# Supplementary material for: Many si/shRNAs can kill cancer cells by targeting multiple survival genes through an off-target mechanism
Source: eLife. 2017 Oct 24;6:e29702. doi: 10.7554/eLife.29702 (PMC5655136; doi:10.7554/eLife.29702)
Supplement: Supplementary file 1. [file elife-29702-supp1.xlsx]

## Sheet: Description
Supplementary File 1: Results of the RNA-Seq analysis used to generate Figure 4B.
Description
Alignment bases analysis
Tab 1	padj <0.05, baseMean >2000, >1.5 downregulated
Tab 2	padj <0.05, baseMean >2000, >1.5 upregulated
Legend
Genes deregulated in 293T cells at both time points and in HeyA8 cells at one time point
Genes deregulated in 293T cells and in HeyA8 cells at both time points
Read based analysis
Tab 3	>1.5 fold downregulated, <2 fold variance between duplicates
Tab 4	>1.5 fold upregulated, <2 fold variance between duplicates
Samples:
MP1	293T shL3 D41 pTIP-scr 50hrs (duplicate 1)
MP2	293T shL3 D41 pTIP-scr 50hrs (duplicate 2)
MP3	293T shL3 D41 pTIP-L3 50hrs (duplicate 1)
MP4	293T shL3 D41 pTIP-L3 50hrs (duplicate 2)
MP5	293T shL3 D41 pTIP-scr 100hrs (duplicate 1)
MP6	293T shL3 D41 pTIP-scr 100hrs (duplicate 2)
MP7	293T shL3 D41 pTIP-L3 100hrs (duplicate 1)
MP8	293T shL3 D41 pTIP-L3 100hrs (duplicate 2)
MP9	HeyA8 shR6 D227 pLKO-scr 50hrs (duplicate 1)
MP10	HeyA8 shR6 D227 pLKO-scr 50hrs (duplicate 2)
MP11	HeyA8 shR6 D227 pLKO-R6 50hrs (duplicate 1)
MP12	HeyA8 shR6 D227 pLKO-R6 50hrs (duplicate 2)
MP13	HeyA8 shR6 D227 pLKO-scr 100hrs (duplicate 1)
MP14	HeyA8 shR6 D227 pLKO-scr 100hrs (duplicate 2)
MP15	HeyA8 shR6 D227 pLKO-R6 100hrs (duplicate 1)
MP16	HeyA8 shR6 D227 pLKO-R6 100hrs (duplicate 2)

## Sheet: 1
Gene	baseMean	log2FoldChange	pvalue	padj	MP1	MP2	MP3	MP4	baseMean	log2FoldChange	pvalue	padj	MP5	MP6	MP7	MP8		baseMean	log2FoldChange	pvalue	padj	MP9	MP10	MP11	MP12	baseMean	log2FoldChange	pvalue	padj	MP13	MP14	MP15	MP16
BZW1	4730.5	-2.27063	0	0	7799.35	7919.5	1556.3	1646.84	4141.56	-2.2138	2.24572e-87	3.23001e-83	6798.93	6944.63	1371.58	1451.09		20942.3	0.233561	0.0191886	0.0862028	18396.4	19984.9	22336.6	23051.1	21671.2	0.134504	0.218188	0.463555	21190.3	20038.8	22151.1	23304.6
NUCKS1	20873.3	-2.22649	0	0	34081.3	34798.6	7140.82	7472.39	16808.1	-2.08623	1.19836e-86	8.61799e-83	27976.2	26855.7	5957.39	6443.02		13801.7	-0.0682436	0.494879	0.716553	13691.7	14587.6	13122.5	13805	15047.8	-0.275471	0.0123889	0.0716224	16929.1	16166.9	13111.6	13983.7	Genes down in 293T cells at both time points and in HeyA8 cells at one time point
CHCHD2	4112.9	-1.8361	7.72045e-265	3.38619e-261	6610.58	6285.06	1729.76	1826.21	3701.58	-2.13318	1.08623e-67	3.12465e-64	5962.42	6221.1	1195.39	1427.39		6911.04	0.0788416	0.513948	0.732812	5974.47	7449.51	7423.06	6797.11	7753.63	-0.107466	0.445435	0.692726	8833.94	7298.93	6460.43	8421.21	Genes down in 293T cells and in HeyA8 cells at both time points
PFN2	2030.95	-2.12748	1.1019e-216	2.89977e-213	3319.96	3327.44	731.331	745.071	1688.28	-2.19297	9.51086e-68	3.12465e-64	2799.46	2802.68	551.814	599.167		9130.74	-0.280615	0.00573629	0.0350111	9655.98	10440.9	8082.61	8343.45	7993.93	-0.197255	0.0975524	0.280746	9107.04	8033.79	7073.6	7761.28
HIST1H1D	2300.35	-1.57194	5.82211e-128	3.83037e-125	3448.91	3471.86	1083.2	1197.44	2082.15	-2.03271	4.03611e-55	8.29305e-52	3289.1	3483.75	707.203	848.538		2634.53	0.0838987	0.529821	0.744634	2197.54	2907.65	2613.75	2819.19	4161.47	-0.673985	8.93498e-06	0.000228158	6064.65	4350.56	2791.93	3438.72
SNRPE	2685.5	-1.73287	1.15233e-188	2.52707e-185	4212.07	4080.75	1219.21	1229.96	2250.21	-1.82284	4.53299e-51	6.77196e-48	3499.32	3590.73	905.416	1005.38		1888.84	-0.168286	0.174046	0.392286	1825.02	2185.18	1789.08	1756.08	1911.32	-0.325874	0.0195614	0.0964829	2338.09	1949.36	1532.93	1824.91
LIN7C	2153.54	-1.83411	8.55973e-174	1.40786e-170	3344.08	3418.19	943.239	908.671	1698.84	-1.62022	9.18923e-40	1.01668e-36	2551.57	2629.55	820.992	793.248		3870.79	-0.163008	0.15784	0.369267	3876.4	4323.04	3399.35	3884.35	3892.15	-0.00605066	0.95969	0.982456	3654.7	4146.99	3897.12	3869.79
PTTG1IP	2280.67	-1.76834	7.43453e-174	1.39748e-170	3558.98	3527.48	1028	1008.21	1829.48	-1.4722	3.28385e-34	2.48588e-31	2710.11	2722.65	923.769	961.376		11632.7	-0.209264	0.0577925	0.189732	11490.1	13533.9	11024.7	10482	10324.2	-0.372745	0.000611894	0.00710214	11648.3	11774.6	8791.96	9082.12
KCTD20	2472.57	-1.63051	7.0313e-146	6.60842e-143	3744.53	3767.52	1245.82	1132.39	2144.96	-1.40851	5.20196e-33	3.74099e-30	3129.68	3160.36	1164.8	1124.99		4972.24	0.202749	0.0503128	0.172824	4468.16	4751.8	5414.14	5254.88	5455.35	0.0647679	0.598348	0.801015	5726.4	4924.55	5326.8	5843.65
GALNT1	2657.05	-1.56669	6.55117e-155	7.18336e-152	3977.25	4001.71	1292.15	1357.09	2248.26	-1.38872	5.16305e-32	3.2287e-29	3213.77	3354.72	1185.6	1238.96		1615.93	0.136932	0.277984	0.518787	1394.65	1674.61	1682.57	1711.87	1565.13	0.107874	0.390135	0.643653	1504.42	1501.5	1584.55	1670.04
CDK4	3372.93	-1.21887	1.25273e-117	7.49246e-115	4803.31	4663.3	1988	2037.12	2738.63	-1.35135	4.50748e-30	2.7013e-27	3907.5	4036.61	1420.52	1589.88		4920.67	0.0302765	0.786928	0.903684	4493.54	5239.69	5057.49	4891.94	5152.72	-0.0965619	0.41895	0.669884	5500.25	5169.83	4652.52	5288.29
PCNP	2552.91	-1.6649	1.75973e-151	1.78111e-148	3759.2	4041.72	1176.83	1233.9	2305.76	-1.31059	1.92903e-28	1.0276e-25	3303.99	3329.41	1349.56	1240.08		3694.11	-0.0116455	0.912362	0.96364	3613.51	3805.58	3603.56	3753.78	4057.95	-0.0851245	0.465657	0.707086	4237.3	4131.1	3754.89	4108.51
GNB1	2989.18	-1.28754	2.11749e-117	1.21139e-114	4292.79	4219.31	1681.47	1763.14	2640.51	-1.24857	9.35565e-27	4.64008e-24	3656.11	3842.25	1583.25	1480.43		7858.16	-0.274696	0.00856929	0.0472196	9089.59	8176.91	6981.41	7184.72	7918.41	-0.159463	0.145829	0.364692	8290.63	8461.8	7375.97	7545.25
RDX	2798.43	-1.56629	5.12096e-130	3.5464e-127	3994.02	4415.44	1435.06	1349.21	2222.27	-1.24873	2.45253e-26	1.17582e-23	3230.41	3081.97	1270.03	1306.66		5627.19	-0.740072	1.49984e-12	1.04989e-10	7055.47	7130.16	3970.95	4352.16	5470.99	-0.631008	3.69339e-08	1.83623e-06	6448.9	6967.25	4137.33	4330.46
HIST1H4B	3585.57	-0.597102	2.1687e-31	1.34602e-29	4333.67	4316.89	2777.48	2914.25	2911.94	-1.22404	1.10117e-24	4.65829e-22	3987.21	4244.03	1607.72	1808.79		3627.39	-0.169346	0.208691	0.437287	3253.17	4456.1	3422.8	3377.48	4270.71	-0.582735	6.47797e-05	0.00119444	5936.25	4456.82	3015.29	3674.48
EID1	2553.41	-0.898207	3.77068e-53	5.70283e-51	3286.42	3382.08	1744.55	1800.59	1984.89	-1.21097	1.83293e-23	7.12512e-21	2774.05	2823.1	1115.86	1226.54		3905.87	-0.0598355	0.621693	0.808265	3559.71	4422.59	3759.9	3881.27	4064.91	-0.311007	0.00947163	0.0584187	4756.66	4295.94	3454.62	3752.41
MTDH	4468.53	-1.04292	2.59414e-93	9.4816e-91	5889.35	6175.77	2805.08	3003.94	4092.95	-1.08438	2.59745e-23	9.59222e-21	5679.5	5525.33	2584.1	2582.85		15493.3	-0.193088	0.0498086	0.171711	16068.9	17059.6	14249.1	14595.6	17050.3	-0.219809	0.0433456	0.166183	18146	18667.4	15258.7	16129.2
KIAA1147	2432.08	-1.20903	3.53458e-88	1.1627e-85	3485.6	3333.29	1467.59	1441.85	2176.85	-1.16299	2.94288e-23	1.05818e-20	3028.07	3042.77	1343.44	1293.12		985.776	0.540567	2.22371e-05	0.000371819	809.994	774.717	1164.71	1193.68	1094.48	0.4478	0.000798113	0.00871053	948.65	878.851	1276.91	1273.49
RBM12	3024.68	-1.41965	8.67991e-141	7.61402e-138	4496.16	4343.24	1598.68	1660.64	2445.32	-1.13972	6.38658e-23	2.1871e-20	3409.98	3373.51	1534.31	1463.5		3490.17	-0.133165	0.218849	0.449888	3486.63	3829.23	3328.02	3316.82	3979.21	-0.335024	0.00591686	0.0407999	4665.63	4267.15	3283.95	3700.12
FGD5-AS1	2366.1	-1.49844	1.40424e-133	1.08688e-130	3531.72	3489.42	1221.18	1222.07	2253.57	-1.12893	2.19281e-22	7.33469e-20	3110.41	3126.88	1378.92	1398.06		4707.67	0.230546	0.0320266	0.125137	4080.42	4552.7	5031.11	5166.46	4904.82	0.120175	0.299518	0.560341	4800.74	4578.96	4898	5341.55
CALU	3948.92	-1.37444	5.48773e-166	8.02306e-163	5616.79	5814.73	2181.18	2182.98	3396.97	-1.06901	4.6321e-22	1.44834e-19	4679.19	4590.29	2148.53	2169.87		6024.27	-0.0697634	0.512488	0.73128	5842.51	6509.2	6007.24	5738.11	5025.41	0.18985	0.095389	0.276943	4691.5	4665.36	5179.3	5565.48
ADIPOR1	2201.67	-1.38876	4.28579e-106	1.94457e-103	3198.36	3204.49	1234.98	1168.86	1992.27	-1.14606	1.46953e-21	4.49709e-19	2718.87	2819.83	1173.37	1257.01		1881.66	0.243197	0.0349281	0.133485	1649.42	1782.05	2085.14	2010.04	1808.93	0.310335	0.0141033	0.0781786	1674.03	1531.29	1948.03	2082.37
RQCD1	2031.04	-1.17676	5.21302e-75	1.29421e-72	2858.71	2799.54	1234.98	1230.94	1771.87	-1.11224	2.85895e-20	7.61487e-18	2404.41	2485.01	1087.72	1110.32		2729.61	0.0517194	0.632862	0.814552	2625.88	2731.22	2733.94	2827.42	2961.56	-0.0724517	0.56073	0.776272	3089.34	2992.07	2664.45	3100.37
CCT3	15186.5	-0.843507	7.90041e-136	6.4971e-133	19667.1	19381.1	10599.4	11098.2	12227.7	-1.09186	3.55567e-20	9.13235e-18	16681.1	16897.7	6916.64	8415.42		19346.4	-0.140001	0.200359	0.426362	18591.3	22058.7	18523	18212.7	19139.2	-0.249373	0.0286788	0.125642	21546.8	20200.7	16445	18364.5
HIST1H1C	16937.1	-0.630455	1.87082e-88	6.31185e-86	20807.7	20383.3	13123.5	13433.9	13490.1	-1.12676	1.36874e-19	3.07602e-17	18210.5	19159	7331.42	9259.45		8911	-0.104139	0.421692	0.658142	7862.42	10643	8397.23	8741.34	12245.1	-0.795039	5.61238e-08	2.63054e-06	18495.8	13145	8006	9333.66
AAMP	3492.87	-0.881018	1.09449e-57	1.94612e-55	4674.37	4406.66	2373.38	2517.08	2859	-1.07212	2.44081e-19	5.40094e-17	3755.09	4061.93	1715.4	1903.57		2770.98	0.172301	0.131721	0.329788	2422.88	2772.62	2967.47	2920.98	2762.44	-0.0838436	0.496519	0.731418	3033.76	2661.38	2636.01	2718.62
PRDX3	7023.15	-0.776902	9.54517e-88	3.0633e-85	8893.77	8868.95	5194.22	5135.67	5374.73	-1.15884	6.20452e-19	1.29333e-16	7462	7548.13	2822.69	3666.09		6364.39	0.0210412	0.849901	0.934943	5808	6823.62	6459.64	6366.31	6369.27	-0.151741	0.213902	0.457416	7157.99	6289.99	5658.67	6370.41
SEP15	2673.38	-0.897576	3.31515e-53	5.07218e-51	3470.92	3509.91	1797.77	1914.91	2173.93	-1.06668	1.67496e-18	3.34597e-16	2873.91	3064.82	1310.41	1446.58		4112.8	-0.218717	0.0425021	0.154338	4258.05	4615.78	3662.19	3915.2	4205.6	-0.191159	0.10373	0.292089	4611.01	4387.31	3726.44	4097.66
BUB3	5712.07	-1.0425	1.04946e-109	5.31108e-107	7568.72	7846.32	3585.69	3847.56	4705.3	-0.969354	4.05457e-18	7.57361e-16	6111.33	6435.87	3006.22	3267.78		10935.7	-0.0506609	0.647355	0.822692	10171.6	12100.8	10753	10717.4	10335.3	-0.0550099	0.629033	0.819481	10640.2	10444.9	9563.17	10693
SPCS3	4011.13	-0.972361	2.66886e-79	7.16671e-77	5229.97	5425.39	2607.95	2781.2	3093	-1.03763	9.79932e-18	1.7841e-15	4262.25	4130.52	1835.3	2143.91		7269.63	-0.300337	0.00320095	0.0224912	7842.12	8260.69	6309.16	6666.53	6861.74	-0.17614	0.115571	0.314265	7166.62	7434.98	6239.18	6606.17
NAA50	6869.49	-0.953066	4.08208e-125	2.55771e-122	9179.96	8967.5	4673.81	4656.69	5491.57	-0.920088	1.12535e-17	2.02323e-15	7318.35	7144.71	3664.49	3838.73		8311.65	-0.287059	0.00521338	0.0327223	8839.89	9493.74	7229.59	7683.37	8180.11	-0.206008	0.0719126	0.231175	8746.74	8840.15	7147.35	7986.19
VAMP7	2026.67	-1.45168	3.97412e-107	1.93672e-104	2977.17	2989.82	1037.86	1101.84	1567.35	-1.18008	1.64084e-17	2.87807e-15	2228.35	2176.32	820.992	1043.75		2205.74	0.131081	0.249015	0.486844	2004.68	2197	2347	2274.27	2083.64	0.16133	0.203489	0.444477	2024.74	1894.74	2071.3	2343.77
EI24	3958.84	-0.904937	2.06032e-71	4.59485e-69	5182.79	5164.85	2657.23	2830.48	3002.78	-1.02001	4.80846e-17	7.94943e-15	4012.61	4102.76	1792.48	2103.29		4564.6	-0.0258961	0.80333	0.912722	4478.31	4736.03	4596.3	4447.78	4470.88	-0.117478	0.31995	0.580757	4830.45	4495.55	4075.17	4482.37
CDK2	2446.36	-0.787342	6.69269e-38	5.57357e-36	3045.31	3170.34	1729.76	1840.01	1981.03	-1.04142	7.01075e-17	1.10808e-14	2742.52	2640.99	1183.16	1357.44		2626.24	-0.313898	0.00736923	0.0423688	2697.95	3152.09	2312.81	2342.13	2678.33	-0.456621	0.000210927	0.00309091	3287.69	2960.29	2148.21	2317.14
SMS	2052.81	-0.754671	1.12682e-31	7.06034e-30	2540.03	2633.65	1484.35	1553.22	1596.83	-1.08207	8.75086e-17	1.36808e-14	2188.06	2195.92	920.098	1083.24		5618.61	-0.338949	0.00185424	0.014727	5912.55	6694.5	4797.58	5069.81	5459.31	-0.379303	0.000941192	0.00978649	6361.7	6057.62	4527.15	4890.75
THRAP3	4457.8	-1.05122	2.70287e-114	1.42258e-111	6035.06	6018.67	2887.87	2889.61	3661.26	-0.903371	3.38078e-16	5.01297e-14	4694.96	4912.04	2493.56	2544.49		5703.31	-0.0938425	0.35294	0.597629	5948.07	5842.91	5422.93	5599.31	6000.62	-0.156094	0.162914	0.39204	6190.18	6491.58	5734.53	5586.19
SUB1	4461.47	-0.875249	1.39888e-68	3.06775e-66	5597.92	5977.68	3090.91	3179.36	3571.65	-0.907269	5.66124e-16	8.06194e-14	4675.69	4707.06	2363.87	2539.97		7071.79	0.0642547	0.573288	0.776359	6315.52	7497.8	6956.01	7517.84	6821.66	-0.0913561	0.438777	0.687768	7382.22	6717.01	6250.77	6936.62
AASDHPPT	2298.91	-0.7993	3.92829e-38	3.31337e-36	2875.49	2983.96	1626.27	1709.92	1896.85	-0.992269	2.17709e-15	2.95407e-13	2562.08	2534.01	1158.69	1332.61		2668.2	0.0374821	0.732398	0.874854	2539.6	2724.32	2681.17	2727.68	2683.73	0.0336984	0.775952	0.901655	2664.84	2636.55	2636.01	2797.53
TCEA1	2829.88	-1.13133	7.4308e-85	2.17276e-82	3972.01	3828.02	1710.05	1809.46	2313.43	-0.971579	3.12779e-15	4.08973e-13	3004.42	3178.33	1430.31	1640.66		8142.01	0.0348472	0.741983	0.878953	7636.07	8443.04	7941.9	8547.02	8641.5	-0.0119037	0.919237	0.96679	9078.29	8280.07	8132.43	9075.22
DESI2	3915.45	-0.939029	2.36027e-75	6.08949e-73	5120.94	5198.03	2585.28	2757.55	3188.24	-0.902945	1.13468e-14	1.39489e-12	4261.37	4110.92	2064.1	2316.55		4948.88	0.197737	0.0527309	0.178751	4534.14	4661.12	5372.12	5228.15	4472.84	0.272811	0.0160219	0.085062	3978.58	4081.44	4823.2	5008.14
KDELR2	3179.25	-0.834224	1.80733e-56	3.12906e-54	4051.68	4115.88	2280.73	2268.72	2744.58	-0.873538	3.14749e-14	3.59289e-12	3599.18	3553.16	1983.35	1842.64		5762.91	0.00836711	0.934694	0.973018	5731.87	5759.13	5606.62	5954.02	5253.29	0.162304	0.162814	0.391878	4728.88	5155.93	5378.42	5749.94
VHL	2984.18	-0.894312	3.72007e-46	4.44988e-44	3662.76	4126.61	2082.62	2064.71	2696.55	-0.874219	5.63976e-14	6.09899e-12	3421.36	3608.69	1810.83	1945.32		1763.17	0.154147	0.183631	0.404934	1712.36	1616.46	1812.53	1911.33	1884.16	0.168462	0.168096	0.399168	1743.02	1792.46	1969.1	2032.06
CAPZA1	4951.63	-0.837035	4.96056e-76	1.30542e-73	6246.82	6474.36	3542.32	3543.03	4071.7	-0.846264	5.95355e-14	6.39029e-12	5245.91	5290.14	2734.6	3016.15		8662.15	-1.40249	3.55986e-44	3.39282e-41	12501.1	12879.4	4500.54	4767.54	7870.77	-1.18142	2.43462e-25	1.1073e-22	11219	10907.7	4459.72	4896.67
FUBP1	5651.85	-0.873444	2.88583e-90	9.99255e-88	7283.58	7366.23	3904.04	4053.54	4777.27	-0.818152	6.59244e-14	7.02363e-12	6202.42	6065.94	3314.56	3526.17		6191.92	-0.275037	0.014098	0.0685263	6244.46	7369.67	5506.96	5646.61	6760.21	-0.382248	0.000955378	0.00991522	7826.84	7568.05	5497.48	6148.46
PRKAR1A	3839.46	-1.02522	1.02123e-94	4.07192e-92	5087.4	5236.08	2524.18	2510.18	3294.47	-0.843313	7.98671e-14	8.26423e-12	4313.05	4205.65	2250.08	2409.08		6851.88	0.151595	0.145698	0.352234	6157.17	6798.98	7169.99	7281.37	6664.41	0.153245	0.184187	0.419866	6547.6	6036.76	6762.8	7310.48
FNDC3A	2330.99	-1.1012	9.27722e-75	2.21945e-72	3179.49	3204.49	1469.56	1470.43	2006.69	-0.891157	8.94058e-14	9.0558e-12	2699.6	2556.06	1419.3	1351.79		4849.19	0.246335	0.0153046	0.0727923	4450.91	4391.05	5278.32	5276.47	4459.02	0.398322	0.000880539	0.00935383	3553.13	4072.51	5076.05	5134.4
HK1	2458.22	-0.77555	8.7352e-40	7.92674e-38	3133.37	3092.27	1829.31	1777.92	2185.9	-0.878591	2.58713e-13	2.44807e-11	2845.88	2862.29	1437.65	1597.78		6371.97	-0.0247693	0.8063	0.914506	6494.16	6363.33	6463.55	6166.85	5635.88	0.154703	0.167371	0.398009	5450.42	5187.71	5915.74	5989.64
DOCK1	2061.87	-0.721612	2.01492e-30	1.16794e-28	2547.37	2603.4	1555.31	1541.39	1628.23	-0.885767	3.081e-13	2.89634e-11	2132	2128.14	1109.75	1143.04		3132.6	-0.0286402	0.786064	0.903273	3169.94	3159.98	3115.01	3085.48	3158.19	-0.0658634	0.573542	0.785796	3266.61	3201.6	3178.59	2985.94
ZNF271P	2419.31	-0.921432	9.61367e-50	1.30409e-47	3139.66	3217.18	1593.75	1726.67	1928.69	-0.891189	3.12188e-13	2.91571e-11	2578.72	2475.21	1263.91	1396.93		858.049	-0.319133	0.0144109	0.0695561	957.173	960.019	757.256	757.747	726.024	-0.0268774	0.855	0.938554	702.384	764.65	678.493	758.57
CSDE1	24836.8	-0.698389	9.368e-117	5.13601e-114	30527.5	30984.2	18563.2	19272.3	19078.4	-0.791995	3.26736e-13	3.0319e-11	24347.2	24316	12964.6	14685.8		28498	-0.115645	0.232345	0.466432	28832.9	30522.5	27320.8	27315.9	27540.7	-0.0707469	0.515854	0.746179	28313.8	28180.8	25829.1	27839.2
API5	4357.89	-0.865482	3.15448e-68	6.80438e-66	5549.7	5729.83	3168.77	2983.24	3506.49	-0.80326	4.94068e-13	4.44136e-11	4560.07	4412.26	2577.99	2475.66		4671.64	-0.197139	0.0553181	0.184473	4951.32	5053.4	4248.45	4433.39	5004.82	-0.157314	0.166003	0.395828	5225.24	5357.52	4571.4	4865.11
ARF3	2743.28	-0.622017	2.63825e-27	1.30996e-25	3421.65	3246.45	2130.91	2174.11	2270.01	-0.852142	5.49793e-13	4.85133e-11	2853.76	3032.97	1552.67	1640.66		5234.96	0.252523	0.0129485	0.064119	4731.05	4791.22	5806.93	5610.62	5015.87	0.13531	0.270871	0.528487	5001.97	4531.3	4892.73	5637.49
SEP11	3885.23	-0.614102	2.8505e-32	1.80322e-30	4756.13	4662.32	3172.71	2949.73	3060.06	-0.779768	4.8131e-12	3.58688e-10	3994.22	3789.99	2250.08	2205.97		7258.27	-0.532724	1.1074e-07	3.33025e-06	8729.26	8530.76	5752.21	6020.85	7222.53	-0.39964	0.000323628	0.00433386	8137.31	8391.29	6030.58	6330.95
FSTL1	3729.99	-0.696283	1.99891e-45	2.22895e-43	4646.06	4597.92	2849.43	2826.54	3442.98	-0.795546	6.43158e-12	4.73994e-10	4493.49	4304.47	2351.63	2622.34		8435.49	-1.15059	1.00193e-28	3.65116e-26	11170.4	12313.7	5077.03	5180.85	6669.04	-0.749313	2.57903e-11	2.43619e-09	8245.59	8641.54	4763.15	5025.89
DNAJC10	3336.84	-0.711069	3.0343e-42	3.07423e-40	4150.22	4153.93	2472.92	2570.3	2716.8	-0.789357	6.45921e-12	4.73994e-10	3492.31	3438.02	1900.15	2036.72		3674.7	0.304678	0.00345892	0.0238753	3253.17	3293.04	4125.33	4027.27	3620.84	0.291636	0.0133869	0.0753397	3264.7	3207.56	3812.83	4198.27
TMED4	2395.36	-0.599395	1.16919e-21	4.10245e-20	3012.81	2776.12	1913.09	1879.43	1999.4	-0.835719	7.24393e-12	5.28881e-10	2599.75	2566.67	1336.1	1495.1		1398.43	0.367257	0.00395603	0.0264661	1106.38	1314.85	1581.93	1590.55	1340.18	0.224018	0.0936338	0.273442	1292.66	1164.85	1380.16	1523.06
EIF4E	2598.13	-0.660973	4.60788e-31	2.76851e-29	3181.59	3200.59	1984.06	2026.28	2026.69	-0.834773	1.70172e-11	1.11762e-09	2583.98	2653.24	1336.1	1533.46		3413.64	-0.037538	0.746947	0.881949	3168.92	3751.37	3308.48	3425.8	3379.83	-0.136139	0.268178	0.525067	3672.9	3425.04	2998.43	3422.94
TXLNG	2550.23	-0.740086	1.15342e-35	8.98032e-34	3178.44	3221.08	1841.14	1960.25	2142.64	-0.782051	2.03579e-11	1.30718e-09	2717.12	2738.98	1583.25	1531.21		694.238	-0.0535067	0.704464	0.858579	669.92	746.134	656.614	704.283	723.069	-0.133406	0.351543	0.610428	753.171	765.643	671.118	702.343
TMPO	7618.51	-0.668909	3.64137e-62	7.25958e-60	9149.56	9580.3	5848.67	5895.52	6035.09	-0.736859	2.93268e-11	1.83395e-09	7680.99	7495.86	4246.89	4716.61		8076.99	-0.208386	0.054449	0.182775	8160.84	9206.91	7161.2	7778.99	9282.9	-0.340699	0.00170678	0.0157116	10423.6	10424.1	8125.06	8158.82
IMPAD1	3144.18	-0.789638	1.06242e-50	1.47151e-48	3992.97	3993.9	2282.7	2307.16	2630.16	-0.756651	3.13444e-11	1.9365e-09	3371.43	3279.59	1963.77	1905.83		7996.65	-0.0421134	0.680917	0.845653	8301.93	7933.46	7578.42	8172.77	8516.81	0.00632807	0.954124	0.979734	8321.29	8673.32	8428.48	8644.14
NUP43	2703.5	-0.821795	1.17961e-45	1.37356e-43	3536.96	3390.87	1980.11	1906.04	2457.87	-0.791146	7.69976e-11	4.50186e-09	3100.77	3177.51	1653	1900.18		2929.39	-0.122627	0.25674	0.495947	3033.92	3084.08	2711.46	2888.08	2741.18	-0.125904	0.303443	0.56416	2891.94	2844.1	2454.8	2773.86
GSPT1	4359.23	-0.721754	8.31463e-55	1.35067e-52	5441.72	5432.22	3269.3	3293.69	3640.49	-0.762621	8.10549e-11	4.70086e-09	4778.17	4445.74	2825.14	2512.89		5949.42	-0.229352	0.0325264	0.126691	6790.55	6091.29	5294.93	5620.9	6264.3	-0.0981754	0.380152	0.635224	6322.42	6653.45	5952.62	6128.73
EPT1	2615.44	-1.07096	4.30621e-73	9.94054e-71	3516	3597.73	1723.85	1624.18	2432.51	-0.816203	9.34703e-11	5.37753e-09	3265.45	2991.32	1873.23	1600.04		3245.72	-0.11841	0.285976	0.527975	3404.41	3364.99	2925.45	3288.03	3313.52	0.0302637	0.795774	0.911645	3203.37	3350.56	3255.5	3444.64
SLMO2	2201.22	-0.715513	7.16041e-28	3.68034e-26	2688.89	2802.47	1583.89	1729.63	1737.62	-0.820895	9.68856e-11	5.55181e-09	2160.03	2315.97	1159.91	1314.56		2039.31	-0.253934	0.0483302	0.168253	2022.95	2435.53	1722.63	1976.11	2157.27	-0.318124	0.0170675	0.0883226	2463.61	2359.49	1707.82	2098.15
ZYG11B	2230.81	-1.03699	1.19018e-55	1.98232e-53	3034.83	2991.77	1525.74	1370.89	1863.01	-0.766325	1.95828e-10	1.06689e-08	2364.12	2362.52	1411.96	1313.43		1692.85	-0.08253	0.500424	0.72138	1717.43	1770.22	1518.42	1765.34	1755.09	-0.0171234	0.889164	0.953676	1747.82	1784.51	1734.16	1753.88
TPM3	6480.24	-0.625971	1.61501e-46	1.96762e-44	7808.78	7941.95	4921.21	5249.01	5078.14	-0.739496	2.12698e-10	1.13726e-08	6360.09	6427.71	3477.29	4047.48		19602.1	0.0276945	0.792481	0.905801	18117.3	20695.6	20220.2	19375.5	19334.9	0.0379074	0.74411	0.88612	19578.6	18556.2	18250.8	20953.9
POMP	2212.89	-0.751697	2.88913e-32	1.81891e-30	2790.57	2781.97	1576.01	1703.02	1673.66	-0.848807	2.36431e-10	1.25022e-08	2186.31	2160.81	1051.02	1296.5		4266.51	-0.0464552	0.675118	0.841101	4044.89	4631.55	4253.34	4136.25	3852.14	-0.0233141	0.852765	0.937514	4154.89	3615.7	3591.59	4046.36
RPRD1A	4372.59	-0.651271	3.81546e-42	3.80332e-40	5307.54	5397.09	3472.34	3313.4	3779.02	-0.721039	3.5826e-10	1.78919e-08	4790.43	4677.67	2661.19	2986.81		1948.52	-0.000306374	0.997933	0.998978	1871.71	2025.5	1846.73	2050.13	2105.8	-0.0979866	0.429879	0.679922	2298.8	2064.56	2022.84	2036.99
PSMD10	2261.12	-0.684647	2.14064e-29	1.1935e-27	2789.52	2802.47	1695.27	1757.22	1701.65	-0.856191	7.81717e-10	3.68637e-08	2172.29	2259.62	1037.56	1337.12		1211	0.296998	0.0234291	0.100899	981.534	1175.87	1357.2	1329.4	1202.32	0.023107	0.870484	0.945267	1268.7	1115.2	1110.45	1314.92
LETM1	2401.06	-0.658056	8.80486e-29	4.82727e-27	2931.05	2963.47	1829.31	1880.42	2119.63	-0.701806	2.24967e-09	9.68772e-08	2590.11	2694.07	1623.63	1570.7		2019.68	-0.296961	0.0103486	0.054538	2355.88	2118.15	1810.57	1794.12	1982.69	-0.285081	0.0222907	0.105687	2076.49	2303.88	1783.68	1766.71
FAR1	3177.04	-1.04793	2.15376e-86	6.59051e-84	4310.61	4279.81	2033.34	2084.43	2773.03	-0.697181	2.37797e-09	1.01792e-07	3462.53	3441.29	2202.36	1985.94		4260.42	-0.37863	0.000298139	0.00335813	4827.48	4848.39	3559.59	3806.22	4450.6	-0.329571	0.00353354	0.027691	4896.57	5067.55	3902.39	3935.88
SNRPD1	3198.98	-0.618471	2.51114e-30	1.44919e-28	3910.16	3855.34	2445.33	2585.08	2461.11	-0.881225	3.41559e-09	1.39538e-07	3218.15	3243.66	1389.94	1992.71		2288.52	-0.141834	0.225229	0.458073	2248.29	2564.65	2120.32	2220.81	2290.75	-0.296599	0.0308868	0.132308	2754.92	2332.68	1849	2226.39
NF2	2171.24	-1.00582	5.72526e-53	8.37033e-51	2811.54	3011.28	1392.68	1469.45	2046.58	-0.752949	4.27615e-09	1.71798e-07	2569.96	2609.14	1640.76	1366.46		1260.89	0.624388	6.19888e-07	1.60343e-05	970.368	983.674	1634.7	1454.83	1155.1	0.720922	6.89485e-08	3.13588e-06	825.996	878.851	1511.86	1403.7
DNAJC5	3020.54	-0.660416	3.55704e-33	2.37581e-31	3702.59	3714.83	2268.9	2395.86	2638.82	-0.679231	4.8112e-09	1.88015e-07	3139.31	3398	2028.62	1989.33		6013.27	0.259372	0.0115328	0.0588758	5401.99	5505.82	6802.6	6342.66	6033.76	0.0936338	0.409187	0.660986	5963.08	5693.17	6028.47	6450.31
KIF1A	2926.03	-0.900166	4.91844e-60	9.37925e-58	3796.94	3845.58	2064.88	1996.71	2717.95	-0.753179	8.53113e-09	3.1143e-07	3331.14	3549.9	2215.82	1774.93		20.5591	0.266558	0.322044	NA	14.2104	17.7416	21.4963	28.7882	11.0834	0.0805774	0.723369	NA	5.74939	13.9027	15.8034	8.87793
RFC1	2627.64	-0.636921	2.22711e-28	1.17217e-26	3140.71	3271.82	2062.9	2035.15	2236.45	-0.663058	1.3185e-08	4.61411e-07	2757.41	2759.4	1666.45	1762.52		3317.68	-0.173434	0.105692	0.284673	3399.33	3650.83	3105.24	3115.3	3419.47	-0.212168	0.0688639	0.224908	3697.82	3670.32	3042.68	3267.08
ARPP19	2763.09	-0.721261	2.97819e-38	2.54461e-36	3460.44	3436.73	2052.06	2103.15	2542.98	-0.650972	1.39057e-08	4.84274e-07	3097.27	3153.01	2009.04	1912.6		5528.05	-0.0469142	0.650424	0.825439	5458.83	5783.77	5293.95	5575.66	5863.11	0.015504	0.890062	0.953965	5743.64	5916.61	5749.28	6042.91
ACTR2	4550.21	-0.589135	6.42377e-36	5.06131e-34	5411.32	5538.58	3701.01	3549.93	3773.01	-0.630736	2.99289e-08	9.41942e-07	4536.42	4684.2	3082.08	2789.34		12852.4	-0.204315	0.0753956	0.227343	14941.2	12668.5	11150.7	12649.3	12332	0.0449201	0.685396	0.854076	11631	12630.6	12590	12476.5
SAR1A	3971.39	-0.718193	1.17454e-48	1.54546e-46	4919.67	4979.45	2936.16	3050.26	3194.91	-0.622968	4.16879e-08	1.27303e-06	3823.41	3968.01	2404.25	2583.98		6492.7	0.0405667	0.698295	0.855775	6087.13	6708.3	6482.11	6693.26	5894.64	0.0442597	0.696789	0.861165	5722.56	5876.88	5756.65	6222.44
DCP2	5571.77	-0.786804	7.88078e-75	1.92028e-72	7025.7	7105.69	4022.32	4133.37	4491.52	-0.582334	7.01464e-08	2.0717e-06	5499.93	5322.8	3564.16	3579.21		2458.83	-0.250756	0.0355244	0.134766	2873.55	2492.7	2131.06	2338.02	2597.4	-0.442476	0.000332085	0.00442332	3200.5	2832.19	2211.42	2145.5
SLC39A9	2136.21	-0.678364	3.86072e-28	2.01585e-26	2645.91	2628.78	1636.13	1634.03	1834.21	-0.629412	1.99196e-07	5.21863e-06	2267.77	2217.15	1370.36	1481.56		2477.07	0.110442	0.337535	0.582727	2233.07	2522.27	2640.14	2512.8	2544.01	-0.0538389	0.649566	0.834118	2605.43	2582.93	2434.78	2552.9
SS18	2712.32	-0.901298	9.92783e-58	1.78946e-55	3543.25	3544.07	1898.31	1863.66	2305.88	-0.602384	2.75284e-07	6.81482e-06	2799.46	2793.7	1745.98	1884.39		2743.19	-0.728633	2.52589e-11	1.47621e-09	3462.27	3436.95	1967.89	2105.65	2860.13	-0.67437	3.33818e-08	1.69392e-06	3632.66	3476.68	2039.69	2291.49
GNAI3	3345.62	-0.637262	8.53475e-30	4.84053e-28	4068.45	4096.36	2487.71	2729.96	2752.46	-0.610804	3.09807e-07	7.59105e-06	3353.92	3340.02	2015.16	2300.76		5537.76	0.0600467	0.562124	0.767436	5205.07	5630.99	5664.27	5650.72	5397.45	0.0217532	0.856188	0.939054	5633.45	5075.49	5147.7	5733.17
CSNK1A1	4380.68	-0.590564	2.84029e-37	2.32128e-35	5254.08	5291.7	3517.68	3459.26	3623.93	-0.596727	3.134e-07	7.65789e-06	4345.46	4430.23	2673.42	3046.61		15497.4	0.0506086	0.628929	0.812473	14219.6	16209.9	15865.2	15694.7	15262.8	0.0153598	0.887375	0.953115	15083.5	15272.2	14962.7	15732.7
KLHL11	2477.34	-0.793218	3.20914e-42	3.22335e-40	3138.61	3163.51	1788.9	1818.33	2187.43	-0.587344	5.21323e-07	1.2055e-05	2677.7	2605.05	1777.8	1689.18		1458.35	0.00280832	0.980991	0.992689	1432.21	1481.43	1440.25	1479.51	1410.58	0.141142	0.286931	0.546281	1304.15	1369.42	1386.49	1582.24
RAP1B	2317.71	-0.817837	3.78589e-41	3.63611e-39	2918.47	3016.16	1642.04	1694.15	1883.44	-0.597901	6.41505e-07	1.43943e-05	2254.63	2309.43	1433.98	1535.72		7114.23	-0.188329	0.0628354	0.200511	7352.88	7836.87	6594.48	6672.7	6575.79	-0.0426076	0.707779	0.867038	6575.39	6780.56	6197.04	6750.19
ZNF322	2380.54	-0.815539	2.71445e-42	2.79037e-40	3011.76	3079.59	1741.59	1689.22	1939.79	-0.595094	1.06536e-06	2.23043e-05	2458.72	2239.2	1493.94	1567.31		829.568	0.0788949	0.552952	0.761908	785.633	824.985	828.584	879.069	794.144	-0.0396895	0.785525	0.906657	864.325	747.768	758.563	805.919
GTF3C3	2083.2	-0.761561	4.52761e-34	3.16885e-32	2613.41	2645.36	1527.71	1546.32	1717.14	-0.56231	4.09261e-06	7.31229e-05	2063.68	2056.28	1318.97	1429.65		2958.85	-0.00343099	0.975423	0.989884	2798.44	3126.47	2939.13	2971.36	3066.95	-0.139086	0.241837	0.492906	3301.11	3145	2798.26	3023.43
GPR180	2775.4	-0.68744	3.42108e-35	2.58704e-33	3426.89	3438.68	2140.77	2095.27	2439.17	-0.537261	5.06539e-06	8.73567e-05	3021.94	2785.53	1928.29	2020.92		2492.16	0.451436	4.64838e-05	0.000691397	2091.98	2084.64	2785.72	3006.31	2285.36	0.566917	2.30785e-06	7.04233e-05	1835.97	1798.42	2690.79	2816.28
BAZ1B	4732.85	-0.727057	1.08458e-58	2.0387e-56	5949.1	5872.3	3546.26	3563.73	4174.9	-0.511204	6.06984e-06	0.000102348	4987.52	4872.02	3595.97	3244.08		2726.01	-0.218185	0.0566209	0.187325	3055.24	2827.82	2371.43	2649.55	2951.53	-0.225555	0.0555888	0.197235	3097.96	3290.98	2750.85	2666.34
BROX	2200.25	-0.962079	2.26319e-55	3.72237e-53	2909.03	2928.34	1484.35	1479.3	1783.15	-0.513128	2.23695e-05	0.000310206	2123.24	2093.84	1404.62	1510.89		2571.11	-0.378711	0.000552447	0.0056145	2901.97	2940.18	2151.58	2290.72	2476.24	-0.153285	0.204973	0.446606	2501.94	2728.91	2312.56	2361.53
FBXL3	3180.53	-0.693075	2.12427e-39	1.91446e-37	3984.59	3893.4	2436.46	2407.68	2594.66	-0.495452	2.95234e-05	0.000394642	3106.03	2997.04	2018.83	2256.75		2450.15	-0.0568866	0.619839	0.807167	2355.88	2645.47	2345.05	2454.2	2256.84	-0.0155947	0.900082	0.957727	2279.63	2260.19	2109.23	2378.3
SDE2	3110.97	-0.68338	2.84512e-38	2.4468e-36	3839.92	3845.58	2366.48	2391.91	2836.36	-0.47398	3.18425e-05	0.000422051	3331.14	3295.11	2281.89	2437.29		1155.07	0.0790226	0.535139	0.748517	1071.87	1170.95	1134.42	1243.03	1143.71	0.0680254	0.611784	0.811563	1058.85	1170.81	1152.59	1192.6
HOOK1	2119.83	-0.858974	2.17474e-42	2.25317e-40	2782.19	2703.91	1517.86	1475.36	1981.57	-0.51906	3.367e-05	0.000441455	2452.59	2243.29	1710.5	1519.92		2.28225	-0.0197073	0.885673	NA	3.04509	1.97129	0	4.1126	2.44285	-0.0771587	0.561816	NA	3.83293	2.97916	0	2.95931
TMEM167A	2753.59	-0.682667	4.47072e-33	2.971e-31	3424.79	3379.16	2159.5	2050.92	2257.73	-0.475022	7.49304e-05	0.000858744	2634.78	2644.25	1770.45	1981.43		3655.7	-0.110675	0.301667	0.545145	3641.93	3961.31	3496.08	3523.47	3526.93	0.0586494	0.613061	0.812212	3407.47	3495.54	3495.71	3709
ZC3HAV1	2154.9	-0.820979	4.05249e-40	3.75512e-38	2736.06	2786.85	1559.25	1537.45	1966.33	-0.517595	0.000117007	0.0012284	2448.21	2213.89	1766.78	1436.42		1851.12	-0.451326	0.000372499	0.00401203	2370.09	1940.74	1516.47	1577.18	1960.95	-0.214838	0.0834945	0.254483	2019.95	2211.53	1826.87	1785.45
SEC23IP	2352.44	-0.748209	3.01839e-36	2.39253e-34	2943.62	2972.25	1763.28	1730.62	1996.69	-0.469426	0.000211384	0.00198456	2388.65	2274.32	1793.7	1530.08		2152.62	-0.494892	3.64924e-05	0.000568731	2706.07	2368.51	1690.39	1845.53	2131.46	-0.412726	0.000737644	0.00823479	2354.38	2550.16	1813.18	1808.14
PTBP3	2089.92	-0.991086	6.09882e-52	8.81849e-50	2706.71	2878.58	1364.1	1410.31	1765.88	-0.486415	0.00035316	0.00300562	2178.43	1970.53	1610.17	1304.4		7549.14	-0.754525	5.09164e-12	3.35561e-10	9939.17	9179.32	5180.61	5897.47	8035.55	-0.576568	3.85365e-07	1.47358e-05	9258.44	10139.1	6501.52	6243.16
SORT1	2487.3	-0.854754	1.39669e-48	1.81956e-46	3219.33	3207.42	1740.61	1781.86	2308.21	-0.411017	0.000384236	0.00321868	2658.43	2632.82	2018.83	1922.75		648.544	0.0809688	0.591315	0.787798	667.89	589.416	604.828	732.044	674.39	-0.33827	0.0246708	0.112623	819.289	702.088	578.405	597.781
GNS	3024.43	-0.599262	1.95135e-27	9.76269e-26	3739.28	3564.56	2365.49	2428.38	2220.8	-0.390527	0.00121679	0.0082358	2556.82	2504.61	1798.6	2023.18		7697.24	-0.0303613	0.763932	0.891771	7560.96	8001.47	7761.14	7465.4	6794.78	0.147922	0.185852	0.421963	6222.76	6636.57	7194.76	7125.03
NOTCH2	4027.29	-0.60521	4.63507e-33	3.06473e-31	4824.27	4913.1	3288.03	3083.77	3710.48	-0.348091	0.0107466	0.0459308	4315.68	4038.24	3697.52	2790.47		11601.8	-0.661576	2.32851e-09	9.88021e-08	15573.6	13084.4	8851.59	8897.62	11999.6	-0.363558	0.00299757	0.0243776	12490.6	14696.2	10961.2	9850.56
USP37	2122.09	-0.694773	1.55731e-28	8.26251e-27	2639.62	2623.9	1646.97	1577.86	2049.83	-0.303014	0.013913	0.0558572	2331.71	2213.07	1940.53	1714		1434.62	-0.0338883	0.773626	0.896009	1464.69	1440.03	1433.41	1400.34	1364.74	0.0445078	0.734552	0.881016	1280.2	1404.18	1436	1338.59
KPNA4	2128	-0.867258	1.14984e-41	1.12071e-39	2676.31	2842.47	1500.12	1493.1	1657.49	-0.291973	0.0207027	0.0752126	1856.08	1806.39	1579.58	1387.9		10181.3	-0.410559	7.75532e-05	0.00106058	12334.6	11016.6	8669.85	8704.33	9496.52	-0.175982	0.142427	0.359066	9260.36	10956.3	8820.41	8948.95
UHMK1	3296.21	-0.640383	9.33985e-31	5.51093e-29	4072.64	3978.29	2669.06	2464.85	3075.52	-0.229565	0.0406119	0.123394	3389.83	3264.89	2870.41	2776.93		12461.4	0.0362223	0.709929	0.862008	12237.2	12362	12418	12828.2	12299.5	0.227643	0.0488635	0.180612	10519.5	12040.8	13346.5	13291.2
TFRC	9894.05	-0.722536	1.161e-93	4.36471e-91	12419.2	12248.1	7439.47	7469.44	5960.68	-0.164961	0.145358	0.304254	6496.74	6128	5277.1	5940.9		22615.8	-0.443701	1.32566e-05	0.00023599	24777.9	27607.9	19291.9	18785.3	18404.1	0.128419	0.35593	0.61319	14838.2	20200.7	20282.1	18295.4
NEAT1	2826.87	-0.741772	2.93356e-35	2.24417e-33	3486.64	3610.42	2199.91	2010.51	2780.28	-0.0301542	0.844141	0.919376	2907.19	2714.48	3275.4	2224.03		10943.4	0.0115721	0.962609	0.98382	13451.2	8312.93	10671.9	11337.4	10076.6	0.500762	0.00115385	0.0115186	7591.12	8748.79	14385.3	9581.26

## Sheet: 2
Gene	baseMean	log2FoldDown	pvalue	padj	MP1	MP2	MP3	MP4	baseMean	log2FoldChange	pvalue	padj	MP5	MP6	MP7	MP8		baseMean	log2FoldChange	pvalue	padj	MP9	MP10	MP11	MP12	baseMean	log2FoldChange	pvalue	padj	MP13	MP14	MP15	MP16
ATP13A3	3400.46	1.0002	1.32124e-81	3.69892e-79	2267.47	2241.39	4620.59	4472.4	2799.35	0.917075	7.8996e-16	1.11392e-13	1969.08	1855.39	3715.87	3657.06		20279.5	0.564821	1.41624e-08	5.13077e-07	16918.5	15529.8	24204.8	24464.9	18300.5	0.998609	3.10782e-15	5.69612e-13	10482.1	13206.6	25127.4	24385.7	Genes down in 293T cells at both time points and in HeyA8 cells at one time point
PABPC1	7170.64	0.696842	4.56071e-53	6.74267e-51	5335.84	5577.61	9213.58	8555.51	6961.3	0.765936	0.0069368	0.032863	4912.19	4241.58	11721.5	6969.97		38295.3	-0.297592	0.238724	0.474309	54644.1	33279.3	30326.4	34931.4	44757.1	0.0455481	0.778765	0.902874	33925.3	54010.1	49957.7	41135.4	Genes down in 293T cells and in HeyA8 cells at both time points
DICER1	7526.86	0.577019	8.38442e-51	1.17364e-48	6034.01	6030.38	9116.01	8927.06	5801.19	0.505826	2.87528e-06	5.34995e-05	4929.71	4601.72	6916.64	6756.71		4839.99	0.341346	0.000858787	0.00805478	4337.22	4160.41	5453.22	5409.1	4724.33	0.484717	3.18656e-05	0.000651097	3701.65	4091.38	5635.49	5468.8
CACUL1	3244.17	0.775966	1.1947e-49	1.60406e-47	2370.21	2394.59	4146.51	4065.37	2811.11	0.644321	2.14389e-08	7.04619e-07	2265.14	2082.41	3441.8	3455.09		3815.84	0.137626	0.186204	0.408621	3691.66	3562.12	3989.52	4020.07	3724.54	0.305906	0.0128612	0.0734243	3053.89	3561.09	4073.06	4210.11
VWA9	2045.32	0.957659	1.57438e-48	2.03095e-46	1369.08	1388.55	2631.61	2792.05	1589.9	0.587845	1.9847e-06	3.86802e-05	1227.17	1289.46	1853.65	1989.33		977.144	-0.0688897	0.588761	0.785649	987.624	1016.2	972.219	932.533	996.806	0.0731051	0.589223	0.795343	986.021	953.33	991.4	1056.47
RPS16	3290.78	0.745895	7.98275e-45	8.75308e-43	2405.85	2491.19	4068.64	4197.43	2945.44	0.511855	0.00129371	0.00866673	2180.18	2606.69	4179.59	2815.3		6124.5	-0.346333	0.205484	0.433025	10253.8	4928.23	3919.17	5396.76	4716.8	0.114878	0.369254	0.625008	4404.04	4629.61	4409.15	5424.42
RABL6	3109.75	0.7329	3.37063e-43	3.60576e-41	2347.14	2307.74	3863.63	3920.49	2455	0.416906	0.000364115	0.0030752	2004.99	2176.32	2773.75	2864.95		3185.86	0.501561	2.02097e-06	4.56932e-05	2624.87	2607.03	3721.79	3789.76	2996.19	0.467983	5.82434e-05	0.00109029	2519.19	2458.8	3454.62	3552.16
ATP2A2	4894.11	0.606467	1.56619e-41	1.51529e-39	3874.51	3869	5999.47	5833.43	4205.58	0.687643	1.26979e-05	0.000192246	3313.62	3003.57	6353.81	4151.29		7899.69	-0.304471	0.0342707	0.1315	10474.1	7119.32	6595.45	7409.88	8803.56	0.0972665	0.524914	0.752591	6937.6	10015.9	10060.4	8200.25
COLGALT1	3421.34	0.715026	9.73424e-41	9.08391e-39	2667.92	2494.12	4270.7	4252.62	2644.3	0.503627	8.38618e-06	0.000137222	2144.26	2201.64	3110.22	3121.09		6275.09	-0.155837	0.119576	0.308978	6593.63	6658.03	5997.47	5851.21	5880.25	-0.14966	0.183693	0.419518	6222.76	6177.78	5378.42	5742.05
SRPR	2110.53	0.840436	7.61739e-40	6.96039e-38	1541	1464.66	2745.94	2690.53	1803.43	0.613535	9.66076e-07	2.05548e-05	1426.01	1395.62	2341.85	2050.26		2111.31	-0.352749	0.00237171	0.0178922	2515.24	2246.29	1813.51	1870.21	2233.82	-0.279936	0.0191659	0.0952863	2469.36	2454.83	2032.32	1978.79
OCRL	2749.07	0.653793	2.64241e-31	1.63234e-29	2122.81	2134.05	3316.61	3422.79	2324.46	0.571614	7.47593e-07	1.64918e-05	1856.08	1853.75	2861.85	2726.15		1968.74	0.156017	0.18794	0.410607	1971.19	1742.62	2022.61	2138.55	1904.58	0.305986	0.0135486	0.075902	1620.37	1761.67	2129.25	2107.03
NPEPPS	2425.76	0.727334	8.29494e-31	4.91643e-29	1734.94	1897.91	3086.96	2983.24	1977.87	0.601991	1.52955e-05	0.000223573	1623.09	1478.92	2702.79	2106.68		2091.31	0.240156	0.0825391	0.241307	2196.52	1613.5	2233.66	2321.57	2259.03	0.563016	5.00449e-05	0.000951319	1631.87	1947.38	2986.84	2470.04
DIAPH1	2165.81	0.803737	1.3939e-28	7.4255e-27	1464.47	1663.72	2893.78	2641.26	2196.67	0.857271	0.00296594	0.0168015	1406.74	1290.28	3871.26	2218.39		3463.67	-0.423825	0.104843	0.283192	5377.63	3094.93	2484.78	2897.33	3827.42	-0.143948	0.571177	0.783869	3170.79	5082.44	4063.58	2992.85
NELFCD	3424.73	0.584472	2.08885e-28	1.10382e-26	2722.43	2741.97	4005.56	4228.97	2602.71	0.375672	0.00141096	0.00923288	2164.41	2343.73	2845.94	3056.77		2024.52	-0.00313095	0.977561	0.990674	2031.07	2022.54	2012.83	2031.63	1935.57	0.00936186	0.939471	0.974416	1913.59	1944.4	1869.02	2015.29
KHSRP	3273.03	0.61498	7.67556e-28	3.91454e-26	2484.47	2667.81	4068.64	3871.22	2746.95	0.462966	0.0021134	0.012804	2269.52	2298	3799.07	2621.22		3409.4	-0.295244	0.0505686	0.17327	4563.57	3013.12	2854.12	3206.8	3913.26	-0.131646	0.357314	0.614366	3479.34	4734.87	3903.44	3535.39
CD2AP	2770.36	0.598908	2.76024e-27	1.36027e-25	2204.57	2187.72	3359.98	3329.17	2312.1	0.423319	0.000296979	0.00262536	2025.14	1902.75	2600.01	2720.51		2862.06	-0.90762	7.90577e-16	8.23131e-14	3598.28	3944.55	1879.95	2025.46	2957.16	-0.822597	1.47857e-12	1.6969e-10	3829.1	3810.34	2087.1	2102.1
VCAN	2107.62	0.683727	3.20142e-26	1.47805e-24	1559.87	1656.89	2658.22	2555.52	2490.7	0.938255	6.09557e-13	5.34589e-11	1779	1573.65	3599.64	3010.51		2722.96	-1.40885	4.38707e-31	1.94128e-28	4304.74	3721.8	1341.56	1523.72	3033.89	-1.33389	8.58872e-30	7.53353e-27	4478.78	4334.67	1622.48	1699.63
NOL8	2645.35	0.593929	2.82142e-24	1.19755e-22	2143.77	2057.94	3260.43	3119.25	1973.21	0.446131	0.000336377	0.00289361	1702.8	1614.48	2437.28	2138.27		2447.96	-0.458199	5.87617e-05	0.000838776	2998.4	2704.61	1990.36	2098.46	2644.57	-0.220365	0.0879	0.262439	2604.48	3115.21	2499.04	2359.56
DNAJC2	2083.97	0.663417	3.04968e-24	1.28614e-22	1587.13	1621.76	2472.92	2654.07	1487.23	0.362096	0.0102149	0.044044	1263.96	1320.49	1475.58	1888.9		750.424	-0.28238	0.0487618	0.169221	776.498	882.153	624.37	718.678	762.417	-0.259138	0.0715066	0.23052	873.908	799.407	670.064	706.289
SZRD1	2923.49	0.56105	5.37774e-24	2.21126e-22	2412.14	2297.98	3522.61	3461.23	2292.95	0.425336	0.000428337	0.00353053	1836.81	2053.01	2713.8	2568.18		2892.28	-0.798912	1.31322e-12	9.24475e-11	3883.5	3531.57	2001.11	2152.95	2889.92	-0.684025	1.59978e-08	8.84922e-07	3404.6	3796.44	2160.85	2197.78
GPBP1L1	2999.46	0.55254	8.44854e-24	3.42049e-22	2422.62	2426.79	3491.07	3657.35	2518.81	0.354008	0.00230689	0.0137221	2152.15	2249.82	2739.49	2933.78		4231.92	-0.329673	0.00162664	0.013268	4605.19	4859.23	3799.96	3663.3	4124.72	-0.208041	0.0704372	0.227987	4496.98	4377.37	3690.62	3933.91
SPTLC1	2152.95	0.611604	2.84167e-23	1.09973e-21	1697.2	1694.95	2629.64	2590.01	1610.03	0.562117	7.70077e-05	0.000879822	1290.24	1278.85	1677.47	2193.56		3378.36	0.0478526	0.656696	0.828634	3186.18	3453.7	3457	3416.55	3227.09	0.119728	0.307052	0.568266	3166.96	3004.98	3282.89	3453.51
AGO1	2177.34	0.616048	2.57474e-22	9.38459e-21	1758	1665.67	2696.66	2589.02	1738.64	0.544387	3.59516e-05	0.000467802	1423.38	1376.84	2273.33	1881		1347.11	0.253824	0.0562106	0.186466	1352.02	1090.12	1444.16	1502.13	1421.31	0.390491	0.00362288	0.0281754	1144.13	1287.99	1716.25	1536.87
FOXRED2	2100.82	0.577878	3.80505e-20	1.22189e-18	1669.94	1687.14	2570.5	2475.69	1884.02	0.603197	0.00027808	0.00248116	1463.67	1470.75	2816.58	1785.09		10.2664	0.0188286	0.937971	NA	11.1653	8.87081	10.7481	10.2815	12.3933	0.290606	0.199937	NA	1.91646	12.9097	18.9641	15.783
DCP1A	2009.53	0.544681	1.30159e-17	3.43214e-16	1620.67	1635.42	2352.68	2429.37	1802.95	0.552828	5.02773e-06	8.68113e-05	1448.78	1449.52	2245.19	2068.31		1060.32	-0.626369	9.5037e-07	2.3788e-05	1349.99	1250.78	795.363	845.14	1192.04	-0.61305	5.24736e-06	0.000144156	1372.19	1547.18	932.401	916.4
ATP6V0E1	2045.17	0.556823	3.89736e-17	9.71239e-16	1663.65	1632.49	2346.76	2537.78	1534.67	0.432953	0.00135232	0.00894224	1280.6	1310.69	1593.04	1954.35		4056.58	-0.163217	0.143588	0.348767	4036.77	4555.65	3958.25	3675.64	3306.8	0.0909122	0.459015	0.702825	3096.05	3296.93	3192.29	3641.92

## Sheet: 3
	MP1	MP2		MP3	MP4		Fold change	MP5	MP6		MP7	MP8		Fold change	MP9	MP10		MP11	MP12		Fold change	MP13	MP14		MP15	MP16		Fold change	Average fold change	Gene
CTGGCAGAAACCTTGAAGTTGCTGGTACCAAGAACCGCTTTATCCAGATTAATATAAGTGAAAGCCTTTAAATGCAGGGACGAAAGGTATCCCTCTAGCC	0.574	0.552	1.21639	0.05	0.05	1.12	0.124194	0.467	0.366	0.783726	0.226	0.231	1.02212	0.548619	1.386	1.24	0.894661	0.128	0.24	1.875	0.140137	0.776	1.317	1.69716	0.197	0.249	1.26396	0.213091	0.256511	CAPZA1	MOV10:exon (NM_006135, exon 5 of 10):ENSG00000155363:fSAP113|gb110:protein-coding	chr1:112654488-112654587
TTGTTCCCCAGTGCCAGAACTTCCAGAGCCTTCTCGCTCAGATGCCATCTTTTTGTATGCCATTTCGAACAGCTTCAATGATGCCTGCTGAAGAGAGGAT	0.927	1.308	1.07842	1.837	1.081	1	0.232935	0.639	1.045	1.63537	0.219	0.291	1.32877	0.30285	1.537	1.025	0.666884	0.598	0.318	0.531773	0.357533	0.776	0.913	1.17655	0.281	0.249	0.886121	0.313795	0.301778	SCOC	SCOC:3' UTR (NM_032547, exon 5 of 5):ENSG00000153130:HRIHFB2072|SCOCO:protein-coding	chr4:140381505-140381604
CTGTATTCAAAGTTCTAAATTCAACTTTGACTTGAAGAGAGAAGGTGATTTTGGTACCCATACAGAGTAGATCATCACAATTACAATGGAAAGATAATTA	0.498	0.756	0.972222	1.006	0.992	1.85664	0.164056	2.414	2.046	0.847556	0.226	0.237	1.04867	0.103812	2.388	1.562	0.654104	0.961	0.636	0.661811	0.404304	1.705	1.501	0.880352	1.005	0.867	0.862687	0.583905	0.314019	NUCKS1	SLC45A3:3' UTR (NM_022731, exon 7 of 7):ENSG00000158715:IPCA-2|IPCA-6|IPCA-8|IPCA6|PCANAP2|PCANAP6|PCANAP8|PRST:protein-coding	chr1:205713503-205713602
CATCATCAATATTTATTGAGCATTTACAGTGTACTAGGCACAATAGAACATACAGAAAACATTGTCCCTGCTCTTGAGGAGCTTACATTCTAAAAGAAAA	1.158	1.466	1.25194	0.608	0.462	0.928161	0.500373	0.554	0.581	1.04874	0.166	0.24	1.44578	0.357709	0.784	1.252	1.59694	0.271	0.276	1.01845	0.268664	0.776	1.085	1.3982	0.125	0.119	0.952	0.131112	0.314465	CAPZA1	MOV10:3' UTR (NM_006135, exon 10 of 10):ENSG00000155363:fSAP113|gb110:protein-coding	chr1:112670554-112670653
CCAGGTCTCACTGCAGCGCAGGACATAATGAAGAAGTATCACACACACATTTAAAGTAAAACATGATACATTCACACTGTTGACTGAGACTGTAGTGATG	0.65	0.417	1.29712	0.323	0.346	0.877814	0.506066	0.614	1.065	1.73453	0.219	0.117	0.534247	0.200119	0.919	0.644	0.700762	0.327	0.239	0.730887	0.362124	0.737	0.859	1.16554	0.239	0.289	1.20921	0.330827	0.349784	CAPZA1	MOV10:3' UTR (NM_006135, exon 10 of 10):ENSG00000155363:fSAP113|gb110:protein-coding	chr1:112671246-112671345
GATGGGTCACCGATAATTCGGGCTGTTACCGACTGAAGCACAGGAATAAATACTCGATAAAACAAGAGGAGACTGAACCAGAACACTCCACCATTCCAAG	0.88	1.195	0.911795	0.409	0.581	0.808795	0.398148	1.286	0.954	0.741835	0.393	0.294	0.748092	0.306696	1.494	2.517	1.68474	0.604	0.635	1.05132	0.308901	2.095	1.562	0.745585	0.9	0.542	0.602222	0.394312	0.352014	CAPZA1	MOV10:intron (NM_006135, intron 6 of 9):ENSG00000155363:fSAP113|gb110:protein-coding	chr1:112659041-112659739
CTTTTTCTTCATCTTTTTTCTCATCTTCAATCTTGGCCTTTTCTTTCAATTCCTCCGAAATCTCATCTTCTTCATCTGGTTTCCATTCACATTCTTCTTC	0.765	0.728	1.51326	0.162	0.212	0.789731	0.612809	0.85	1.583	1.86235	0.399	0.643	1.61153	0.428278	2.156	2.792	1.29499	0.711	0.36	0.506329	0.216451	2.038	1.548	0.759568	0.292	0.314	1.07534	0.168991	0.356632	CAPZA1	CAPZA1:L1MA7|LINE|L1:ENSG00000116489:CAPPA1|CAPZ|CAZ1:protein-coding	chr1:112619849-112647273
CCTGGACTGTCTAACAATTCGTAGACTTCTTTTGTTTTACCCTCATATAATTTTTTACCAATGTTCAGTACCTCAGCTGTCGCCATTATCCTAAGTGGGC	1.398	0.794	0.534591	0.595	0.412	1.37396	0.113315	3.199	3.251	1.01626	0.399	0.465	1.16541	0.133953	1.718	2.075	1.2078	1.027	1.404	1.36709	0.640917	1.212	1.808	1.49175	0.827	0.853	1.03144	0.556291	0.361119	NUCKS1	NUCKS1:3' UTR (NM_022731, exon 7 of 7):ENSG00000069275:JC7|NUCKS:protein-coding	chr1:205716247-205716346
TACAAATAAAATGAGTGTAGCAAAAATAATGAAAGCTAACAGCAGGTAACTTTACAAATAATGGAATGTGAACCGTTTCTGCCCTTATCCAGAGTAAAAT	1.742	2.21	1.00109	1.481	1.496	1.07753	0.269278	3.291	3.161	0.960498	0.492	0.345	0.70122	0.129727	2.163	1.718	0.794267	1.139	1.28	1.12379	0.623293	2.729	2.129	0.780139	1.15	1.132	0.984348	0.469741	0.37301	RP11-146B14.1	:intron (NM_001146696, intron 1 of 17):::	chr9:6748829-6748928
CCCGATCGGCATAGCGCACTACAGCCCAGACCTCCTGGACTCAAGCGATCCTCCAGCCTCAGCCTCCCGAGTAGCTGGGACTACAGGCACGCGCCACCGC	0.88	1.092	1.15268	0.844	1.093	1.61355	0.2477	3.048	2.704	0.887139	0.273	0.417	1.52747	0.119958	1.695	0.858	0.506195	0.983	0.517	0.525941	0.587544	1.481	1.2	0.810263	0.519	0.929	1.78998	0.540097	0.373825	SNRPE	SNRPE:non-coding (NR_130746, exon 4 of 4)::B-raf|HYPT11|SME|Sm-E:protein-coding	chr1:203869902-203870001
ACACGCGCGATCCCACTACTGATCAGCACGGGAGTTTTGACCTGCTCCGTTTCCGACCTGGGCCGGTTCACCCCTCCTTAGGCAACCTGGTGGTCCCCCG	0.672	0.565	1.24499	0.435	0.273	1.02268	0.405707	1.174	1.938	1.65077	0.286	0.234	0.818182	0.167095	0.836	0.847	1.01316	0.322	0.318	0.987578	0.380273	0.699	0.463	0.662375	0.292	0.368	1.26027	0.567986	0.380265	SNRPE	SNRPE:intron (NR_130746, intron 1 of 3)::B-raf|HYPT11|SME|Sm-E:protein-coding	chr1:203861643-203862222
CTTTGTGCCCTCGGACACGGCGTGCTTGGCCAGCTCCCCGGGCAGCAGCAGGCGCACGGCCGTCTGGATCTCCCTGGAGGTGATGGTCGAGCGCTTGTTG	2.536	1.889	0.598291	0.521	0.558	0.636943	0.349977	1.062	0.837	0.788136	0.226	0.177	0.783186	0.212217	1.183	0.691	0.584108	0.321	0.32	0.996885	0.342049	0.64	0.601	0.939062	0.426	0.368	0.86385	0.639807	0.386012	RP11-434H2.1	LOC728554:non-coding (NR_003615, exon 6 of 6):ENSG00000170089:-:pseudo	chr5:177884049-177884148
TATGTCAATCTCTTTCCGACCATTCTCCTCAAACTGTACCATCTTGACAGCATCCAGGGCAATGTTGCAAGCCAAAGATGACCACCGACTGATGGCTTTG	1.015	1.154	1.05306	1.367	1.981	1.62985	0.580751	0.744	0.872	1.17204	0.393	0.405	1.03053	0.493812	1.245	1.849	1.48514	0.357	0.36	1.0084	0.231739	1.993	1.725	0.865529	0.57	0.354	0.621053	0.248521	0.388706	CAPZA1	MOV10:intron (NM_006135, intron 6 of 9):ENSG00000155363:fSAP113|gb110:protein-coding	chr1:112659046-112659744
ACATTGGACAAAGGACATCTAAAAACAAACTGTATCCTTCTCAACAATTTCTCACTTCATTGATCATTTCTAGTTGGAGACACTTTGTAGCAGAGTAATA	3.483	2.278	1.10042	0.67	0.585	1.68182	0.40625	0.283	0.402	1.42049	0.173	0.12	0.693642	0.427737	0.823	1.097	1.33293	0.214	0.366	1.71028	0.302083	0.75	0.587	0.782667	0.281	0.289	1.02847	0.426328	0.3906	CAPZA1	MOV10:3' UTR (NM_006135, exon 10 of 10):ENSG00000155363:fSAP113|gb110:protein-coding	chr1:112671335-112671434
CTCTTGGATTTCAGATACAGGTTCTTGTTCTGGTTCTGGTTCAGGATCAGGCTCTGGTTCAGCAACAGGCTCCTCTAAATGTTCTTCCATGTCATTACTG	0.709	0.919	0.844881	0.508	0.512	1	0.147929	0.712	0.484	0.679775	0.106	0.057	0.537736	0.136288	0.935	0.752	0.804278	0.393	0.678	1.72519	0.634855	1.001	1.194	1.19281	0.695	0.722	1.03885	0.645558	0.391157	MCL1	MCL1:exon (NM_021960, exon 1 of 3):ENSG00000143384:BCL2L3|EAT|MCL1-ES|MCL1L|MCL1S|Mcl-1|TM|bcl2-L-3|mcl1/EAT:protein-coding	chr1:150579014-150579113
GCCAACTGTGAGAAGGCAGTCTGATATCCTGGTGTATCTTCTATGTCAATAAAATGTTCCTCATCAGGAATGGTATCATCTTCGGGTAACTCAAAAAGAC	1.378	1.055	1.72161	2.905	2.135	0.759868	0.613884	0.904	1.175	1.29978	0.452	0.648	1.43363	0.529101	1.884	1.337	0.70966	0.512	0.318	0.621094	0.257684	1.212	1.242	1.02475	0.269	0.184	0.684015	0.184597	0.396316	SNW1	SLIRP:TTS (NM_001267864):ENSG00000119705:C14orf156|DC50|PD04872:protein-coding	chr14:77717942-77718041
GGGATATGTAAAAATTAAGTATCACAAAAGACCATCACACGATTCTACCAATGCATGTTGCATCTGTAATTCACGAACATGGTCAACAAAATCATGTTCA	2.258	2.722	1.00933	0.311	0.235	1.07121	0.310153	0.527	0.616	1.16888	0.12	0.234	1.95	0.309711	1.794	1.181	0.658305	0.782	0.512	0.654731	0.434958	0.969	1.399	1.44376	0.592	0.669	1.13007	0.532517	0.396835	CAPZA1	MOV10:3' UTR (NM_006135, exon 10 of 10):ENSG00000155363:fSAP113|gb110:protein-coding	chr1:112671203-112671302
CAGAGGGTTGATGCTCTTGTCAGATAGGTCATAGTCAGTGGAGGCATTGTTCTTGATCAGCTTGCCGTCCTTGATAAGGTAGCCCTGGCCAATCTTATAA	1.348	2.486	1.87063	0.311	0.162	1.42054	0.531116	0.765	0.423	0.552941	0.166	0.291	1.75301	0.38468	2.2	1.979	0.899545	0.66	1.041	1.57727	0.407035	1.045	0.893	0.854545	0.364	0.199	0.546703	0.290506	0.403334	CAPZA1	MOV10:exon (NM_006135, exon 10 of 10):ENSG00000155363:fSAP113|gb110:protein-coding	chr1:112670055-112670154
GTCCAAGTTGTATCAAATGCCACAAAGTCTACCATGCACCCAGAAGCAGAGAAGACAGGAGGTCCAGAGGACAAGGTATGCTGGGGTCACTACTCGCACT	1.138	1.065	1.18879	0.174	0.112	1.30864	0.232154	0.495	0.742	1.49899	0.466	0.354	0.759657	0.662894	0.889	1.503	1.69066	0.435	0.442	1.01609	0.366639	1.121	0.9	0.802855	0.353	0.383	1.08499	0.364176	0.406466	CAPZA1	MOV10:3' UTR (NM_006135, exon 10 of 10):ENSG00000155363:fSAP113|gb110:protein-coding	chr1:112671301-112671400
CCTGCAGAGCCATCACAGCGGAGCTCTGGAAACGCAGGTCTGTTTTAAAGTCCTGCGCAATCTCGCGCACCAGGCGCTGGAAAGGTAGTTTACGAATAAG	1.816	1.663	1.47444	0.546	0.496	1.44916	0.609392	1.978	3.391	1.71436	0.931	1.73	1.85822	0.495623	0.324	0.287	0.885802	0.092	0.079	0.858696	0.279869	0.551	0.293	0.53176	0.114	0.119	1.04386	0.276066	0.415238	HIST3H2A	HIST3H2A:promoter-TSS (NM_175055)::-:protein-coding	chr1:228457419-228457518
ATTGAATACTTCATTAAATTCCCCTGGGGGTGCATGAGTGATGAATTTAGCAGCTATGCGTACCTTCTCCTCATCCGACACACGATCATCGAAGTCGGCC	2.307	1.818	1.54975	0.585	0.558	0.873134	0.280384	2.177	1.939	0.890675	0.685	0.642	0.937226	0.3224	1.583	1.324	0.836387	0.635	0.6	0.944882	0.424837	1.532	1.084	0.707572	1.037	0.647	0.623915	0.643731	0.417838	SNRPEP4	TINCR:Intergenic:ENSG00000223573:LINC00036|NCRNA00036|PLAC2|onco-lncRNA-16:ncRNA	chr19:5576698-5576797
AACGGAAGCACAAACACCTTTCTTTTTTTGACATGTATCTGGAGATAGGTAGGAAGACACTACTTGGTTTTTTAAAAAACTGACCTTCCCTTAAGGCCTG	1.025	0.863	1.81679	0.162	0.212	0.755627	0.506964	0.561	0.436	0.777184	0.113	0.114	1.00885	0.227683	1.387	1.217	0.877433	0.988	0.555	0.561741	0.59255	1.481	1.979	1.33626	0.82	0.51	0.621951	0.384393	0.427897	CDV3	CDV3:3' UTR (NM_017548, exon 5 of 5):ENSG00000091527:H41:protein-coding	chr3:133589452-133589551
CGGGAAGGCATCAAACACAGTTCCTGCACCACGGGTGGAGCCAAACTTGGAGGCTTTGAAACGGCGGATGATATCTTGCAAGGTTGCAGCCACCACAAAG	0.622	0.687	1.83551	0.523	0.396	0.5209	0.576127	0.289	0.298	1.03114	0.06	0.057	0.95	0.199319	1.733	1.61	0.929025	0.757	0.399	0.527081	0.345797	0.718	1.138	1.58496	0.736	0.368	0.5	0.594828	0.429018	YWHAZ	YWHAZ:3' UTR (NM_001135699, exon 6 of 6):ENSG00000164924:14-3-3-zeta|HEL-S-3|HEL-S-93|HEL4|KCIP-1|YWHAD:protein-coding	chr8:100919444-100919543
TCGTCGCCGTTCTCGTCTTCCGAGGCGGCCTCCTCCTCCTCCATCGGGCCCGAGTCGGCCGCCCCCGCGGCCCCGTTCTCCTCTCCTAGCTCCATCTGGT	1.309	1.313	0.932749	0.61	0.623	0.643678	0.244236	0.772	0.478	0.619171	0.166	0.234	1.40964	0.32	0.83	1.122	1.35181	0.449	0.715	1.59243	0.596311	0.5	0.682	1.364	0.436	0.224	0.513761	0.558376	0.429731	TMEM43	TMEM43:3' UTR (NM_024334, exon 12 of 12):ENSG00000170876:ARVC5|ARVD5|EDMD7|LUMA:protein-coding	chr3:14141810-14141909
AGCACCTCGAAGGGGTCCGATTCGTCGTCAAATAACTGGTCGAATCGGTTGGTGACCACGCAGCCGAAGCCTTCCTGTAAGTGCCCAGGCATGATGGTGG	1.709	2.342	1.55834	1.377	1.388	1.00799	0.541202	2.328	2.249	0.966065	0.905	0.997	1.10166	0.415556	5.178	6.487	1.2528	1.956	2.29	1.17076	0.363995	2.2	3.43	1.55909	1.351	1.074	0.794967	0.430728	0.43787	CAPZA1	MOV10:3' UTR (NM_006135, exon 10 of 10):ENSG00000155363:fSAP113|gb110:protein-coding	chr1:112670733-112670832
CTCAGAGATGATTAACTATTAAAATTACTTTTACAAATGTGACACCAATTTTTTTCCTTAGCGGAAGGGAAATAGGAAGGAAGAGGCAAATGGAGAAGAG	0.872	1.472	1.61216	0.98	0.535	0.545918	0.496559	1.161	1.225	1.05512	0.619	0.64	1.03393	0.527661	1.786	2.408	1.34826	0.925	0.565	0.610811	0.355269	1.494	1.262	0.844712	0.634	0.419	0.660883	0.382075	0.440391	CAPZA1	MOV10:3' UTR (NM_006135, exon 10 of 10):ENSG00000155363:fSAP113|gb110:protein-coding	chr1:112670741-112670840
CTAGATGATTCAAGTTCAAAAGGTAAGCTCCAGCAATGTGGAAGAGGTAAAGACCAATGTAGACAAGCTGACGAGGAATATCTTCTTTTTTGGTTTTCTG	0.706	0.654	1.4732	0.67	0.496	1.82051	0.493274	0.593	0.402	0.677909	0.226	0.12	0.530973	0.347739	0.679	1.181	1.73932	0.357	0.518	1.45098	0.47043	0.712	0.921	1.29354	0.406	0.339	0.834975	0.456216	0.441914	CDK4	CDK4:intron (NM_000075, intron 3 of 7):ENSG00000135446:CMM3|PSK-J3:protein-coding	chr12:57751066-57751281
CACTTTCAACCACCATCTTATGCACTTCCTTCCAATTTTCACTATCATTGTCAGTTCCCATTTCTGGATTCAATTCCTGGAGAGAAACACCTGCCACATT	0.955	1.156	1.38977	0.981	1.32	1.43687	0.563339	0.95	1.425	1.5	0.333	0.585	1.75676	0.386526	1.078	1.717	1.59276	0.384	0.723	1.88281	0.396064	1.212	0.989	0.816007	0.384	0.55	1.43229	0.424353	0.442571	SNW1	SLIRP:TTS (NM_001267864):ENSG00000119705:C14orf156|DC50|PD04872:protein-coding	chr14:77717943-77718042
CCTGTGTATTCTGAGATTACACACATACCTGCCAATATACCTGGGAAAGGTTATTTTATCACAGTTACACTTGAGTTCTTGGCAGGCAGGACTGAGGAAG	0.756	0.749	0.555362	0.646	0.769	0.660305	0.389785	0.917	0.796	0.868048	0.286	0.294	1.02797	0.338587	1.229	1.897	1.54353	0.741	0.932	1.25776	0.535189	0.66	1.091	1.65303	0.478	0.431	0.901674	0.519132	0.445673	FSTL1	MIR198:TTS (NR_029584)::MIRN198|miR-198:ncRNA	chr3:120395007-120395106
GGTTAATTACATTAGACGGTTTGCCTTTGTCCAAATTCCTTCTTTTTTAAACATGGATAAAAGTATTACATGGGTCCACTGTTAAAACAGACAACATGTG	0.535	0.731	1.33385	0.335	0.546	0.813953	0.463784	0.889	0.815	0.91676	0.446	0.465	1.0426	0.534624	1.379	1.598	1.15881	0.291	0.563	1.93471	0.286866	0.949	1.146	1.20759	0.509	0.538	1.05697	0.499761	0.446259	BAZ2B	LOC643072:intron (NM_001289975, intron 3 of 35)::-:ncRNA	chr2:159462807-159462907
CCCAAATCTTCACGAAACATAACCTAAGAAAAGCCCAAATGTTACTAGGAATGTAAGACTTAAAATTATAAACTCCTAAAAAATAGAAGTGCATGGTGGA	3.081	4.482	1.01327	0.459	0.423	0.587258	0.591331	0.745	0.553	0.742282	0.273	0.234	0.857143	0.390601	0.467	0.679	1.45396	0.256	0.361	1.41016	0.538394	1.357	0.955	0.703758	0.353	0.264	0.747875	0.266869	0.446799	SNW1	SLIRP:TTS (NM_001267864):ENSG00000119705:C14orf156|DC50|PD04872:protein-coding	chr14:77718375-77718474
CCGGCATCTCTCATCACTGTGAGAATGTTTTCTGCATTCTCCATATCACCAGCTCTGGCATGCCCTGTCACAAGGGCACTGAATACTGCCTCTGTAACTG	1.022	0.618	1.22124	1.192	1.6	0.643087	0.34527	0.422	0.594	1.40758	0.233	0.117	0.502146	0.344488	1.658	1.837	1.10796	0.812	0.999	1.2303	0.518169	1.039	1.535	1.47738	0.748	0.759	1.01471	0.58547	0.448349	GNB1	NADK:intron (NM_002074, intron 3 of 11):ENSG00000008130:dJ283E3.1:protein-coding	chr1:1817837-1825457
CCTGCCTCATCGGTGGAAGTTTAAAGTCATGATTTTTTTTAGACATTGATACTTGTGTCTATAGACAAATAAACTCATATTAGATGACAATTGATTTTTT	1.473	1.365	0.882992	0.273	0.497	0.611547	0.534515	1.939	1.751	0.903043	0.712	1.162	1.63202	0.507859	4.141	3.949	0.953634	1.447	1.97	1.36144	0.422373	2.968	2.647	0.891846	1.256	0.697	0.554936	0.347818	0.453142	CAPZA1	MOV10:intron (NM_006135, intron 6 of 9):ENSG00000155363:fSAP113|gb110:protein-coding	chr1:112659081-112659779
CTGCATTCTCTATGATTTTAATAAACTCCTTGGCAGTTTGGGCTTCATTCGAAACAGTTAGTGAATCCTGTACATCTTTATGACTAACCAACTGAACATT	1.004	0.975	1.8408	0.396	0.569	0.98452	0.431553	1.9	1.813	0.954211	0.938	0.583	0.621535	0.409642	3.672	3.674	1.00054	1.423	1.193	0.83837	0.356112	3.14	2.994	0.953503	1.625	2.158	1.328	0.616726	0.453508	CAPZA1	MOV10:exon (NM_006135, exon 5 of 10):ENSG00000155363:fSAP113|gb110:protein-coding	chr1:112654493-112654592
CTGCCTTTTGATCGAGAACGTGATCGACCTTTGCTCCGCGACCTGGAACGGGAGCGACTTTTTGAGATACTTCGAGATCTACTGCGGCTGCTCCTGCGAC	0.908	1.758	0.957511	0.373	0.412	1.25159	0.525926	0.679	1.169	1.72165	0.552	0.588	1.06522	0.616883	2.05	1.921	0.937073	0.768	0.563	0.733073	0.33518	1.096	1.412	1.28832	0.394	0.473	1.20051	0.345694	0.455921	SNW1	SLIRP:exon (NM_012245, exon 12 of 14):ENSG00000119705:C14orf156|DC50|PD04872:protein-coding	chr14:77720711-77720810
GTGGCTTTCAATACATGCAATAATAGTCTGTTGCCCATCGATAGTTTTAGCATAAACAGTACAGAAGCCGTTGGAATAATGGTCTTTCACATAGGCTCTT	2.536	2.603	1.33624	0.348	0.323	1.48972	0.645036	0.725	0.534	0.736552	0.166	0.114	0.686747	0.222399	0.558	0.811	1.45341	0.178	0.324	1.82022	0.366691	0.41	0.607	1.48049	0.269	0.339	1.26022	0.597837	0.457991	AHCY	AHCY:exon (NM_001161766, exon 4 of 10):ENSG00000101444:SAHH|adoHcyase:protein-coding	chr20:34292373-34292472
CGCTGGATGCTGGACTTGAATCTCTCGAAGAATGGCATTGCCATCATTGGTCATCACAATGCCTCCCATTGGGTCCAAAAGCATCTTCATCATGGACTTG	1.176	1.272	2	0.262	0.173	0.799283	0.612195	1.009	0.767	0.760159	0.459	0.354	0.771242	0.45777	1.507	2.065	1.37027	0.777	0.478	0.615187	0.351344	1.774	1.991	1.12232	0.581	0.969	1.66781	0.411687	0.458249	CAPZA1	MOV10:intron (NM_006135, intron 7 of 9):ENSG00000155363:fSAP113|gb110:protein-coding	chr1:112659728-112667121
CTTGTCATAGAGAATGTTCCACTCAGCATCAACAATTGCCTGATAATCCTCAACTGTGTGGACTCTTATCTCAGCATTGTCTTTCTCAGCTTTCAACTCG	0.918	1.574	0.758454	1.056	0.731	1.16622	0.452661	0.745	0.837	1.12349	0.159	0.234	1.4717	0.24842	1.532	1.729	1.12859	0.905	1.035	1.14365	0.59491	0.756	1.078	1.42593	0.448	0.557	1.2433	0.547983	0.460993	SNORD49B	SNORD49A:promoter-TSS (NR_002744):ENSG00000277370:RNU49|U49|U49A:snoRNA	chr17:16439354-16440223
GAAGGTCATAGTTGATGACTAAAGAAACCTGCTGCACATCAATGCCTCTGGCCAGCAGGTCAGTGGTAATCAAAACTCTGCTAGAGCCAGAACGAAACTC	0.689	0.705	1.2952	0.508	0.592	0.5	0.133215	0.184	0.249	1.35326	0.12	0.12	1	0.554273	1.033	1.122	1.08616	0.755	0.515	0.682119	0.589327	0.77	1.378	1.78961	0.623	0.604	0.969502	0.571229	0.462011	TFRC	TFRC:intron (NM_003234, intron 13 of 18):ENSG00000072274:CD71|T9|TFR|TFR1|TR|TRFR|p90:protein-coding	chr3:196060220-196062645
CTCTAGTTCATTTTCATCAAAAATTTTGATGAGATCCTGTGGTATTAGTTCAAAGAATCCCTCTTTAAAAGCAGCCATTTGCTTCTGGATTCGGTTTACA	0.115	0.169	1.56897	0.559	0.496	1.34349	0.439252	0.428	0.679	1.58645	0.219	0.348	1.58904	0.512195	1.11	1.42	1.27928	0.755	0.839	1.11126	0.63004	1.468	1.63	1.11035	0.395	0.525	1.32911	0.296966	0.469613	MCM4	MCM4:exon (NM_182746, exon 9 of 17):ENSG00000104738:CDC21|CDC54|NKCD|NKGCD|P1-CDC21|hCdc21:protein-coding	chr8:47966304-47966403
TCATTGAATACTTCATTAAATTCCCCTGGGGGTGCATGAGTGATGAATTTAGCAGCTATGCGTACCTTCTCCTCATCCGACACACGATCATCGAAGTCGG	1.255	1.134	1.22022	1.006	1.231	0.766284	0.622132	0.772	0.698	0.904145	0.113	0.057	0.504425	0.115646	1.017	1.551	1.52507	0.655	1.005	1.53435	0.646417	1.487	1.289	0.866846	0.539	0.843	1.56401	0.497839	0.470509	TOP2A	TOP2A:exon (NM_001067, exon 15 of 35):ENSG00000131747:TOP2|TP2A:protein-coding	chr17:40406591-40406690
GCTGCCAAACATGATGCTGATTCTTCACGAATTTGCAACCCAGTTCTCTCGGGTTTGCACACCCCCACTGTGGGCCGGGGAACCGGGTCCCGGCCTTCGC	0.967	0.818	0.861167	0.473	0.385	1.02305	0.644234	1.51	2.136	1.41457	0.566	0.474	0.837456	0.285244	2.707	2.672	0.987071	1.274	0.712	0.55887	0.369214	2.488	1.869	0.751206	0.945	1.601	1.69418	0.584347	0.47076	CAPZA1	MOV10:3' UTR (NM_006135, exon 10 of 10):ENSG00000155363:fSAP113|gb110:protein-coding	chr1:112670780-112670879
CACGGATGTGGTACTGGTGCCGCTTGCTTAGTTTCTCAATGGCCTCCTCGATGTACTTCAGACCATTCTCCTCCCGCATGGCCTTGGTGCTGAAGTTGGT	1.261	1.33	0.606965	0.361	0.212	1.20973	0.467825	1.102	2.062	1.87114	0.506	0.574	1.13439	0.34134	2.209	2.254	1.02037	1.402	1.356	0.96719	0.61797	2.064	2.1	1.01744	1.059	0.843	0.796034	0.456772	0.470977	CAPZA1	MOV10:3' UTR (NM_006135, exon 10 of 10):ENSG00000155363:fSAP113|gb110:protein-coding	chr1:112670717-112670816
ATTTTCAAATAGAAGACTTTGCTCTCTGCTTGTGAAGCATTGGGGATCAAGAACTTTTCCAAAAGAGACAGTACATCATTGCAGATATCTCTTAGCTCCG	0.841	0.869	0.985272	0.299	0.523	0.5	0.528169	0.197	0.256	1.29949	0.113	0.114	1.00885	0.501104	1.5	1.836	1.224	0.84	0.759	0.903571	0.479317	1.435	1.18	0.8223	0.592	0.444	0.75	0.396176	0.476191	NEDD4	NEDD4:L2|LINE|L2:ENSG00000069869:NEDD4-1|RPF1:protein-coding	chr15:55834227-55837828
CTTTCGCATCAAGAAGTTGATCTTGCGAGCCATTTCCATGTTGTAGATCCGCCGGCACCTTTCATAGCTTTCCCTCTGTCGCCGGCGGCATGGCTTCTCA	1.261	2.17	0.774827	0.894	0.869	1.68182	0.605845	0.68	0.878	1.29118	0.159	0.288	1.81132	0.286906	1.454	0.846	0.581843	0.485	0.603	1.2433	0.473043	0.833	0.826	0.991597	0.592	0.303	0.511824	0.539482	0.476319	METAP2	USP44:3' UTR (NM_006838, exon 11 of 11):ENSG00000136014:-:protein-coding	chr12:95513979-95514078
ATCAAAACCAATGATACAGCCTTCTATCCGCATATTCACTTGCTCATAGAGCCACACCTGAATCCGCGATCTATTTTGTAAGTATCTGAAGATGAGGTTG	2.311	2.565	1.66667	0.311	0.2	0.615132	0.62508	0.593	0.822	1.38617	0.279	0.417	1.49462	0.491873	1.274	1.849	1.45133	0.563	0.603	1.07105	0.373359	1.384	1.378	0.995665	0.489	0.669	1.3681	0.419261	0.477393	CAPZA1	MOV10:exon (NM_006135, exon 5 of 10):ENSG00000155363:fSAP113|gb110:protein-coding	chr1:112654467-112654566
CTTGGATTTATAAAGGGGCAAACCGTAATATAGGAAAATATACCCTATTTTGAATGTGGCATCTTTGTTTGAAAAGCTGGCCCAATTAATTAAAAATACT	0.986	1.223	0.876241	0.622	1.231	0.740299	0.435725	1.332	1.017	0.763514	0.926	0.597	0.644708	0.648361	1.614	1.229	0.761462	0.399	0.714	1.78947	0.391488	1.032	1.276	1.23643	0.581	0.423	0.728055	0.435009	0.477646	MCM4	MCM4:3' UTR (NM_182746, exon 17 of 17):ENSG00000104738:CDC21|CDC54|NKCD|NKGCD|P1-CDC21|hCdc21:protein-coding	chr8:47977843-47977942
CAAATTCACGTTTGCCACGAGAATCAAATCCATCTCCTCGGCCCATTCCACGTCCACGGCCCCCTCGACCTCTTCCAAGACCACCACGACCTCGAATAGG	1.119	0.694	0.665366	0.1	0.112	1.30864	0.33785	0.455	0.628	1.38022	0.226	0.357	1.57965	0.538319	2.412	2.205	0.914179	1.693	1.159	0.684584	0.617717	1.378	2.114	1.53411	0.945	0.525	0.555556	0.420962	0.478712	ACSL4	KCNE5:3' UTR (NM_022977, exon 17 of 17):ENSG00000176076:KCNE1L:protein-coding	chrX:109641492-109641591
CTTCCGGTGGCGCTTGGCGCCTCCCTTACCCAGCCCCTTGCCACCTTTACCTCGCCCAGACATTCTGAAATCACAGCGCCTACTCAGCAGAAAATCGGGC	1.482	1.195	0.973236	0.496	0.312	0.682336	0.620436	2.38	1.433	0.602101	0.612	0.694	1.13399	0.342512	1.033	1.516	1.46757	0.761	0.68	0.893561	0.56532	2.115	2.421	1.14468	0.934	0.831	0.889722	0.389109	0.479344	HIST1H4D	HIST1H4D:exon (NM_003539, exon 1 of 1):ENSG00000277157:H4/b|H4FB|dJ221C16.9:protein-coding	chr6:26188856-26188955
TTGCCCAGGTGGGCTTCAGCCACTGCCTCATCCAGCTTCTTGGGCAGGAAATGAACCCCAACGGGGTACTTGTCTGGATGGGTCCACAGCTCGATCTGCG	0.975	1.166	1.44367	1.403	0.858	0.624781	0.540961	3.484	1.869	0.536452	1.252	1.396	1.11502	0.494676	4.644	5.032	1.08355	1.432	2.653	1.85265	0.422179	3.513	4.182	1.19044	1.473	2.205	1.49695	0.477973	0.483947	CAPZA1	MOV10:intron (NM_006135, intron 5 of 9):ENSG00000155363:fSAP113|gb110:protein-coding	chr1:112654629-112659078
CCACTTACATGAATTTAATACACGTGTTCTTAACAATTATGCTTGGATTGTTCATGAAAATTTCATAAGACATTAAACAAAGCTAGCCATCATCTCAAGT	0.546	0.541	1.58619	0.969	0.954	0.911815	0.541333	2.044	2.208	1.08023	0.818	0.703	0.859413	0.357714	3.566	4.046	1.1346	1.22	1.719	1.40902	0.386101	2.449	2.961	1.20906	1.666	1.868	1.12125	0.653235	0.484596	CAPZA1	CAPZA1:L1MA7|LINE|L1:ENSG00000116489:CAPPA1|CAPZ|CAZ1:protein-coding	chr1:112619847-112647272
CTATTTTGTAAGTATCTGAAGATGAGGTTGATGGGCTGCACCATAACCTTCTGCACTTTCTGACCCTGGCCACGGTACGCCATGGTGGAATTTCACAAAG	1.291	1.127	1.32491	0.473	0.592	0.986156	0.657944	2.038	2.198	1.07851	0.799	1.285	1.60826	0.491974	3.567	4.997	1.4009	1.765	1.404	0.795467	0.370037	3.429	3.949	1.15165	1.169	1.933	1.65355	0.420439	0.485099	CAPZA1	MOV10:intron (NM_006135, intron 7 of 9):ENSG00000155363:fSAP113|gb110:protein-coding	chr1:112659701-112667094
ATGAGGTTGGTGAGGTCGCCCCCGTCGTCCAGAATCATGTTGAGGGGCCCGTCCTTGAAGTACAGGGTCTGCTCAATGCACCACAGGTACTCCTCGTCCG	1.034	1.475	0.951553	0.608	0.374	1.50575	0.408622	0.389	0.263	0.676093	0.06	0.117	1.95	0.271472	2.05	1.157	0.56439	1.053	1.048	0.995252	0.655129	1.039	0.879	0.846006	0.498	0.672	1.3494	0.61001	0.486309	CDCA4	CDCA4:3' UTR (NM_017955, exon 2 of 2):ENSG00000170779:HEPP|SEI-3/HEPP:protein-coding	chr14:105010530-105010629
TCTGTCTTCCGGACTCTGCGGATGGCTGTGATATTGGCCCGCATAAGGTAGTGCTGAGCTAAATCTGAGATGCCCTTTTCAGTGATGACCACATCGGGCT	0.496	0.925	1.50974	0.682	0.931	0.581818	0.448454	0.641	0.464	0.723869	0.18	0.174	0.966667	0.320362	0.603	0.823	1.36484	0.378	0.481	1.27249	0.602384	0.744	0.866	1.16398	0.6	0.329	0.548333	0.577019	0.487055	SRPK1	SRPK1:exon (NM_003137, exon 7 of 16):ENSG00000096063:SFRSK1:protein-coding	chr6:35874233-35874323
ATCCTTCAGAGTTGCCACATAACCCAAGAGCCTCTTGGAGTTAGAATTACGACCTAAAAGTCGCACACAAGTTGCAACCTGCTGTCCAGGCCTCTGTTTG	1.168	1.533	1.51765	0.361	0.485	1.40909	0.439834	1.412	1.335	0.945467	0.293	0.528	1.80205	0.298871	1.139	1.552	1.3626	0.947	0.835	0.881732	0.662207	1.327	1.842	1.38809	1.109	0.629	0.567178	0.548438	0.487338	CCT3	TSACC:exon (NM_001008800, exon 5 of 12):ENSG00000163467:C1orf182|SIP|SSTK-IP:protein-coding	chr1:156320863-156320962
ACAATGAGAGAAGGGATAAAAGCAAACATGTTCATGTGCAGGGAATGTGGTTCAAGTCTTTGGATTTAAAAACAAGTTCCCCAGAGAAGCTGGCACTTCC	1.446	1.662	0.761815	0.981	1.365	0.998325	0.454649	1.405	0.831	0.591459	0.506	0.351	0.693676	0.383274	4.266	3.625	0.849742	3.036	1.798	0.592227	0.612597	3.104	3.52	1.13402	1.886	1.548	0.820785	0.518418	0.492234	YWHAZ	YWHAZ:3' UTR (NM_001135699, exon 6 of 6):ENSG00000164924:14-3-3-zeta|HEL-S-3|HEL-S-93|HEL4|KCIP-1|YWHAD:protein-coding	chr8:100918730-100918829
ATCCGATTTTGCATCTGTTCAAGAGGAACATGATTCACCAGGCCACTGACAACTGTCCTTGGGGCTATTTCTCCGACATCTACTTCTTCCACATACAAAG	1.091	1.234	0.943503	0.596	0.758	0.763285	0.603971	0.639	0.935	1.46322	0.332	0.294	0.885542	0.397713	0.648	0.977	1.50772	0.598	0.321	0.536789	0.565538	0.922	0.73	0.791757	0.425	0.263	0.618824	0.416465	0.495922	SERBP1	SERBP1:exon (NM_001018069, exon 3 of 8):ENSG00000142864:CGI-55|CHD3IP|HABP4L|PAI-RBP1|PAIRBP1:protein-coding	chr1:67425108-67425207
GCCATCTTCATAATAGTGAACCTGAATCTTAAGCACGCCAACCACCTGGGCTGTAGGTGGTGTGATGGTGAACTTCCACTCTGATCTCCAACGACCATTC	1.712	1.995	0.518443	0.261	0.2	1.27653	0.498241	0.468	0.638	1.36325	0.159	0.234	1.4717	0.355335	1.139	1.05	0.921861	0.506	0.72	1.42292	0.560073	0.654	0.43	0.657492	0.394	0.224	0.568528	0.570111	0.49594	CCT3	VHLL:intron (NM_005998, intron 9 of 13)::VHLP|VLP:protein-coding	chr1:156317184-156317450
CGTCAAAGTGTCCAATGTTACACACAATGGCATCATCCTTCATCTGCTCAAAGTGCCGGCCAAGGATGATGTCAATACAGCCTGTGGTGGTGACAAAGAT	0.891	0.856	1.93639	0.311	0.273	0.719355	0.610189	0.724	0.65	0.89779	0.113	0.117	1.0354	0.167394	0.573	0.919	1.60384	0.455	0.402	0.883516	0.574397	0.551	0.409	0.742287	0.299	0.314	1.05017	0.638542	0.49763	AHCY	AHCY:intron (NM_000687, intron 7 of 9):ENSG00000101444:SAHH|adoHcyase:protein-coding	chr20:34290394-34290594
CATGAATTGGAACCAAGGACTCATCTCCATGTGGGGGAGGGGAATGTGAACAGAAAACACGATGTCATTGGCTTCAATTTCCCTTGGAATTGCCTCTTCA	0.555	0.818	1.36174	0.385	0.224	1.1904	0.527395	1.015	0.767	0.755665	0.559	0.291	0.520572	0.476992	0.95	0.739	0.777895	0.711	0.397	0.558368	0.656009	1.32	1.399	1.05985	0.406	0.498	1.2266	0.332475	0.498218	CSDE1	NRAS:AluSc|SINE|Alu:ENSG00000213281:ALPS4|CMNS|N-ras|NCMS|NRAS1|NS6:protein-coding	chr1:114732757-114733771
GGGAAGGAGACAATGAGAGAAGGGATAAAAGCAAACATGTTCATGTGCAGGGAATGTGGTTCAAGTCTTTGGATTTAAAAACAAGTTCCCCAGAGAAGCT	1.167	0.75	0.770492	1.18	1.104	0.904378	0.361233	1.979	1.074	0.542698	0.672	1.162	1.72917	0.600721	0.611	0.346	0.566285	0.291	0.157	0.539519	0.46813	0.501	0.539	1.07585	0.394	0.199	0.505076	0.570192	0.500069	SRP9	SRP9:3' UTR (NM_003133, exon 3 of 3):ENSG00000143742:ALURBP:protein-coding	chr1:225789737-225789836
CCCAAATGAAACACTCAACCCAAGGATGTTTTCAGCCCACTGTTAGTGAAGCTGGGTGCAGAATGCAAAGCCTCTAAAAGGAGAGGATACAAAGTCAGGT	1.244	1.009	0.517267	0.535	0.797	0.693005	0.660435	0.838	1.127	1.34487	0.639	0.403	0.630673	0.53028	1.863	1.862	0.999463	0.685	0.756	1.10365	0.386846	1.615	2.1	1.30031	0.528	1.044	1.97727	0.423149	0.500177	CAPZA1	MOV10:Charlie1b|DNA|hAT-Charlie:ENSG00000155363:fSAP113|gb110:protein-coding	chr1:112667095-112669591
GTGATGGTGAACTTCCACTCTGATCTCCAACGACCATTCCAGAAGTTTTTAGGCTGAAACTGGTGGCTTTCAATACATGCAATAATAGTCTGTTGCCCAT	0.832	1.544	0.566073	1.587	1.427	1.14787	0.624181	0.627	0.913	1.45614	0.499	0.408	0.817635	0.588961	0.724	0.93	1.28453	0.4	0.242	0.605	0.38815	1.031	0.942	0.913676	0.413	0.394	0.953995	0.409022	0.502578	WLS	MIR1262:exon (NM_024911, exon 2 of 12):ENSG00000221203:MIRN1262|hsa-mir-1262|mir-1262:ncRNA	chr1:68194004-68194103
GTACCTGTCCAGTTTAGTTTGACGCTCCATTCATAAAAGAAGATAAGTTTCCCTTTGCGATTGTTAATGGATGCCTCTCCATCAAGCTTACTCACTTCCG	1.129	1.217	1.34907	0.708	0.581	0.72546	0.655785	1.933	2.041	1.05587	0.792	1.225	1.54672	0.507549	0.83	0.872	1.0506	0.306	0.276	0.901961	0.341951	0.686	1.119	1.6312	0.603	0.314	0.52073	0.508033	0.50333	MRPS21	PRPF3:exon (NM_031901, exon 3 of 3):ENSG00000117360:HPRP3|HPRP3P|PRP3|Prp3p|RP18|SNRNP90:protein-coding	chr1:150308099-150308198
ATCTATTGTTATGTGCTCTCAATTGAGATCTAGTTAGTTTCCTAAGAGTCTCACATTGATAACTATTTTGGCACTTCCTTACATAATGTGTTTATTTAGA	0.928	0.969	1.16347	1.041	1.065	1.34228	0.409564	2.241	2.892	1.2905	0.991	1.105	1.11504	0.408338	3.679	2.828	0.768687	1.595	2.279	1.42884	0.595359	4.114	3.288	0.799222	2.717	1.754	0.645565	0.604026	0.504322	CCT3	VHLL:exon (NM_001008800, exon 9 of 12)::VHLP|VLP:protein-coding	chr1:156312109-156312208
GCAATTCTGCTTCTTTCAATTTGCAAAGAAAACGAAGAGTAGATCCTCGAATAAATTCATTAGGATGTTGAAGATCCTTTCTGTATGCATCACATACAAG	0.793	0.738	0.699482	0.558	0.446	1.17857	0.486379	0.574	0.436	0.759582	0.286	0.231	0.807692	0.511881	1.154	1.253	1.08579	0.563	0.56	0.994671	0.466556	1.173	1.289	1.09889	0.569	0.828	1.45518	0.567425	0.50806	CAPZA1	MOV10:3' UTR (NM_006135, exon 10 of 10):ENSG00000155363:fSAP113|gb110:protein-coding	chr1:112671170-112671269
GCATACTATGGTGTGGAGTTAATTCCAATTACCATATTTTATATTTATTGGTCACAACAGCATACATTTTATGCTCCAAAATACATGGATCTGACAAAAT	1.673	2.903	0.687861	2.36	1.931	0.907543	0.56241	0.303	0.588	1.94059	0.159	0.174	1.09434	0.373737	0.581	0.62	1.06713	0.393	0.2	0.508906	0.493755	1.044	0.886	0.848659	0.581	0.588	1.01205	0.605699	0.508901	PCDH11X	PCDH11X:intron (NM_001168362, intron 2 of 4):ENSG00000102290:PCDH-X|PCDH11|PCDHX|PPP1R119:protein-coding	chrX:92113414-92113513
CCCTGCCTCAAATCCTTAAACTCAATATCACAGGCACTGAGTATAAGCAAATCTGGGATGTCCTCCAACAGATGTGCAATAGCACAGCTATGTTATTCTC	2.211	3.911	1.54292	0.546	0.57	1.163	0.441165	0.731	0.451	0.616963	0.219	0.348	1.58904	0.479695	8.502	12.108	1.42414	7.27	6.238	0.858047	0.65541	13.808	10.995	0.796278	5.456	6.159	1.12885	0.46829	0.51114	HIST4H4	HIST4H4:promoter-TSS (NM_175054)::H4/p:protein-coding	chr12:14771022-14771121
GTGTAGGTGACAGCATCGCGGATTACATTTTCCAGGAAAACTTTCAGCACTCCGCGAGTTTCCTCATAAATGAGGCCAGAAATACGCTTGACGCCGCCGC	1.682	2.125	0.578902	0.385	0.769	0.724215	0.449708	0.672	0.43	0.639881	0.266	0.411	1.54511	0.614338	3.356	2.588	0.771156	1.753	0.954	0.54421	0.455417	2.75	2.769	1.00691	1.898	1.012	0.533193	0.527269	0.511683	YWHAZ	YWHAZ:AluSx1|SINE|Alu:ENSG00000164924:14-3-3-zeta|HEL-S-3|HEL-S-93|HEL4|KCIP-1|YWHAD:protein-coding	chr8:100924972-100948627
TTGACACCGCCGCGACGAGCAAGGCGCCGGATAGCTGGCTTAGTGATGCCCTGGATGTTATCGCGCAAAACCTTGCGATGACGCTTAGCCCCTCCCTTAC	1.799	1.482	0.782895	1.016	1.031	0.707182	0.62173	0.864	1.497	1.73264	0.552	0.525	0.951087	0.456163	0.475	0.406	0.854737	0.199	0.318	1.59799	0.586833	0.788	1.133	1.43782	0.394	0.353	0.895939	0.38886	0.513397	HIST1H3A	HIST1H3A:promoter-TSS (NM_003538):ENSG00000275714:H3/A|H3FA:protein-coding	chr6:26020673-26020772
CCTCTGCTGAGTGAGAATCATCCTTCTTGGTCTTCACATCTTTGTCTTCTGAGTCCTCACTATCTTCCTGTGAATTCTTTCCAGATCGCCTCTTATTTTT	2.584	2.023	0.823791	0.782	0.931	1.01476	0.444324	1.03	1.95	1.8932	0.505	0.705	1.39604	0.40604	1.478	2.254	1.52503	1.224	0.926	0.756536	0.576099	1.39	1.188	0.854676	0.952	0.669	0.702731	0.628782	0.513811	NUCKS1	NUCKS1:intron (NM_022731, intron 3 of 6):ENSG00000069275:JC7|NUCKS:protein-coding	chr1:205723926-205727740
TACAAATCCAAGGAAGTTAATACCTTTACTAAGTTACAAAACTTGGGCAAATCAATACAGTACTCTTTTATAATGAAACCATACTTTTGTTGGAGTCATG	1.166	0.675	1.26338	1.404	0.958	0.629032	0.49815	0.587	0.569	0.969336	0.393	0.231	0.587786	0.539792	3.838	3.541	0.922616	1.446	2.015	1.3935	0.469034	2.653	2.619	0.987184	1.692	1.211	0.715721	0.550645	0.514405	CDV3	CDV3:exon (NM_017548, exon 3 of 5):ENSG00000091527:H41:protein-coding	chr3:133584020-133584119
CCTTTTTTAAAATGGCATTTTTGTTTGGTGTTTTCTGCAAAGTACTGAGGAAATATTTTGTAAAGTGAGCTTTGGGTATAACTTAGCCCCATCATTATTT	0.862	1.33	1.76888	0.894	1.588	0.838961	0.641014	0.719	1.369	1.90403	0.413	0.585	1.41646	0.477969	1.66	1.252	0.754217	0.792	0.678	0.856061	0.504808	1.749	1.187	0.678674	0.603	0.683	1.13267	0.438011	0.51545	HMGB1	:3' UTR (NM_002128, exon 5 of 5):::	chr13:30460200-30460299
ACTCTCCTTGCGGCTGCGCTTGCGCTTCTTGCCATCTTTCTTCTGCGCTTTGGTCACTGCCTTCTTGGAGCCCTTCTTCGGGGCGGGAGCAGACTTGGCT	4.325	2.975	1.73521	0.868	0.785	0.908425	0.500721	0.877	1.294	1.47548	0.233	0.348	1.49356	0.267619	1.16	1.382	1.19138	0.542	1.08	1.99262	0.63808	0.859	0.641	0.746217	0.384	0.615	1.60156	0.666	0.518105	FUBP1	:intron (NR_130152, intron 5 of 20):::	chr1:77966907-77967099
ATCTTTATGACTAACCAACTGAACATTGCCATCTTCATAATAGTGAACCTGAATCTTAAGCACGCCAACCACCTGGGCTGTAGGTGGTGTGATGGTGAAC	0.965	0.675	0.930643	0.435	0.362	1.04396	0.509124	0.389	0.733	1.88432	0.339	0.354	1.04425	0.617647	2.187	2.719	1.24326	1.096	1.126	1.02737	0.452915	1.98	1.446	0.730303	0.778	0.917	1.17866	0.494746	0.518608	YWHAZ	YWHAZ:3' UTR (NM_001135699, exon 6 of 6):ENSG00000164924:14-3-3-zeta|HEL-S-3|HEL-S-93|HEL4|KCIP-1|YWHAD:protein-coding	chr8:100918836-100918935
GGGTAAAATGCTTCTAAAAAATGCAGATGTTTATAACTACAATGGTACTAAGATGGGAAGGAGACAATGAGAGAAGGGATAAAAGCAAACATGTTCATGT	1.511	1.758	1.04418	0.57	0.485	1.77629	0.405423	1.992	2.296	1.15261	1.072	1.039	0.969216	0.492304	3.287	3.185	0.968969	2.598	1.71	0.658199	0.665637	2.949	3.254	1.10342	1.909	1.272	0.666317	0.512816	0.519045	NAA50	USF3:3' UTR (NM_025146, exon 5 of 5):ENSG00000176542:KIAA2018:protein-coding	chr3:113720595-113720694
CATTTCTGTCAGGATCTGGTTGATGACTCGGTCAGCAGCCCCACCACCATCTCCAATGTTACCTCCACGAGCCTTGGCAATCGAATCCAGCTCATCAAAG	0.911	1.229	1.07795	0.682	0.827	0.858736	0.528541	1.843	1.487	0.806837	0.512	0.408	0.796875	0.276276	0.557	1.025	1.84022	0.635	0.36	0.566929	0.628951	1.174	0.729	0.620954	0.539	0.694	1.28757	0.647924	0.520423	NUCKS1	NUCKS1:3' UTR (NM_022731, exon 7 of 7):ENSG00000069275:JC7|NUCKS:protein-coding	chr1:205717699-205717798
GCCGGTTAATTTTCCCCTCCTTCTCCTGCTTCAGCTTCGTCTCCTTGGGTATCCGATGTCCACAATGTCAAGTTGTCTCTCAGTAATTGCATTATTAGCG	3.254	1.842	1.85577	0.523	0.423	0.971154	0.653647	1.378	0.721	0.523222	0.566	0.64	1.13074	0.574559	1.341	1.683	1.25503	0.777	0.478	0.615187	0.415013	1.225	1.119	0.913469	0.623	0.419	0.672552	0.444539	0.52194	AHCY	AHCY:exon (NM_001161766, exon 4 of 10):ENSG00000101444:SAHH|adoHcyase:protein-coding	chr20:34292387-34292486
GGTACTTGGTGTGGATGAGGTTGGTGAGGTCGCCCCCGTCGTCCAGAATCATGTTGAGGGGCCCGTCCTTGAAGTACAGGGTCTGCTCAATGCACCACAG	1.361	0.704	0.811093	0.931	0.485	0.675439	0.582317	1.069	0.761	0.71188	0.339	0.408	1.20354	0.408197	1.462	1.539	1.05267	0.777	0.959	1.23423	0.578474	0.962	1.193	1.24012	0.694	0.448	0.645533	0.52993	0.52473	LRPPRC	LRPPRC:AluSx1|SINE|Alu:ENSG00000138095:CLONE-23970|GP130|LRP130|LSFC:protein-coding	chr2:43975170-43976194
GAATAATAAGACTGCTTATGAGTAAGAGCTGTGCTCTGAGAGTAAACTGGACCAGTCAGCATGCGCAACAAATCCATGTATCCTAAATTATTTGTTCCAG	1.952	1.504	0.642674	0.399	0.435	0.928793	0.475936	0.871	0.679	0.779564	0.219	0.3	1.36986	0.334839	1.349	1.455	1.07858	0.712	1.12	1.57303	0.653352	0.762	1.113	1.46063	0.603	0.589	0.976783	0.635733	0.524965	PYGL	PYGL:exon (NM_002863, exon 8 of 20):ENSG00000100504:GSD6:protein-coding	chr14:50916968-50917067
CTGTAACACTTGCTGAATAATTTTTTTGACACAAGGCAGTGGAAGCCCCTGATAATTGGATTTGATGATCCACTTGAGCAGATGATGCCCCAAAACTTCA	0.575	0.783	1.47387	0.399	0.458	0.520945	0.628495	0.731	1.1	1.50479	0.273	0.528	1.93407	0.437466	1.236	1.384	1.11974	1.003	0.56	0.558325	0.596565	1.262	0.819	0.64897	0.519	0.394	0.759152	0.438731	0.525314	GLUD1	FAM25A:3' UTR (NM_005271, exon 13 of 13):ENSG00000188100:bA96C23.5:protein-coding	chr10:87050669-87050768
CTTAAGGCCTGGTCATAGAAGTGTAAACAATGTAAATGAATCCACCATTACCAGTTGTCATATCATATCTATGTCACCTGTGTATTCTGAGATTACACAC	0.393	0.761	0.960718	0.62	0.446	1.00787	0.571749	0.586	0.72	1.22867	0.226	0.288	1.27434	0.393568	0.995	1.609	1.61709	0.69	0.839	1.21594	0.587174	0.859	0.559	0.650757	0.436	0.354	0.811927	0.557123	0.527403	DESI2	DESI2:non-coding (NR_123735, exon 5 of 5):ENSG00000121644:C1orf121|CGI-146|DESI|DESI1|DeSI-2|FAM152A|PNAS-4|PPPDE1:protein-coding	chr1:244706935-244707034
ATATTTGACTTTCCATTTTTTATGATTTGGAGTAGAACTCTTCCACTCTTCAAATTCAGGAAGGCTGTAAAATGCCATTTCTTGCTTGTTTTTAGATACC	0.488	0.253	1.1653	1.228	1.211	0.887299	0.544657	1.002	1.119	1.11677	0.566	0.471	0.832155	0.48892	2.608	2.947	1.12998	1.289	1.846	1.43212	0.564356	2.045	3.165	1.54768	1.04	1.699	1.63365	0.52572	0.530913	CNN3	CNN3:exon (NM_001839, exon 2 of 7):ENSG00000117519:-:protein-coding	chr1:94903403-94903500
CTCCATGGCTGATGGGTTTGTCTGCCTCTCTCGTTCTCGCCTAATCTCACTCTCGATGGATTCACGGATGGCCAGCTTGCAAGCACGCTGGCAAATCTCT	1.062	1.002	1.13107	0.348	0.585	1.9791	0.653616	1.457	1.466	1.00618	0.786	0.75	0.954198	0.525488	1.416	1.528	1.0791	0.813	0.805	0.99016	0.549592	1.269	2.163	1.70449	0.676	0.697	1.03107	0.400058	0.532188	VCP	VCP:intron (NM_007126, intron 12 of 16):ENSG00000165280:ALS14|HEL-220|HEL-S-70|IBMPFD|IBMPFD1|TERA|p97:protein-coding	chr9:35060505-35060879
CCTGTCATAAATCGTAAACAAAAAACTATTTGTGGGACAGCATGGATGACAAATGGTCTACTGTGTAAATTTTAGAATGAGGCAGACAAAAGTTGGAAGG	2.116	1.612	1.14938	0.658	0.796	0.972036	0.57352	1.297	1.231	0.949113	0.459	0.583	1.27015	0.412184	1.546	1.884	1.21863	0.735	1.232	1.67619	0.573469	1.52	1.412	0.928947	1.104	0.581	0.526268	0.574693	0.533466	CCT3	VHLL:exon (NM_001008800, exon 12 of 12)::VHLP|VLP:protein-coding	chr1:156309181-156309280
TGCTTGTCAGAGAAGAGGGAGCGGTTGTGGATGAGTGCCATGCTGTGGGTGGTGTGGCAGCGCCCGCACACACTGGGCTCTGCAATGCGGCCGCGGTCCA	0.765	1.161	1.3125	0.968	0.704	0.820621	0.602336	1.02	1.722	1.68824	0.559	0.465	0.831843	0.37345	1.245	1.002	0.804819	0.705	0.476	0.675177	0.52559	1.089	1.193	1.0955	0.963	0.487	0.505711	0.635408	0.534196	VCP	VCP:exon (NM_007126, exon 14 of 17):ENSG00000165280:ALS14|HEL-220|HEL-S-70|IBMPFD|IBMPFD1|TERA|p97:protein-coding	chr9:35059673-35059772
CTTTCATTAACTTCACTCCAGAGTGGAAGAGGCACCAAGTTCTCTCCTACACTTAGGAGCAGAATCTTAAACTTGCATAAATCATTTTCAGTGATCAACA	0.975	1.472	1.86492	0.311	0.397	0.850877	0.556141	0.785	0.547	0.696815	0.452	0.36	0.79646	0.60961	0.807	1.038	1.28625	0.435	0.602	1.38391	0.56206	0.827	0.607	0.733978	0.299	0.289	0.966555	0.410042	0.534463	DEPDC1	DEPDC1-AS1:3' UTR (NM_017779, exon 11 of 11):ENSG00000234264:-:ncRNA	chr1:68476729-68476828
GTCACTTGCTTCTTTCCGTAAGTGGTCAAATTTAAAGGAAATTTTGTTTCTTGGATCTAAAAATCTGCTATTACCCAGGTCACCGTGCTCTGTAATTAAG	0.805	0.766	1.4265	0.832	0.808	1.68421	0.433557	0.739	0.96	1.29905	0.339	0.468	1.38053	0.474985	0.784	0.643	0.820153	0.491	0.399	0.812627	0.623686	0.532	0.723	1.35902	0.3	0.473	1.57667	0.615936	0.537041	HSPA9	SNORD63:intron (NM_004134, intron 16 of 16):ENSG00000206989:RNU63|U63:snoRNA	chr5:138556067-138556503
CTTGGATTGGTTGAAGAGCCTTTGGTCATACTGAACTTCATTGGAAGTCCGAGGATTAGGAACACCGAGAGCAATAACTTCACTGATATCCCGATTTTCA	0.871	1.154	0.872967	0.485	0.496	1.74916	0.609792	0.579	0.346	0.597582	0.212	0.228	1.07547	0.475676	1.041	1.336	1.28338	0.363	0.602	1.6584	0.405974	0.852	0.553	0.649061	0.486	0.444	0.91358	0.661922	0.538341	ARPC5	ARPC5:intron (NM_001270439, intron 1 of 3)::ARC16|dJ127C7.3|p16-Arc:protein-coding	chr1:183633081-183635537
CCTCCATCTGCTTCTTCTGGCTGGGGGTCACTTGCTTCTTTCCGTAAGTGGTCAAATTTAAAGGAAATTTTGTTTCTTGGATCTAAAAATCTGCTATTAC	1.723	2.733	0.990842	0.248	0.47	1.17883	0.438971	0.508	0.367	0.722441	0.233	0.231	0.991416	0.530286	1.132	1.479	1.30654	0.977	0.639	0.654043	0.61892	0.801	1.194	1.49064	0.55	0.578	1.05091	0.565414	0.538397	TRAM1	TRAM1:intron (NM_014294, intron 6 of 10):ENSG00000067167:PNAS8|TRAM|TRAMP:protein-coding	chr8:70586986-70594520
CTGAATCTTAAGCACGCCAACCACCTGGGCTGTAGGTGGTGTGATGGTGAACTTCCACTCTGATCTCCAACGACCATTCCAGAAGTTTTTAGGCTGAAAC	1.731	2.499	1.1959	0.795	0.446	0.699552	0.384381	0.62	0.811	1.30806	0.492	0.405	0.823171	0.626834	0.588	1.122	1.90816	0.714	0.363	0.508403	0.629825	1.129	0.723	0.64039	0.394	0.592	1.50254	0.532397	0.543359	RN7SL1	RN7SL1:promoter-TSS (NR_002715):ENSG00000276168:7L1a|7SL|RN7SL|RNSRP1:ncRNA	chr14:49586587-49586686
AGCTGTTTTATTCCAGGGACCTGAAGATTTTTCCATACCTCCACCACCACCTCCACCTTCTTCCCAGTTATCACCTGGATCTTGTCTCTTTTCATTATCG	0.822	0.8	0.806343	0.546	0.635	0.986083	0.654438	1.18	1.274	1.07966	0.618	0.525	0.849515	0.46577	1.071	1.241	1.15873	0.654	0.832	1.27217	0.642734	1.161	1.29	1.11111	0.477	0.538	1.12788	0.414117	0.544265	HIST1H2BC	HIST1H2BC:promoter-TSS (NM_003512)::H2B.1|H2B/l|H2BFL|dJ221C16.3:protein-coding	chr6:26123678-26123777
ATCTGCTTCTTCTGGCTGGGGGTCACTTGCTTCTTTCCGTAAGTGGTCAAATTTAAAGGAAATTTTGTTTCTTGGATCTAAAAATCTGCTATTACCCAGG	1.025	0.682	0.620197	0.621	0.474	0.692437	0.515881	1.966	1.226	0.623601	0.539	0.636	1.17996	0.368108	1.132	1.849	1.63339	1.17	0.726	0.620513	0.636028	1.199	1.357	1.13178	0.656	1.026	1.56402	0.658059	0.544519	DAZAP1	RPS15:exon (NM_170711, exon 11 of 13):ENSG00000115268:RIG|S15:protein-coding	chr19:1432542-1432641
GTCTGGGTGCTCCACAGGATACTGGACCAGCTCCTGTAGCTCACGTTTGACATCCTCTAGGCCCCCGATGTCTTCCCAGGTTACCTGTGGCACCTCTACC	1.511	1.324	1.24037	0.77	0.646	1.19054	0.522097	1.787	1.074	0.601007	0.399	0.708	1.77444	0.386928	0.882	1.204	1.36508	0.542	0.762	1.4059	0.62512	1.282	1.125	0.877535	0.82	0.751	0.915854	0.65268	0.546706	HIST1H4H	HIST1H4H:promoter-TSS (NM_003543):ENSG00000158406:H4/h|H4FH:protein-coding	chr6:26285366-26285465
CTGAGAGAGAGTTGCATCTGCACATGCTTTCCTGGCGTCTCGAATCTGGTTCTTAAGTTGCTCGGCCTCCTGCCGTAACTGGTCAAGCTCACTCATCTTC	0.555	0.925	1.10991	0.632	0.681	1.21261	0.643223	1.195	0.721	0.603347	0.379	0.64	1.68865	0.531837	0.814	1.265	1.55405	0.65	0.36	0.553846	0.48581	1.141	0.647	0.567046	0.551	0.394	0.715064	0.528523	0.547348	AHSA1	AHSA1:exon (NM_012111, exon 2 of 9):ENSG00000100591:AHA1|C14orf3|p38:protein-coding	chr14:77459711-77459809
AGTAGCCTTGCCTAGCACTCACTCCTGGCCAGCATCAGGAGCCCCGCCTTGCCGGCTCTGGTCATCGCCTTTCTTTTTGTGGCCTGAAACGATGTCATCA	1.732	1.342	1.72086	1.304	0.946	0.612322	0.656503	1.648	1.591	0.965413	0.439	0.76	1.73121	0.370176	0.663	0.347	0.523379	0.234	0.363	1.55128	0.591089	0.769	0.634	0.824447	0.414	0.394	0.951691	0.575909	0.548419	GLUL	GLUL:intron (NM_001033056, intron 6 of 6):ENSG00000135821:GLNS|GS|PIG43|PIG59:protein-coding	chr1:182384668-182385400
CCGGTCCTTCACTGCCTGACTCTTGGTGTTGATAGGGGGGTTCTTCAGAGCTGCCTGTAGGGCAGCTGTCATGTTTCCTTGCCGCAGGCAGGAGTCCACC	0.679	0.669	1.03329	0.446	0.323	0.81822	0.587808	2.697	3.583	1.32851	0.917	0.942	1.02726	0.296019	2.314	2.757	1.19144	1.753	1.548	0.883058	0.650956	3.724	2.953	0.792965	1.65	2.768	1.67758	0.661674	0.549115	HIST1H2BC	HIST1H2BC:promoter-TSS (NM_003512)::H2B.1|H2B/l|H2BFL|dJ221C16.3:protein-coding	chr6:26123794-26123893
CTTTATTCTGGCTTCTAGGTCATCACCATACATGTCCTTGTCCAGATTTTTACTGGGCCTATAAATACTCTGGGCCATATCTTTACCACCTCTCCAGGCT	0.603	0.366	1.05472	1.055	0.646	0.550989	0.464872	1.339	1.674	1.25019	0.699	0.705	1.00858	0.465981	0.814	0.764	0.938575	0.434	0.566	1.30415	0.633714	0.865	1.289	1.49017	0.562	0.803	1.42883	0.633705	0.549568	PAICS	PAICS:intron (NM_006452, intron 2 of 9):ENSG00000128050:ADE2|ADE2H1|AIRC|PAIS:protein-coding	chr4:56436299-56441732
CATCGATAGTTTTAGCATAAACAGTACAGAAGCCGTTGGAATAATGGTCTTTCACATAGGCTCTTAAAGCACTGTCACAGGATTCTCTCCAAGACTTCAG	0.994	0.856	0.845915	0.373	0.435	1.09023	0.435055	1.056	0.568	0.537879	0.346	0.634	1.83237	0.603448	2.292	1.573	0.6863	0.86	1.171	1.36163	0.525485	1.653	1.705	1.03146	0.922	1.208	1.3102	0.634306	0.549574	CAPZA1	MOV10:3' UTR (NM_006135, exon 10 of 10):ENSG00000155363:fSAP113|gb110:protein-coding	chr1:112670726-112670825
CCGGGGTGTTGAAGGTCTCAAACATAATCTGAGTCATCTTCTCTCTGTTGGCCTTGGGGTTCAGGGGGGCCTCGGTCAGCAGCACTGGGTGCTCCTCCGG	1.721	2.1	0.903586	0.818	0.646	0.561006	0.579636	0.831	0.915	1.10108	0.439	0.288	0.656036	0.41638	1.349	0.919	0.681245	0.556	0.844	1.51799	0.617284	0.917	1.146	1.24973	0.592	0.618	1.04392	0.586524	0.549956	AHCY	AHCY:MIRb|SINE|MIR:ENSG00000101444:SAHH|adoHcyase:protein-coding	chr20:34281131-34285504
GTTCGCAGAGGATGATGCCATCCTTTAAGCCCAGCTGGAAGTTGGGGCCAATGCTCATGCCTGTCACCTCTTCTATCCAATTGCGAAGATCTTCTTCTGC	0.754	1.183	1.46957	0.1	0.05	1.30921	0.573529	1.246	1.093	0.877207	0.432	0.705	1.63194	0.486105	1.877	2.435	1.29728	1.503	0.995	0.662009	0.579314	1.039	1.841	1.7719	0.873	0.762	0.872852	0.567708	0.551664	CCT3	TSACC:AluSx|SINE|Alu:ENSG00000163467:C1orf182|SIP|SSTK-IP:protein-coding	chr1:156333623-156334883
TTTATTTCATAATCATAAACTTAACTCTGCAATCCAGCTAGGCATGGGAGGGAACAAGGAAAACATGGAACCCAAAGGGAACTGCAGCGAGAGCACAAAG	0.813	1.053	1.02322	0.411	0.373	1.01013	0.540781	2.471	2.595	1.05018	1.177	1.171	0.994902	0.463482	1.259	1.027	0.815727	0.742	0.72	0.97035	0.639545	1.745	1.398	0.801146	0.953	0.817	0.857293	0.563156	0.551741	HIST1H1C	HIST1H1C:promoter-TSS (NM_005319):ENSG00000187837:H1.2|H1C|H1F2|H1s-1:protein-coding	chr6:26056340-26056439
CCGGCATCTCGTTCTCAGCAATGTCCAGGGCCTTGCGTCCCCAGGCAGCCAGGCCGATGTCGGCGACTTTGTAGGGCAGTTTGTCAGACATGCTGGCGGC	1.656	1.256	1.7146	0.781	0.769	1.07102	0.641117	0.699	0.574	0.821173	0.413	0.354	0.857143	0.602514	1.71	1.335	0.780702	0.94	0.966	1.02766	0.625944	1.954	1.603	0.820368	0.508	0.726	1.42913	0.346922	0.554124	VDAC1	C5orf15:non-coding (NR_036625, exon 9 of 9):ENSG00000113583:HTGN29|KCT2:protein-coding	chr5:133972371-133972470
GTGCTGCTGTGAGTTCTCCAAGGCACTTGGACAGGGAGCTGCATTTCAGACTGAACAAGTGGAGTTTGAAGAGTTTTTAGATGGGATGGATACATAAAAG	0.372	0.744	1.08163	0.608	0.796	1.35599	0.588521	0.476	0.718	1.5084	0.42	0.36	0.857143	0.653266	1.061	1.573	1.48256	0.646	0.692	1.07121	0.507973	0.871	0.833	0.956372	0.403	0.405	1.00496	0.474178	0.555985	RN7SL2	RN7SL2:TTS (NR_027260):ENSG00000274012:7L1C|7L30.1|7SL1c|RNSRP2:ncRNA	chr14:49862600-49862699
CAATAAATGATGATCAAAGCAGTCAGAGGGAGAAGGATGAATGTGTCTTCCATTTAGCTAGAGACTGTAGCATAGCCTCTTTAGGTGTTGGTGGATCAGT	0.574	0.767	1.02642	1.711	1.069	0.588459	0.622042	2.228	2.083	0.934919	1.217	0.994	0.816763	0.512874	12.571	10.688	0.850211	5.754	5.866	1.01946	0.499592	8.025	9.685	1.20685	5.632	4.819	0.855646	0.590119	0.556157	CDV3	CDV3:3' UTR (NM_017548, exon 5 of 5):ENSG00000091527:H41:protein-coding	chr3:133589786-133589885
GTCCCTCTGCTTGCGGGCGGCAGCAGAAAGCCCGTCATCTCGGCGCTTTCCCTTAACCGAGTCGCTCTGCTTTTTCATATTCTTCTGGCGGGCGAGCTCA	0.659	0.631	1.93612	0.806	0.646	1.27181	0.656008	1.121	0.865	0.771632	0.332	0.594	1.78916	0.466264	1.311	0.836	0.637681	0.507	0.641	1.2643	0.5347	0.943	0.804	0.852598	0.653	0.343	0.525268	0.57012	0.556773	VCP	VCP:exon (NM_007126, exon 15 of 17):ENSG00000165280:ALS14|HEL-220|HEL-S-70|IBMPFD|IBMPFD1|TERA|p97:protein-coding	chr9:35059063-35059160
CCCATTTCTCCAGTAATAAAAAGTAGTGCTGGGATCTGGCACCCAGATTTGGTTTTTATCCTGACCATTTACAAAGTGTTCCCCCATATGACTTGCATCA	0.603	1.11	0.971116	0.772	0.535	1.36193	0.541155	0.692	0.401	0.57948	0.325	0.288	0.886154	0.560842	1.123	1.478	1.31612	0.828	0.754	0.910628	0.608228	1.896	1.432	0.755274	0.676	1.062	1.57101	0.522236	0.558115	G3MP1	:exon (NM_198395, exon 7 of 12):::	chr5:151797225-151797323
CTCTTAGAAACTGGCGCATCAGATCCTTGATCGTTTCGGCTGGCAAGCCTGGTGGGGGTGCCTTGTCCAGATATGTCCTTAGGTCCTGGTCTACATGCTC	0.829	0.732	0.92668	0.807	0.693	1.25762	0.621663	1.345	1.453	1.0803	0.425	0.577	1.35765	0.358113	0.641	1.074	1.67551	0.634	0.433	0.682965	0.622157	1.218	0.621	0.509852	0.603	0.567	0.940299	0.636215	0.559537	HNRNPU	HNRNPU:exon (NM_004501, exon 1 of 14):ENSG00000153187:HNRNPU-AS1|HNRPU|SAF-A|SAFA|U21.1|hnRNP U:protein-coding	chr1:244863904-244864003
TGAAAGTAAAGTATTCATCTCCAATTTTCTTGATTTCCAACAGGCCTGCTCCTGTTCCAACATCATCTTCTCTCAGTTCCTCTGGTCGGCTGACTATCCG	3.069	3.748	0.604697	0.57	0.385	0.858757	0.634217	0.771	0.679	0.880674	0.286	0.402	1.40559	0.474483	0.8	1.073	1.34125	0.413	0.647	1.56659	0.565937	1.288	1.031	0.800466	0.862	0.477	0.553364	0.577404	0.56301	Intergenic	OR10K1:Intergenic:ENSG00000173285:OR1-6:protein-coding	chr1:158454477-158454576
ATAACCACCAAAATCTCCTGCATTTGCAATGGGTACACAGCCAAGATGAGTGCAAACACCTATCAGGATAACCCATTCAGGTTTCTTTACTCGATCTAGA	0.678	0.687	1.45472	0.361	0.496	0.692235	0.613668	1.126	1.128	1.00178	0.326	0.583	1.78834	0.403283	1.146	1.217	1.06195	0.706	0.793	1.12323	0.634363	1.09	1.078	0.988991	0.82	0.502	0.612195	0.609779	0.565273	AHCY	AHCY:L2|LINE|L2:ENSG00000101444:SAHH|adoHcyase:protein-coding	chr20:34295523-34303279
GTGGTGTGATGGTGAACTTCCACTCTGATCTCCAACGACCATTCCAGAAGTTTTTAGGCTGAAACTGGTGGCTTTCAATACATGCAATAATAGTCTGTTG	0.65	0.867	1.36636	0.286	0.481	1.29502	0.54733	1.161	1.383	1.19121	0.459	0.528	1.15033	0.387972	1.228	2.135	1.7386	1.197	1.044	0.87218	0.666369	1.974	1.187	0.601317	1.142	0.955	0.836252	0.663398	0.566267	CCT3	TSACC:MLT1C|LTR|ERVL-MaLR:ENSG00000163467:C1orf182|SIP|SSTK-IP:protein-coding	chr1:156333632-156334892
AAAGGGAAGTTCTTTAGGGATCACAAAGTCAACTTTGATGCGTCCTGGCAATGGGTCATTCTGGTTTTTACTGGGTACTTTTGGGATAACTTTGGTTACA	1.725	0.958	0.990741	0.336	0.396	0.627586	0.451819	0.587	0.692	1.17888	0.399	0.297	0.744361	0.544175	1.003	0.799	0.79661	0.435	0.682	1.56782	0.619867	0.5	0.73	1.46	0.353	0.448	1.26912	0.65122	0.56677	GSR	GSR:AluJb|SINE|Alu:ENSG00000104687:HEL-75|HEL-S-122m:protein-coding	chr8:30692987-30696410
CGCAGGATGGCGTGGGGGAGGGCGTAGCCCTCGTAGATGGGCACCGTGTGGGTGACCCCGTCTCCAGAGTCCATGACAATGCCAGTGGTGCGCCCAGAGG	1.642	2.282	1.21047	0.682	0.596	0.953846	0.557561	0.573	0.872	1.52182	0.279	0.408	1.46237	0.475433	1.154	1.013	0.877816	0.521	0.756	1.45106	0.589294	1.211	0.608	0.502064	0.672	0.502	0.747024	0.64541	0.566924	SRP72P2	TULP4:Intergenic:ENSG00000130338:TUSP:protein-coding	chr6:158242094-158242193
CAGGTAACCAAGTATTATTCCTTCCATCATTTATTTAGGAAAAAGTTTTATGTATTAGGGTAAAGTGGTAGAAGTTAACCTAGAATCTAATAATCTCCAA	1.082	1.594	0.926346	0.274	0.323	0.73494	0.663507	2.54	3.048	1.2	1.171	2.002	1.70965	0.567824	3.446	4.055	1.17673	1.988	2.649	1.33249	0.618184	2.295	3.929	1.71198	1.693	0.935	0.552274	0.422237	0.567938	NP56	SNORD57:promoter-TSS (NR_002738):ENSG00000226572:RNU57|U57:snoRNA	chr20:2656844-2657128
CAATGGTACTAAGATGGGAAGGAGACAATGAGAGAAGGGATAAAAGCAAACATGTTCATGTGCAGGGAATGTGGTTCAAGTCTTTGGATTTAAAAACAAG	1.168	1.883	1.68807	0.273	0.273	1.34557	0.586391	1.311	1.459	1.11289	0.672	0.579	0.861607	0.451625	3.463	3.616	1.04418	1.756	2.276	1.29613	0.569572	1.858	2.202	1.18515	1.716	0.989	0.57634	0.666256	0.568461	ACTG1	ACTG1:exon (NM_001614, exon 4 of 6):ENSG00000184009:ACT|ACTG|BRWS2|DFNA20|DFNA26|HEL-176:protein-coding	chr17:81511460-81511559
CTAAGATGGGAAGGAGACAATGAGAGAAGGGATAAAAGCAAACATGTTCATGTGCAGGGAATGTGGTTCAAGTCTTTGGATTTAAAAACAAGTTCCCCAG	1.997	3.112	1.37039	1.083	1.454	0.921569	0.646154	0.527	0.872	1.65465	0.279	0.408	1.46237	0.491065	0.618	0.941	1.52265	0.357	0.478	1.33894	0.5356	0.417	0.785	1.88249	0.394	0.329	0.835025	0.601498	0.568579	UQCRFS1	UQCRFS1:exon (NM_006003, exon 2 of 2)::RIP1|RIS1|RISP|UQCR5:protein-coding	chr19:29207671-29207770
CTCCACCTCGCCATGAGTTTTCTCTCTTTTGGGAGCGATGGCATCTAGCTCATCAATGAAGATGATGGCAGGAGCATTCTTCTCAGCCTCCTCAAAGGCT	1.026	0.957	1.00306	0.722	0.908	1.10456	0.608527	0.574	0.382	0.665505	0.333	0.177	0.531532	0.533473	0.641	1.038	1.61934	0.634	0.397	0.626183	0.614056	0.584	0.805	1.37842	0.406	0.318	0.783251	0.521238	0.569324	SERF2	SERF2:TTS (NR_031695):ENSG00000140264:4F5REL|FAM2C|H4F5REL|HsT17089:protein-coding	chr15:43792988-43793084
CTGGAGTACTGGTTGGGACTGGGATTGAAGCTGAAGCTGGGGCTGAGACTGAGGCTGAGGTTGAGCCACAGGCTCAGGTTGGGGCTCAGATTCTTTTTCT	0.535	0.982	1.1045	0.323	0.3	0.8739	0.6054	0.632	0.609	0.963608	0.332	0.354	1.06627	0.55278	0.55	0.537	0.976364	0.313	0.361	1.15335	0.620055	0.608	0.819	1.34704	0.403	0.318	0.789082	0.505256	0.570873	LDHB	LDHB:exon (NM_001174097, exon 6 of 8):ENSG00000111716:HEL-S-281|LDH-B|LDH-H|LDHBD|TRG-5:protein-coding	chr12:21638353-21638450
CTGCATTTAAAAATTAAAATATTTCTCTCCAAATCCAAAACACCACACAATCTTTATCTGTTCTCATCTTGTTACCTTAGAAACATTTGTCATATGCTAT	0.393	0.714	0.841951	0.286	0.481	0.935593	0.66088	0.771	1.267	1.64332	0.612	0.408	0.666667	0.500491	1.072	1.026	0.95709	0.563	0.76	1.34991	0.630601	0.686	1.065	1.55248	0.551	0.314	0.569873	0.494003	0.571494	CAND1	CAND1:exon (NM_018448, exon 10 of 15)::TIP120|TIP120A:protein-coding	chr12:67305962-67306061
CTCCTCTGTTCGACCCTGAAGCTGCAGAATATAAGCCATCTGACCATGAATGATGGCCAGTTCTGCCTGTGGGTCTTCCTCAGTCCCATCAGTGTCTTCT	0.804	1.246	0.788036	1.168	1.065	1.3651	0.659174	1.148	0.871	0.758711	0.353	0.354	1.00283	0.350173	0.958	1.372	1.43215	0.741	0.729	0.983806	0.630901	1.083	1.104	1.01939	0.58	0.838	1.44483	0.648377	0.572156	CLNS1A	:TTS (NM_001311199):::	chr11:77616631-77619640
CCAGATTCCTGTTGTATGCGTGAGATCTGTTCACCTCCTCTGCCAATTATGAATCCAACCATTCCATCTGGAACTTTGTATTCTTCTGTCATTACAGATC	0.841	1.24	0.915749	1.267	0.896	1.11424	0.593898	0.969	1.13	1.16615	0.499	0.697	1.39679	0.569795	1.093	1.801	1.64776	1.155	0.751	0.650216	0.658604	1.795	1.616	0.900279	0.885	0.712	0.80452	0.468191	0.572622	HIST1H2BO	HIST1H2BO:promoter-TSS (NM_003514):ENSG00000274641:H2B.2|H2B/n|H2BFN|dJ193B12.2:protein-coding	chr6:27893714-27893813
GTGCAGAGTCCAAAATTGACCGGGGCTCCTGCTCTGGCATGGAGCTGGGTCAGAGGTGAGAGAGGACCTGGATCCTAGGGCTCACGCAGGTGTCGGGCGG	0.535	0.636	0.935852	0.471	0.3	1.16535	0.589496	0.651	1.016	1.56068	0.353	0.525	1.48725	0.526695	1.289	2.112	1.63848	0.828	1.404	1.69565	0.656278	1.602	1.433	0.894507	0.873	0.712	0.815578	0.522241	0.573677	ATG10	ATG10:intron (NM_031482, intron 2 of 7)::APG10|APG10L|pp12616:protein-coding	chr5:82009403-82009502
CCCCCCTCTCCCAGAAAAAATAGGAACTCATTTTTTTCAGGGTGGGGAGGAAGAGAGGGGATCATGGGACATGGAAACAGTAGTTATATTAGTAGTATTT	0.286	0.535	1.84421	0.82	1.081	1.02131	0.621785	0.633	0.878	1.38705	0.559	0.351	0.627907	0.60225	0.573	0.823	1.4363	0.328	0.315	0.960366	0.460602	0.59	0.934	1.58305	0.519	0.431	0.830443	0.62336	0.576999	VCP	VCP:intron (NM_007126, intron 8 of 16):ENSG00000165280:ALS14|HEL-220|HEL-S-70|IBMPFD|IBMPFD1|TERA|p97:protein-coding	chr9:35062121-35062298
CTGCATCAAATGATGACATTACCACTTTCACATATTTCTATTGAACCAGATACAAAACTAGGAAACTGCCAGACCATCTTGTTAGGTGGACACTCTTCTG	0.536	0.541	1.20549	0.286	0.531	1.22366	0.585449	1.584	0.998	0.630051	0.832	0.525	0.63101	0.525562	2.972	4.126	1.38829	2.238	1.752	0.782842	0.56213	2.327	2.292	0.984959	1.726	1.248	0.723059	0.643862	0.579251	ACTG1	ACTG1:CpG:ENSG00000184009:ACT|ACTG|BRWS2|DFNA20|DFNA26|HEL-176:protein-coding	chr17:81511599-81511974
CTCCTGTTTCTCCAGCTTCCTAGTAATCTCAGCAGCCGCTTCCTCTGCCTGAACCATTGCTTCCTTCATGACATCCAGATTCTTTCGTGGTATCTCTCCA	2.791	4.805	0.765602	0.585	0.865	1.89516	0.660534	0.375	0.214	0.570667	0.166	0.174	1.04819	0.57725	1.636	1.409	0.861247	0.777	1.08	1.38996	0.609852	1.019	1.561	1.53189	0.417	0.816	1.95683	0.477907	0.581386	YWHAZ	YWHAZ:3' UTR (NM_001135699, exon 6 of 6):ENSG00000164924:14-3-3-zeta|HEL-S-3|HEL-S-93|HEL4|KCIP-1|YWHAD:protein-coding	chr8:100919721-100919820
CCAAGGATCAAACTAGGAGTAGACTGGAGCAGACAGATTCCTTGCTAACAAGGATTTACCTGTGGTGACAGTTTCATTCTTAGAGTATGTTACGTAAGAG	0.967	0.817	1.29619	0.373	0.508	1.34257	0.626265	1.49	1.433	0.961745	1.005	0.806	0.80199	0.619569	1.636	0.848	0.518337	0.833	0.796	0.955582	0.655797	1.712	2.04	1.19159	0.687	0.946	1.377	0.435235	0.584216	SERBP1	SERBP1:exon (NM_001018069, exon 1 of 8):ENSG00000142864:CGI-55|CHD3IP|HABP4L|PAI-RBP1|PAIRBP1:protein-coding	chr1:67430209-67430308
CTTTTAGCATGATCCGACCCAGTTGTTTTCTTGACTTTGTTTTAGAATGAATCTCTTCTGCATCATCTAATACAAGGTTCATATACTCATCAAAACCAAT	2.131	2.345	0.654034	0.546	0.881	1.68103	0.40129	1.188	0.651	0.54798	0.459	0.694	1.51198	0.626971	0.882	1.621	1.83787	0.861	0.772	0.896632	0.652417	0.827	1.112	1.34462	0.633	0.657	1.03791	0.665291	0.586492	AIMP1	TBCK:AluSx|SINE|Alu:ENSG00000145348:HSPC302|TBCKL:protein-coding	chr4:106331798-106336882
GCGGCCTCACTTGCCCTTGGCCTTGTGGTGGCTCTCCGTCTTCTTGGGCAGCAGTACGGCCTGGATGTTGGGCAGGACGCCACCCTGCGCGATGGTCACG	2.676	2.818	1.13695	0.396	0.558	0.727273	0.61903	0.739	0.995	1.34641	0.386	0.703	1.82124	0.628028	1.35	1.741	1.28963	0.961	0.751	0.781478	0.553866	1.23	1.419	1.15366	0.942	0.513	0.544586	0.549264	0.587547	CSDE1	NRAS:exon (NM_001007553, exon 14 of 20):ENSG00000213281:ALPS4|CMNS|N-ras|NCMS|NRAS1|NS6:protein-coding	chr1:114726267-114726366
CACCATCAAGCAGCGAGCCTCTCATCAATTAGGGTTAGGGAACCAAGGTTCGATTCTCAGGAAATCACAATTTCATTCATTTACTCAATATGAATTTACA	1.053	0.63	0.744874	1.243	1.385	0.801489	0.544636	1.042	0.72	0.690979	0.699	0.46	0.658083	0.657775	1.312	2.254	1.71799	1.182	0.963	0.814721	0.601514	1.353	1.623	1.19956	0.998	0.672	0.673347	0.561156	0.59127	SRSF6	SRSF6:intron (NM_006275, intron 5 of 5):ENSG00000124193:B52|HEL-S-91|SFRS6|SRP55:protein-coding	chr20:43460547-43460750
CTCCACGCCAGCGTTCTCCAGCTCCTCCGTGCAGTTGGTGCTGATCATTGAATCAAAACTTCTAAGTACCTTATCATGCCGTATCATCAGTGATGTCTTA	0.698	0.869	0.840774	0.309	0.419	1.31829	0.495827	1.604	1.674	1.04364	0.732	1.179	1.61066	0.582977	1.823	1.611	0.883708	1.02	1.208	1.18431	0.648806	2.18	1.822	0.83578	1.339	1.283	0.958178	0.655172	0.595696	RPL3	SNORD83B:promoter-TSS (NR_000028):ENSG00000209480:RNU83B|U83B:snoRNA	chr22:39314107-39314206
CTGGACTTGAATCTCTCGAAGAATGGCATTGCCATCATTGGTCATCACAATGCCTCCCATTGGGTCCAAAAGCATCTTCATCATGGACTTGGGTCCCAAA	1.644	1.895	1.24091	0.446	0.312	0.984635	0.62199	0.561	0.768	1.36898	0.392	0.465	1.18622	0.644846	1.033	0.645	0.624395	0.568	0.52	0.915493	0.648391	0.583	0.764	1.31046	0.383	0.249	0.650131	0.469191	0.596104	NP56	CCT7:AluSx|SINE|Alu:ENSG00000135624:CCTETA|CCTH|NIP7-1|TCP1ETA:protein-coding	chr2:73247875-73249038
CCCCCAGCCTTTTTGGCCGCCTTCTTCTTTACAGGGGCCTTCTCCGCAGGAGGCGCGGCAGCGGGAGCGGCAGGAGCAGTCTCGGACATGTTGAGAATCA	2.751	2.754	1.26866	1.354	0.992	0.899181	0.591444	1.707	1.57	0.919742	1.138	0.828	0.727592	0.599939	8.562	5.572	0.650783	4.324	4.364	1.00925	0.614688	6.902	6.364	0.922052	5.037	3.058	0.607107	0.610207	0.604069	YWHAZ	YWHAZ:intron (NM_001135700, intron 5 of 5):ENSG00000164924:14-3-3-zeta|HEL-S-3|HEL-S-93|HEL4|KCIP-1|YWHAD:protein-coding	chr8:100920688-100923989
GTCCGGGGCAGCCTGAGACGGAGGCGGTGGGAAAGCCAGAGGTGCTGCCCCGGGAGTGGCTGGTGGAGGAGGAACCCCCGGAGGGGCAAACTGATCTGGC	1.272	0.68	0.567954	0.657	0.362	0.75717	0.605801	0.633	0.594	0.938389	0.506	0.288	0.56917	0.647107	0.701	0.584	0.833096	0.306	0.475	1.55229	0.607782	0.622	0.771	1.23955	0.447	0.339	0.758389	0.56425	0.606235	PNN	PNN:exon (NM_002687, exon 9 of 9):ENSG00000100941:DRS|DRSP|SDK3|memA:protein-coding	chr14:39181095-39181194
GTATCTGGAGATAGGTAGGAAGACACTACTTGGTTTTTTAAAAAACTGACCTTCCCTTAAGGCCTGGTCATAGAAGTGTAAACAATGTAAATGAATCCAC	0.641	0.97	0.951634	0.348	0.531	1.39144	0.629292	1.431	1.383	0.966457	0.799	1.005	1.25782	0.64108	6.04	6.379	1.05613	4.274	3.045	0.712447	0.589339	4.392	4.795	1.09176	3.496	1.774	0.507437	0.573637	0.608337	YWHAZ	YWHAZ:3' UTR (NM_001135699, exon 6 of 6):ENSG00000164924:14-3-3-zeta|HEL-S-3|HEL-S-93|HEL4|KCIP-1|YWHAD:protein-coding	chr8:100920589-100920688
TGAAGAATCCTACATTCAGCCTTTAAGCATTCTGCATTTCTTTGCCAATCTTGTAGCTGAGTATCTTGTTCCAGTCGATTTTGGTGCGGGTAACTGGAAG	0.975	0.889	1.35795	0.708	0.608	1.9974	0.626833	1.037	0.976	0.941176	0.658	0.588	0.893617	0.618977	1.206	1.205	0.999171	0.556	1.005	1.80755	0.647449	0.961	1.003	1.0437	0.384	0.684	1.78125	0.543788	0.609262	SLMO2	ATP5E:3' UTR (NM_016045, exon 6 of 6)::ATPE|MC5DN3:protein-coding	chr20:59034342-59034441
ACCATTACCAGTTGTCATATCATATCTATGTCACCTGTGTATTCTGAGATTACACACATACCTGCCAATATACCTGGGAAAGGTTATTTTATCACAGTTA	0.939	1.218	0.641538	0.174	0.262	0.832184	0.520575	0.626	0.808	1.29073	0.526	0.408	0.775665	0.651325	1.62	1.872	1.15556	0.869	1.241	1.42808	0.604238	1.513	1.972	1.30337	1.431	0.879	0.614256	0.662841	0.609745	COPB1	COPB1:intron (NM_001144061, intron 3 of 21):ENSG00000129083:COPB:protein-coding	chr11:14493736-14494233
CCCCATTTCTCCAGTAATAAAAAGTAGTGCTGGGATCTGGCACCCAGATTTGGTTTTTATCCTGACCATTTACAAAGTGTTCCCCCATATGACTTGCATC	0.774	0.969	1.26598	0.597	0.596	1.47863	0.595972	0.607	0.913	1.50412	0.519	0.474	0.913295	0.653289	1.274	0.669	0.525118	0.512	0.517	1.00977	0.529593	1.051	1.201	1.14272	0.885	0.604	0.682486	0.66119	0.610011	CSE1L	CSE1L:exon (NM_001256135, exon 23 of 24):ENSG00000124207:CAS|CSE1|XPO2:protein-coding	chr20:49094758-49094857
CCCGCGATGCGCTCAAATATGTCGTTAACGAAAGAATTCATGATGCCCATGGCCTTGGAAGAGATGCCAGTGTCGGGATGGACCTGTTTCAGCACCTTGT	1.548	1.505	1.51807	0.473	0.35	0.732644	0.593623	1.451	1.383	0.953136	0.845	1	1.18343	0.651023	5.169	3.459	0.669182	2.164	3.041	1.40527	0.603268	4.673	7.001	1.49818	3.887	3.105	0.798817	0.598938	0.611713	YWHAZ	YWHAZ:3' UTR (NM_001135699, exon 6 of 6):ENSG00000164924:14-3-3-zeta|HEL-S-3|HEL-S-93|HEL4|KCIP-1|YWHAD:protein-coding	chr8:100920035-100920134
CTTCAGTTTACCAAGAATCCCATTTCTGATTTAATCATTCAACCTTCCCTTGGCTGGCTCAGTTACTCACCCAAATATATTAGAAGGCAGGCATCCTGCC	2.257	2.434	1.411	0.361	0.608	1.52586	0.588747	0.693	0.623	0.89899	0.579	0.291	0.502591	0.661094	1.878	2.265	1.20607	1.546	1.19	0.769728	0.660391	1.866	2.531	1.35638	1.172	1.232	1.05119	0.546736	0.614242	NAP1L1	PHLDA1:intron (NM_001307924, intron 6 of 13):ENSG00000139289:DT1P1B11|PHRIP|TDAG51:protein-coding	chr12:76056107-76059842
CGTCCTCCTCCTCCTCTGCTGGCGGCGGCGTCGAGGGTAGTGACCCGTCCGTACTGGTGTTATTACCAGATTCCCCGACCAACTCCAGCAGCGGCAGGAC	0.305	0.371	0.961672	0.1	0.05	0.739958	0.6563	0.52	0.436	0.838462	0.273	0.291	1.06593	0.589958	1.281	2.456	1.91725	1.018	1.129	1.10904	0.574525	1.173	1.283	1.09378	0.79	0.774	0.979747	0.636808	0.614398	CCNY	GJD4:3' UTR (NM_001282852, exon 9 of 9):ENSG00000177291:CX40.1:protein-coding	chr10:35570939-35571038

## Sheet: 4
	MP1	MP2		MP3	MP4		Fold change	MP5	MP6		MP7	MP8		Fold change	MP9	MP10		MP11	MP12		Fold change	MP13	MP14		MP15	MP16		Fold change	Average fold change	Gene
GCATTATTGTCCCATTTAATGGAATGACCATGACATCTCCTGGCACAAGGTCGGTAGAAAAGATTTCTTCTATTTCTTCATTTACTCTACAAACTGAAAC	0.048	0.056	1.16667	0.496	0.458	0.923387	9.17308	0.105	0.069	0.657143	0.353	0.297	0.84136	3.73563	0.898	0.644	0.717149	1.508	1.41	0.935013	1.89235	0.41	0.811	1.97805	1.762	1.644	0.933031	2.78952	4.39764	ATP13A3	ATP13A3:L2|LINE|L2:ENSG00000133657:AFURS1:protein-coding	chr3:194450202-194453730
TAAGGAAGAGCAAAGCTGTCAAATAAGCTACTATATCAGAAGGGACATAAACTGAACTAGTGCCATTCTGACACACAGGATCAGAAACTCCTAAAATCAC	0.067	0.051	0.761194	0.124	0.062	0.5	1.57627	0.059	0.035	0.59322	0.166	0.177	1.06627	3.64894	0.814	0.454	0.55774	1.345	1.613	1.19926	2.33281	0.211	0.348	1.64929	1.078	1.952	1.81076	5.42039	3.2446	ATP13A3	GP5:3' UTR (NM_024524, exon 32 of 32)::CD42d|GPV:protein-coding	chr3:194405771-194405870
GTGAGTTGTAAGGATCTAGGTCTGCATAGCCTGCTTCTTTTCCTTCTTCTGGTTTAAAGGTAGATCTTTGATGAAGTGTACCAACAATTCCTCCTACCAG	0.048	0.051	1.0625	0.323	0.212	0.656347	5.40404	0.197	0.111	0.563452	0.226	0.345	1.52655	1.8539	0.859	1.133	1.31898	1.637	1.48	0.904093	1.56476	0.744	0.471	0.633065	1.814	1.536	0.846748	2.7572	2.89497	DCBLD2	ST3GAL6:exon (NM_080927, exon 16 of 16):ENSG00000064225:SIAT10|ST3GALVI:protein-coding	chr3:98799728-98799827
GACGAACCACTGTGGGCATAATTCGATTATGAAGTGCTGTTTCTTCTTCAGTTGCTTCTTCCAGAATCCATCCAATAGCCTCAAACATTTTCAGATCAAG	0.297	0.157	0.52862	0.658	0.569	0.864742	2.70264	0.105	0.069	0.657143	0.279	0.523	1.87455	4.6092	1.877	1.587	0.845498	2.933	2.456	0.837368	1.55572	0.859	1.521	1.77066	2.752	2.524	0.917151	2.21681	2.77109	ATP13A3	ATP13A3:intron (NM_024524, intron 15 of 31):ENSG00000133657:AFURS1:protein-coding	chr3:194438906-194441343
CGAAAGAATTGATGGTGATGATGAAGGCGCGGCGGTCTGCTTCAAACTCCAGGATGGGGCACATGGCATCAGCCGTAGTCCCGCCCAGTAGGGTGCAGAA	0.286	0.422	1.47552	0.646	1.158	1.79257	2.54802	0.336	0.575	1.71131	0.785	0.76	0.968153	1.69594	0.189	0.215	1.13757	0.782	0.69	0.882353	3.64356	0.154	0.293	1.9026	0.486	0.394	0.8107	1.96868	2.46405	ATP6V0D1	HSD11B2:intron (NM_004691, intron 5 of 7):ENSG00000176387:AME|AME1|HSD11K|HSD2|SDR9C3:protein-coding	chr16:67439102-67439327
CTTAGAGGTAAAGGGAGATGCCACTGAAGCTTCGAGCTCCGATAAGGAAATGCCTCCGTGTGCCCTCTTCAAAGCACCACAATCATTTGCGCCATCACCA	0.143	0.101	0.706294	0.236	0.212	0.898305	1.83607	0.046	0.069	1.5	0.293	0.177	0.604096	4.08696	1.365	0.763	0.558974	2.054	1.877	0.913827	1.84727	0.77	1.159	1.50519	1.822	1.088	0.597146	1.50855	2.31971	ATP13A3	GP5:intron (NM_024524, intron 24 of 31)::CD42d|GPV:protein-coding	chr3:194430107-194430297
CTTGTTTCTTACAGTTTGGCTAGCTTAAATCAGTAAATCAGTGATGGTTTGTTCCTGATTTGCCCACTATTTCAGTTTTCAATTCATGGCCCTAAGGAAT	0.239	0.36	1.50628	0.682	1.139	1.67009	3.04007	0.23	0.249	1.08261	0.545	0.577	1.05872	2.34238	0.453	0.895	1.97572	1.444	1.29	0.893352	2.02819	0.769	0.505	0.656697	1.071	0.89	0.830999	1.53925	2.23747	FERMT2	GNPNAT1:3' UTR (NM_006832, exon 15 of 15):ENSG00000100522:GNPNAT|Gpnat1:protein-coding	chr14:52858068-52858167
TTAGAGGTAAAGGGAGATGCCACTGAAGCTTCGAGCTCCGATAAGGAAATGCCTCCGTGTGCCCTCTTCAAAGCACCACAATCATTTGCGCCATCACCAC	0.182	0.107	0.587912	0.286	0.408	1.42657	2.40138	0.197	0.104	0.527919	0.159	0.3	1.88679	1.52492	0.642	0.942	1.46729	1.524	0.998	0.654856	1.59217	0.66	0.559	0.84697	1.95	1.887	0.967692	3.14766	2.16653	ATP13A3	GP5:intron (NM_024524, intron 24 of 31)::CD42d|GPV:protein-coding	chr3:194430108-194430298
CTTATATTCCACTGTTTATTATTTAAGTTGTATTTTCATATGTTCCTATAGAATTTATTCACATTACCTGGCTAATAATCAACAGTTTGGGGTTTTTATA	0.21	0.107	0.509524	0.298	0.262	0.879195	1.76656	0.27	0.187	0.692593	0.279	0.477	1.70968	1.65427	0.421	0.31	0.736342	1.301	1.132	0.8701	3.32832	0.551	0.512	0.92922	0.653	1.287	1.9709	1.82502	2.14354	CASP3	:3' UTR (NM_004346, exon 8 of 8):::	chr4:184628387-184628486
GTCATGTCTCAGGAAGCTGGTTAATGTCTGTCAGTTTAGTATCATTCAGAATTGCCCGGATTCTCTCCAAGGAGTCAGCTTGCCGGATCCGCTCTAACTG	0.258	0.473	1.83333	1.005	0.881	0.876617	2.58003	0.151	0.256	1.69536	0.279	0.531	1.90323	1.99017	0.611	0.584	0.95581	0.869	0.932	1.0725	1.50711	0.321	0.362	1.12773	0.634	1.023	1.61356	2.42606	2.12584	RABEP1	RPAIN:exon (NM_004703, exon 18 of 18):ENSG00000129197:HRIP|RIP:protein-coding	chr17:5383125-5383224
GTCAGGCTGAAGTCAGGCCGCGTAGGGGAAGCGGAGCAGCAGCCCTTCGTGAGGCTCCAGTTTCAGGCGTTCCAGCTCAAGAGGGGAGCCCTCCTCACGG	0.333	0.478	1.43544	0.685	0.781	1.14015	1.80764	0.376	0.381	1.0133	0.804	1.519	1.8893	3.06869	0.701	0.452	0.644793	1.063	0.926	0.871119	1.72507	0.436	0.341	0.78211	0.675	0.751	1.11259	1.83526	2.10917	SLC3A2	SLC3A2:non-coding (NR_037193, exon 9 of 9):ENSG00000168003:4F2|4F2HC|4T2HC|CD98|CD98HC|MDU1|NACAE:protein-coding	chr11:62888606-62888705
CTGCAATCGGGTCAGGAAGGCATCACGAATGGCAGCCGCATCATTGCCCAGACAAGCATACACTGACATTGGGGCCACCGTGGCCAGACGTTTCAGCAGC	0.467	0.473	1.01285	1.006	0.543	0.539761	1.64787	0.184	0.249	1.35326	0.492	0.468	0.95122	2.21709	0.484	0.262	0.541322	1.111	0.721	0.648965	2.45576	0.257	0.382	1.48638	0.52	0.672	1.29231	1.86541	2.04654	NUP188	SH3GLB2:AluSx|SINE|Alu:ENSG00000148341:PP6569|PP9455|RRIG1:protein-coding	chr9:128990205-128993274
GAACAAAGTTGCAGAATTCTTTGCCAGGTACTTTAGGAAATCGTGAAGATAATTGAGTAATAAAGCAAGGCTCTTCTCATCCAGAGGTGTATAAGCCAAC	0.891	0.597	0.670034	1.553	1.215	0.782357	1.86022	0.396	0.616	1.55556	1.005	0.88	0.875622	1.86265	0.467	0.346	0.740899	0.741	0.844	1.139	1.94957	0.347	0.382	1.10086	0.85	0.948	1.11529	2.46639	2.03471	MORF4L1	MORF4L1:intron (NM_206839, intron 12 of 12):ENSG00000185787:Eaf3|FWP006|HsT17725|MEAF3|MORFRG15|MRG15|S863-6:protein-coding	chr15:78894836-78897013
CTACCCTTTCACTTGACCCCAAGGGAATAGGGTCCTGCCCTGGGCCCATTCCCTGGGTCTTGCTCTCTTGTTGCCTCTCTGGCCCTGAGCCTGATCAGTG	0.229	0.214	0.934498	0.758	0.547	0.721636	2.94582	0.302	0.174	0.576159	0.279	0.474	1.69892	1.58193	1.199	1.3	1.08424	1.95	2.089	1.07128	1.61625	0.694	0.879	1.26657	1.959	1.063	0.542624	1.92117	2.01629	KIAA0100	SGK494:promoter-TSS (NM_001174103)::-:protein-coding	chr17:28614778-28614877
CCAGAATCAGACAGGTATGAGCTAGTCAACAGCAAGTCTTTGTTGGATTCGAGTAGGCTCAGGATCTGCTGAAGGTCGGAGGAGTTAGTCCCCGCAATCA	0.258	0.416	1.6124	0.806	0.696	0.863524	2.22849	0.442	0.367	0.830317	0.693	0.823	1.18759	1.87392	0.927	0.476	0.513484	0.853	1.325	1.55334	1.55239	0.501	0.519	1.03593	0.945	0.968	1.02434	1.87549	1.88257	SLC3A2	SLC3A2:non-coding (NR_037193, exon 6 of 9):ENSG00000168003:4F2|4F2HC|4T2HC|CD98|CD98HC|MDU1|NACAE:protein-coding	chr11:62885182-62885281
GCCAGTAATATATTTCTTCCAATCTTCTTGTTCTTGTGCCTGTTCTCCCATATTATCCAGGATTAATTCAAAGAAAATCACCTTCTCAGAAATGGTGCTG	0.467	0.773	1.65525	1.03	0.87	0.84466	1.53226	0.514	0.326	0.634241	0.545	0.76	1.3945	1.55357	0.257	0.441	1.71595	0.89	0.839	0.942697	2.47708	0.429	0.327	0.762238	0.54	0.908	1.68148	1.91534	1.86956	TMED5	TMED5:exon (NM_001167830, exon 3 of 5):ENSG00000117500:CGI-100|p28:protein-coding	chr1:93156336-93156435
CTCCTACAAGAAGTGATTTAGGATTTGAAATTTTAAAAATCTAAGTACTTCAGTAACAACATACAATAACAACATTAAGTGTATATTGCCATCTTTGTCA	0.508	0.964	1.89764	0.782	1.461	1.86829	1.52378	0.693	0.395	0.569986	1.065	0.874	0.820657	1.78217	0.181	0.191	1.05525	0.342	0.478	1.39766	2.2043	0.192	0.178	0.927083	0.322	0.339	1.0528	1.78649	1.82418	ACBD3	ACBD3:3' UTR (NM_022735, exon 8 of 8):ENSG00000182827:GCP60|GOCAP1|GOLPH1|PAP7:protein-coding	chr1:226145307-226145406
GCAGGTTCCATGCTGCCACTGAGCACCACTACAATCGGACTTTCACTTCCAGTTATTACCATTAACCCCTTCCAGATCATTAGTGCCGATGAGACAATCA	0.574	0.862	1.50174	1.006	1.873	1.86183	2.00487	0.809	0.748	0.924598	1.298	1.228	0.946071	1.62235	0.468	0.645	1.37821	1.104	0.72	0.652174	1.63881	0.564	0.464	0.822695	0.964	1.013	1.05083	1.92315	1.7973	SEC11A	SEC11A:AluSq2|SINE|Alu:ENSG00000140612:1810012E07Rik|SEC11L1|SPC18|SPCS4A|sid2895:protein-coding	chr15:84687757-84691616
CTTTGCCATCTCTACACTGGTCCAGGTCCTTCATTATTTTGTCCACAGCCAGAGGGTCTTTTTGATTTTCCAAAAATCCAGGGAACTCCTTTTCCATGAG	0.333	0.484	1.45345	0.644	0.939	1.45807	1.93758	0.302	0.249	0.824503	0.353	0.523	1.48159	1.58984	0.875	0.917	1.048	1.751	1.393	0.795545	1.75446	0.686	0.921	1.34257	1.792	1.232	0.6875	1.88177	1.79091	S100A10	S100A10:intron (NM_002966, intron 2 of 2):ENSG00000197747:42C|ANX2L|ANX2LG|CAL1L|CLP11|Ca[1]|GP11|P11|p10:protein-coding	chr1:151983258-151986131
CTGACCGGGAAATGCCTGCCTGGCAGTGGACAAACACCCTTCCTCCAGCATTCTTGATGGAGTCTATGAAGTCAATGGCCTCGTTGAACCAGGAGCTGAT	0.067	0.113	1.68657	0.212	0.162	0.764151	2.07778	0.184	0.104	0.565217	0.293	0.171	0.583618	1.61111	1.048	1.635	1.56011	2.203	2.476	1.12392	1.74394	1.026	1.643	1.60136	2.038	2.338	1.1472	1.63957	1.7681	DUSP1	DUSP1:MIRb|SINE|MIR:ENSG00000120129:CL100|HVH1|MKP-1|MKP1|PTPN10:protein-coding	chr5:172769070-172769611
CTGGGGAGCTGCTGCGGAGGTCCCCGAGACCATCGTGCACCAGCTGCAGATGTGGCGTGTTGAAGGGGTTCGCCCGCGCCAGGTGCGCCACGGACGAGAA	0.372	0.36	0.967742	0.684	0.658	0.961988	1.83333	0.23	0.388	1.68696	0.392	0.762	1.94388	1.86731	0.755	0.764	1.01192	0.941	1.399	1.48672	1.54049	0.539	0.566	1.05009	1.131	0.762	0.67374	1.71312	1.73856	SLC25A3	SLC25A3:exon (NM_213611, exon 1 of 7):ENSG00000075415:OK/SW-cl.48|PHC|PTP:protein-coding	chr12:98593982-98594081
