# Supplementary material for: Many si/shRNAs can kill cancer cells by targeting multiple survival genes through an off-target mechanism
Source: eLife. 2017 Oct 24;6:e29702. doi: 10.7554/eLife.29702 (PMC5655136; doi:10.7554/eLife.29702)
Supplement: Supplementary file 2. [file elife-29702-supp2.xlsx]

## Sheet: Description
Supplementary File 2: Gene lists used in this work.

## Sheet: Fig. 4B
List Brummelkamp (out of 18166 genes)	List Sabatini (out of 18166 genes)	Overlap of both lists
All genes that were found to be essential for growth in both KBM7 and HAP1 cells in Blomen et al., 2015 (1734)	All genes that were found to be essential for growth in KBM7 cells in Wang et al., 2015 (1882)	All genes that were found to be essential in both studies (1210)
AAMP	AAMP	AAMP
AARS	AARS	AARS
AASDHPPT	AASDHPPT	AASDHPPT
AATF	AATF	AATF
ABCB7	ABCE1	ABCE1
ABCE1	ABHD11	ABT1
ABCF1	ABL1	ACIN1
ABT1	ABT1	ACO2
ACACA	ACAD9	ACTL6A
ACIN1	ACBD4	ACTR2
ACO2	ACIN1	ACTR3
ACTL6A	ACLY	ACTR8
ACTR10	ACO2	ADSL
ACTR2	ACTB	ADSS
ACTR3	ACTG2	AFG3L2
ACTR6	ACTL6A	AHCTF1
ACTR8	ACTR1A	AHCY
ADAR	ACTR2	AIFM1
ADAT2	ACTR3	AK2
ADSL	ACTR5	AKIRIN2
ADSS	ACTR8	ALDOA
AFG3L2	ADAT3	ALG11
AHCTF1	ADRM1	ALG14
AHCY	ADSL	ALG2
AIFM1	ADSS	ALYREF
AK2	AFG3L2	AMD1
AKIRIN2	AGO2	ANAPC11
ALDOA	AGPS	ANAPC15
ALG1	AHCTF1	ANAPC4
ALG11	AHCY	ANAPC5
ALG13	AIFM1	AP2S1
ALG14	AK2	AQR
ALG2	AK6	ARCN1
ALG8	AKIRIN2	ARL2
ALYREF	ALAD	ARMC7
AMD1	ALAS1	ARPC4
ANAPC1	ALDH18A1	ASUN
ANAPC10	ALDOA	ATAD5
ANAPC11	ALG11	ATIC
ANAPC13	ALG14	ATL2
ANAPC15	ALG2	ATP1A1
ANAPC4	ALYREF	ATP2A2
ANAPC5	AMD1	ATP5A1
ANKLE2	AMHR2	ATP5B
ANKRD17	ANAPC11	ATP5O
ANLN	ANAPC15	ATP6AP1
AP2S1	ANAPC2	ATP6V0B
APC	ANAPC4	ATP6V0C
APEX1	ANAPC5	ATP6V1A
API5	ANKDD1A	ATP6V1D
AQR	ANKRD11	ATP6V1F
ARCN1	ANKRD52	ATP6V1G1
ARGLU1	AP2S1	ATR
ARL2	APEX2	ATRIP
ARMC7	APRT	AURKA
ARMC8	AQR	BANF1
ARPC2	ARCN1	BCL2
ARPC3	ARHGAP1	BCS1L
ARPC4	ARID1A	BECN1
ASCC3	ARIH1	BIRC5
ASUN	ARL2	BMS1
ATAD5	ARMC7	BORA
ATIC	ARPC4	BPTF
ATL2	ASH2L	BRCA1
ATP13A1	ASNA1	BRCA2
ATP1A1	ASUN	BRD8
ATP2A2	ATAD5	BRF1
ATP5A1	ATF4	BRIX1
ATP5B	ATG9A	BTAF1
ATP5C1	ATIC	BUB1B
ATP5E	ATL2	BUB3
ATP5F1	ATP1A1	BUD13
ATP5H	ATP2A2	BUD31
ATP5J2	ATP5A1	BYSL
ATP5L	ATP5B	C15orf41
ATP5O	ATP5D	C16orf80
ATP6AP1	ATP5J2-PTCD1	C19orf43
ATP6AP2	ATP5O	C21orf59
ATP6V0B	ATP6AP1	C3orf17
ATP6V0C	ATP6V0B	C6orf57
ATP6V0D1	ATP6V0C	C9orf114
ATP6V1A	ATP6V1A	CAB39
ATP6V1D	ATP6V1B2	CAD
ATP6V1E1	ATP6V1C1	CAPZB
ATP6V1F	ATP6V1D	CARS
ATP6V1G1	ATP6V1F	CASC3
ATR	ATP6V1G1	CASC5
ATRIP	ATPAF2	CCAR1
ATRX	ATR	CCDC115
ATXN10	ATRIP	CCDC130
AURKA	AURKA	CCDC47
B4GALT5	AURKAIP1	CCDC59
BANF1	AURKB	CCDC84
BANP	B3GNT2	CCDC86
BARD1	BAG6	CCDC94
BCAS2	BANF1	CCNA2
BCCIP	BCL2	CCNH
BCL2	BCR	CCT2
BCL2L1	BCS1L	CCT3
BCLAF1	BECN1	CCT4
BCS1L	BICD2	CCT5
BDP1	BIRC2	CCT6A
BECN1	BIRC5	CCT7
BET1	BMS1	CCT8
BIRC5	BORA	CD3EAP
BLM	BPTF	CDC123
BMS1	BRCA1	CDC16
BNIP1	BRCA2	CDC20
BOD1L1	BRD1	CDC23
BORA	BRD8	CDC40
BPTF	BRD9	CDC45
BRCA1	BRF1	CDC5L
BRCA2	BRF2	CDC6
BRD4	BRIX1	CDC73
BRD8	BRPF1	CDIPT
BRF1	BTAF1	CDK1
BRIP1	BUB1B	CDK12
BRIX1	BUB3	CDK9
BTAF1	BUD13	CDT1
BTF3	BUD31	CEBPD
BUB1	BYSL	CEBPZ
BUB1B	C10orf2	CENPA
BUB3	C14orf80	CENPM
BUD13	C15orf39	CENPW
BUD31	C15orf41	CEP192
BYSL	C16orf59	CEP55
C12orf45	C16orf72	CEP57
C14orf166	C16orf80	CEP85
C15orf41	C17orf53	CHAF1A
C16orf80	C17orf70	CHAF1B
C18orf21	C17orf89	CHEK1
C19orf43	C19orf43	CHMP2A
C1orf131	C19orf52	CHMP4B
C21orf59	C19orf53	CHMP6
C22orf28	C19orf70	CHORDC1
C3orf17	C1orf109	CHTF8
C6orf48	C1orf86	CIAO1
C6orf57	C1QBP	CINP
C7orf73	C21orf59	CIRH1A
C9orf114	C3orf17	CKAP5
C9orf78	C6orf57	CLASRP
CAB39	C7orf26	CLP1
CAD	C8orf33	CLPB
CALM2	C9orf114	CLSPN
CAMLG	C9orf41	CLTC
CAPNS1	CAB39	CNOT1
CAPZB	CAD	COA5
CARS	CALR	COASY
CASC3	CAND1	COG3
CASC5	CAPZB	COG4
CCAR1	CARS	COG8
CCDC115	CARS2	COPA
CCDC130	CASC3	COPB1
CCDC174	CASC5	COPB2
CCDC47	CBFB	COPE
CCDC59	CBLL1	COPG1
CCDC84	CBWD3	COPS3
CCDC86	CBWD5	COPS4
CCDC94	CBWD6	COPS6
CCNA2	CCAR1	COPZ1
CCNF	CCAR2	COQ3
CCNH	CCDC101	COQ4
CCNK	CCDC115	COQ5
CCP110	CCDC130	COX10
CCT2	CCDC33	COX11
CCT3	CCDC47	COX15
CCT4	CCDC58	COX17
CCT5	CCDC59	COX5B
CCT6A	CCDC84	COX6B1
CCT7	CCDC86	COX7C
CCT8	CCDC94	CPSF2
CD3EAP	CCNA2	CPSF3
CDC123	CCNH	CPSF6
CDC16	CCNT1	CREBBP
CDC20	CCT2	CRLS1
CDC23	CCT3	CRNKL1
CDC26	CCT4	CSE1L
CDC27	CCT5	CSNK1A1
CDC37	CCT6A	CSNK2B
CDC40	CCT7	CSTF1
CDC42	CCT8	CSTF3
CDC45	CD3EAP	CTC1
CDC5L	CDAN1	CTCF
CDC6	CDC123	CTDSPL2
CDC7	CDC16	CTNNBL1
CDC73	CDC20	CTPS1
CDCA5	CDC23	CTU2
CDIPT	CDC40	CWC25
CDK1	CDC45	CWF19L2
CDK12	CDC5L	CYCS
CDK7	CDC6	DAD1
CDK9	CDC73	DAP3
CDT1	CDIPT	DARS
CEBPD	CDK1	DARS2
CEBPZ	CDK12	DBR1
CENPA	CDK13	DCP2
CENPC1	CDK2	DCPS
CENPH	CDK9	DCTN1
CENPJ	CDT1	DCTN2
CENPL	CDX2	DCTN3
CENPM	CEBPA	DCTN4
CENPN	CEBPD	DCTN5
CENPW	CEBPZ	DDB1
CEP135	CENPA	DDOST
CEP152	CENPC	DDX10
CEP192	CENPE	DDX18
CEP350	CENPI	DDX19A
CEP44	CENPM	DDX20
CEP55	CENPW	DDX21
CEP57	CEP192	DDX23
CEP63	CEP55	DDX24
CEP85	CEP57	DDX27
CEP97	CEP85	DDX39B
CFDP1	CFL1	DDX46
CHAF1A	CHAF1A	DDX47
CHAF1B	CHAF1B	DDX49
CHCHD4	CHAMP1	DDX51
CHEK1	CHCHD1	DDX52
CHERP	CHD1	DDX54
CHMP2A	CHD4	DDX56
CHMP3	CHD5	DDX6
CHMP4B	CHD7	DGCR14
CHMP6	CHD8	DGCR8
CHORDC1	CHEK1	DHDDS
CHTF8	CHKA	DHFR
CHTOP	CHMP1B	DHX15
CIAO1	CHMP2A	DHX33
CIAPIN1	CHMP4B	DHX36
CINP	CHMP6	DHX38
CIRH1A	CHORDC1	DHX8
CIT	CHTF8	DHX9
CKAP5	CIAO1	DIDO1
CLASP2	CINP	DIEXF
CLASRP	CIRH1A	DIMT1
CLNS1A	CITED2	DIS3
CLP1	CKAP5	DKC1
CLPB	CLASRP	DLD
CLSPN	CLEC18C	DLST
CLTC	CLK3	DNAJA3
CMPK1	CLP1	DNAJC9
CNOT1	CLPB	DNM1L
CNOT10	CLPX	DNM2
CNOT11	CLSPN	DNMT1
CNOT2	CLTC	DNTTIP2
CNOT3	CMIP	DOHH
COA5	CMTR1	DONSON
COASY	CNOT1	DPH5
COG1	CNTROB	DPY30
COG2	COA5	DTL
COG3	COASY	DTYMK
COG4	COG3	DUT
COG5	COG4	DYNC1H1
COG7	COG8	E4F1
COG8	COMMD4	EBNA1BP2
COPA	COMMD5	ECD
COPB1	COPA	ECT2
COPB2	COPB1	EED
COPE	COPB2	EEF1A1
COPG1	COPE	EEF1G
COPS2	COPG1	EEF2
COPS3	COPS3	EEFSEC
COPS4	COPS4	EFTUD2
COPS6	COPS5	EIF1
COPS8	COPS6	EIF1AD
COPZ1	COPZ1	EIF2B1
COQ3	COQ2	EIF2B2
COQ4	COQ3	EIF2B3
COQ5	COQ4	EIF2B4
COX10	COQ5	EIF2B5
COX11	COQ6	EIF2S1
COX15	COX10	EIF2S2
COX17	COX11	EIF3A
COX5B	COX15	EIF3B
COX6B1	COX17	EIF3D
COX7B	COX20	EIF3I
COX7C	COX4I1	EIF3J
CPSF2	COX5B	EIF4A1
CPSF3	COX6B1	EIF4A3
CPSF6	COX7C	EIF4G1
CRCP	CPSF1	EIF4G2
CREBBP	CPSF2	EIF5A
CRLS1	CPSF3	EIF5B
CRNKL1	CPSF3L	EIF6
CSDE1	CPSF4	ELAC2
CSE1L	CPSF6	ELL
CSNK1A1	CPSF7	ELP2
CSNK2B	CREB3	ELP5
CSTF1	CREBBP	ELP6
CSTF2	CRLS1	EMC3
CSTF3	CRNKL1	EMC7
CTC1	CSE1L	ENO1
CTCF	CSNK1A1	ERAL1
CTDP1	CSNK1G1	ERCC2
CTDSPL2	CSNK2B	ERCC3
CTNNBL1	CSTF1	ERCC4
CTPS1	CSTF3	ERH
CTR9	CT45A2	ETF1
CTU1	CTC1	EXOC1
CTU2	CTCF	EXOC2
CUL1	CTDSPL2	EXOC4
CUL2	CTNNBL1	EXOSC1
CWC22	CTPS1	EXOSC10
CWC25	CTU2	EXOSC2
CWF19L2	CUL3	EXOSC3
CXorf56	CWC25	EXOSC5
CYCS	CWF19L2	EXOSC7
DAD1	CYB5B	EXOSC8
DAP3	CYC1	EXOSC9
DARS	CYCS	EZH2
DARS2	CYP11A1	FAF2
DBR1	DAD1	FAM210A
DCAF7	DAP3	FAM50A
DCP2	DARS	FAM96B
DCPS	DARS2	FANCC
DCTN1	DAXX	FANCM
DCTN2	DBR1	FARS2
DCTN3	DCAF15	FARSA
DCTN4	DCP2	FARSB
DCTN5	DCPS	FAU
DDB1	DCTN1	FBXO5
DDOST	DCTN2	FDPS
DDX10	DCTN3	FDX1L
DDX18	DCTN4	FDXR
DDX19A	DCTN5	FEN1
DDX20	DDB1	FH
DDX21	DDI2	FIP1L1
DDX23	DDOST	FIS1
DDX24	DDX1	FLII
DDX27	DDX10	FNBP4
DDX39B	DDX18	FNTB
DDX3X	DDX19A	FTSJ3
DDX46	DDX20	FUBP1
DDX47	DDX21	GAB2
DDX49	DDX23	GABPB1
DDX51	DDX24	GADD45GIP1
DDX52	DDX27	GAPDH
DDX54	DDX28	GAR1
DDX55	DDX39A	GART
DDX56	DDX39B	GBF1
DDX59	DDX41	GEMIN2
DDX6	DDX42	GEMIN4
DENR	DDX46	GEMIN5
DGCR14	DDX47	GET4
DGCR8	DDX49	GFER
DHDDS	DDX51	GFM1
DHFR	DDX52	GGPS1
DHX15	DDX54	GINS1
DHX33	DDX56	GINS2
DHX35	DDX6	GINS3
DHX36	DEXI	GLE1
DHX38	DGCR14	GLTSCR2
DHX8	DGCR8	GMPS
DHX9	DHDDS	GNB1L
DIDO1	DHFR	GNB2L1
DIEXF	DHODH	GNL2
DIMT1	DHX15	GNL3
DIS3	DHX16	GNL3L
DKC1	DHX30	GON4L
DLD	DHX33	GOSR2
DLST	DHX36	GPKOW
DMAP1	DHX38	GPN1
DNAJA3	DHX8	GPN2
DNAJC11	DHX9	GPN3
DNAJC19	DIAPH1	GRB2
DNAJC2	DIDO1	GRPEL1
DNAJC8	DIEXF	GRWD1
DNAJC9	DIMT1	GSPT1
DNM1L	DIS3	GTF2B
DNM2	DKC1	GTF2E1
DNMT1	DLD	GTF2F2
DNTTIP2	DLST	GTF2H1
DOHH	DNAJA3	GTF2H3
DONSON	DNAJA4	GTF3A
DPH5	DNAJC17	GTF3C1
DPY30	DNAJC9	GTF3C3
DR1	DNLZ	GTF3C4
DSN1	DNM1L	GTPBP4
DTL	DNM2	GUK1
DTYMK	DNMT1	HARS
DUT	DNTTIP2	HARS2
DYNC1H1	DOHH	HAUS1
DYNC1I2	DOLK	HAUS2
DYNLRB1	DOLPP1	HAUS3
DYRK1A	DONSON	HAUS4
E4F1	DPAGT1	HAUS5
EAPP	DPH1	HAUS8
EBNA1BP2	DPH3	HEATR1
ECD	DPH5	HELQ
ECT2	DPH6	HINFP
EDC4	DPY30	HJURP
EED	DROSHA	HMGCR
EEF1A1	DSCC1	HMGCS1
EEF1G	DTL	HNRNPC
EEF2	DTYMK	HNRNPK
EEFSEC	DUT	HNRNPL
EFTUD2	DYNC1H1	HNRNPU
EHMT1	DYNC1LI1	HSCB
EIF1	E2F3	HSD17B10
EIF1AD	E4F1	HSD17B12
EIF1AX	EARS2	HSPA14
EIF2B1	EBNA1BP2	HSPA5
EIF2B2	ECD	HSPA9
EIF2B3	ECT2	HSPD1
EIF2B4	EED	HSPE1
EIF2B5	EEF1A1	HTATSF1
EIF2S1	EEF1G	HUS1
EIF2S2	EEF2	IARS
EIF2S3	EEFSEC	IKBKAP
EIF3A	EFTUD1	ILF2
EIF3B	EFTUD2	IMMT
EIF3D	EGLN2	IMP4
EIF3I	EIF1	IMPDH2
EIF3J	EIF1AD	INCENP
EIF3M	EIF2B1	INO80
EIF4A1	EIF2B2	INTS3
EIF4A2	EIF2B3	INTS4
EIF4A3	EIF2B4	INTS5
EIF4B	EIF2B5	INTS7
EIF4E	EIF2S1	IPO11
EIF4G1	EIF2S2	IPO7
EIF4G2	EIF3A	IPO9
EIF5	EIF3B	IPPK
EIF5A	EIF3C	ISCA1
EIF5B	EIF3CL	ISCU
EIF6	EIF3D	ISG20L2
ELAC2	EIF3F	IWS1
ELL	EIF3G	KANSL1
ELP2	EIF3I	KANSL2
ELP4	EIF3J	KANSL3
ELP5	EIF3L	KARS
ELP6	EIF4A1	KAT7
EMC3	EIF4A3	KCMF1
EMC4	EIF4G1	KDM8
EMC7	EIF4G2	KIAA0391
ENO1	EIF5A	KIAA0947
EPRS	EIF5AL1	KIF11
ERAL1	EIF5B	KIF18A
ERCC2	EIF6	KIN
ERCC3	ELAC2	KPNA4
ERCC4	ELL	KPNB1
ERH	ELP2	KRI1
ESF1	ELP3	KRR1
ETF1	ELP5	LAMTOR2
EWSR1	ELP6	LARS
EXOC1	EMC1	LARS2
EXOC2	EMC3	LAS1L
EXOC4	EMC6	LENG8
EXOC5	EMC7	LETM1
EXOSC1	ENO1	LIAS
EXOSC10	ENY2	LIG1
EXOSC2	EP300	LIN54
EXOSC3	EPG5	LIN9
EXOSC5	EPT1	LRPPRC
EXOSC7	ERAL1	LRR1
EXOSC8	ERCC2	LSG1
EXOSC9	ERCC3	LSM11
EZH2	ERCC4	LSM2
FAF2	ERG	LSM3
FAM178A	ERH	LTV1
FAM204A	ERLIN2	LUC7L3
FAM210A	ESPL1	MAGOH
FAM32A	ETAA1	MALSU1
FAM50A	ETF1	MARCH5
FAM60A	ETV6	MARS
FAM96B	EXOC1	MASTL
FAM98B	EXOC2	MAT2A
FANCB	EXOC4	MATR3
FANCC	EXOSC1	MAU2
FANCD2	EXOSC10	MBNL1
FANCL	EXOSC2	MCL1
FANCM	EXOSC3	MCM2
FARS2	EXOSC4	MCM3
FARSA	EXOSC5	MCM5
FARSB	EXOSC6	MCM6
FAU	EXOSC7	MCM7
FBL	EXOSC8	MCMBP
FBXO5	EXOSC9	MCRS1
FCF1	EXTL1	MDC1
FDPS	EXTL3	MDN1
FDX1L	EZH2	MED1
FDXR	F8A1	MED12
FEN1	F8A2	MED15
FGFR1OP	F8A3	MED17
FGFR1OP2	FAF2	MED19
FH	FAM103A1	MED20
FIP1L1	FAM122A	MED21
FIS1	FAM210A	MED22
FLII	FAM50A	MED27
FNBP4	FAM72D	MED8
FNTB	FAM96A	METAP1
FTSJ1	FAM96B	METTL1
FTSJ3	FANCA	METTL14
FUBP1	FANCC	METTL16
FUS	FANCF	METTL3
FXN	FANCI	MFAP1
G3BP2	FANCM	MFN2
GAB2	FARS2	MGEA5
GABPA	FARSA	MINOS1
GABPB1	FARSB	MIPEP
GADD45GIP1	FASN	MIS18BP1
GAPDH	FASTKD5	MMS19
GAR1	FAU	MMS22L
GARS	FBXO5	MNAT1
GART	FBXW11	MPHOSPH10
GATC	FBXW7	MRPL10
GBF1	FCGR1A	MRPL11
GEMIN2	FCGR1B	MRPL12
GEMIN4	FDPS	MRPL16
GEMIN5	FDX1L	MRPL17
GEMIN8	FDXR	MRPL19
GET4	FEN1	MRPL20
GFER	FH	MRPL21
GFM1	FIP1L1	MRPL23
GGPS1	FIS1	MRPL24
GINS1	FKBPL	MRPL3
GINS2	FLCN	MRPL33
GINS3	FLII	MRPL34
GLE1	FNBP4	MRPL35
GLTSCR2	FNTB	MRPL37
GMNN	FOXRED1	MRPL38
GMPS	FPGS	MRPL39
GNB1L	FTSJ2	MRPL4
GNB2L1	FTSJ3	MRPL42
GNL2	FUBP1	MRPL44
GNL3	GAB2	MRPL45
GNL3L	GABPB1	MRPL48
GOLT1B	GADD45GIP1	MRPL51
GON4L	GAK	MRPL52
GOSR2	GALE	MRPL9
GPATCH1	GAPDH	MRPS12
GPKOW	GAR1	MRPS14
GPN1	GART	MRPS15
GPN2	GATA2	MRPS16
GPN3	GBF1	MRPS18A
GRB2	GCLC	MRPS18B
GRPEL1	GCSH	MRPS18C
GRWD1	GEMIN2	MRPS24
GSPT1	GEMIN4	MRPS25
GTF2A1	GEMIN5	MRPS27
GTF2A2	GET4	MRPS35
GTF2B	GFER	MRPS5
GTF2E1	GFI1	MRPS6
GTF2F1	GFM1	MRPS7
GTF2F2	GFM2	MRPS9
GTF2H1	GFPT1	MTERFD2
GTF2H3	GGPS1	MTG1
GTF3A	GID8	MTHFD1
GTF3C1	GIGYF2	MTOR
GTF3C3	GINS1	MTPAP
GTF3C4	GINS2	MVD
GTF3C5	GINS3	MYBBP1A
GTF3C6	GLE1	MYBL2
GTPBP10	GLMN	N6AMT1
GTPBP4	GLRX5	NAA10
GTPBP5	GLTSCR2	NAA15
GUK1	GMPPB	NAA25
HARS	GMPS	NAA30
HARS2	GNB1L	NAA50
HAUS1	GNB2L1	NAE1
HAUS2	GNL2	NAF1
HAUS3	GNL3	NAPA
HAUS4	GNL3L	NARFL
HAUS5	GOLGA6L1	NARS
HAUS6	GOLGA6L9	NARS2
HAUS7	GOLGA8O	NAT10
HAUS8	GON4L	NBAS
HBS1L	GOSR2	NCAPD2
HCFC1	GPI	NCAPG
HEATR1	GPKOW	NCAPH
HEATR3	GPN1	NCBP1
HELQ	GPN2	NCBP2
HINFP	GPN3	NCL
HJURP	GPS1	NCOA2
HMGCR	GRB2	NDC80
HMGCS1	GRPEL1	NDUFAB1
HNRNPA1	GRWD1	NEDD8
HNRNPA2B1	GSPT1	NELFB
HNRNPC	GSS	NFS1
HNRNPF	GTF2B	NGDN
HNRNPH1	GTF2E1	NHP2
HNRNPK	GTF2F2	NHP2L1
HNRNPL	GTF2H1	NIP7
HNRNPM	GTF2H2	NIPBL
HNRNPU	GTF2H2C	NKAP
HSCB	GTF2H3	NLE1
HSD17B10	GTF2H4	NMD3
HSD17B12	GTF3A	NMNAT1
HSPA14	GTF3C1	NOB1
HSPA5	GTF3C2	NOC4L
HSPA8	GTF3C3	NOL10
HSPA9	GTF3C4	NOL11
HSPD1	GTPBP4	NOL12
HSPE1	GTPBP8	NOL6
HTATSF1	GUK1	NOL7
HUS1	H2AFB2	NOL8
IARS	H2AFB3	NOL9
IDI1	H2AFX	NOM1
IGBP1	HAP1	NOP14
IK	HARS	NOP16
IKBKAP	HARS2	NOP2
ILF2	HAUS1	NOP56
ILF3	HAUS2	NOP58
IMMT	HAUS3	NOP9
IMP4	HAUS4	NPAT
IMPDH2	HAUS5	NPLOC4
INCENP	HAUS8	NRDE2
INO80	HDAC3	NRF1
INO80C	HEATR1	NSA2
INSIG1	HECTD1	NSF
INTS12	HELQ	NSL1
INTS2	HEXIM1	NSMCE1
INTS3	HGS	NSMCE4A
INTS4	HINFP	NSUN4
INTS5	HIST1H2AI	NUBP1
INTS7	HIST1H2AJ	NUBP2
IPO11	HIST2H2AA3	NUDC
IPO7	HIST2H2AA4	NUDCD3
IPO9	HIST2H2AB	NUDT21
IPPK	HIST2H2BE	NUF2
ISCA1	HIST2H2BF	NUP107
ISCU	HIST2H3A	NUP133
ISG20L2	HIST2H3C	NUP155
ISY1	HIST2H3D	NUP160
IWS1	HIST2H4A	NUP188
KANSL1	HIST2H4B	NUP214
KANSL2	HJURP	NUP43
KANSL3	HK2	NUP54
KARS	HMBS	NUP85
KAT7	HMGB1	NUP88
KAT8	HMGCR	NUP93
KCMF1	HMGCS1	NUP98
KDM8	HMGXB3	NUS1
KIAA0391	HNRNPC	NVL
KIAA0947	HNRNPH3	OGDH
KIAA1731	HNRNPK	OGT
KIF11	HNRNPL	OPA1
KIF14	HNRNPU	ORAOV1
KIF18A	HSCB	ORC1
KIF4A	HSD17B10	ORC2
KIN	HSD17B12	ORC3
KPNA4	HSF1	ORC6
KPNB1	HSPA14	OSBP
KRI1	HSPA5	OSGEP
KRR1	HSPA9	PABPN1
LAGE3	HSPD1	PAF1
LAMTOR1	HSPE1	PAFAH1B1
LAMTOR2	HTATSF1	PAICS
LAMTOR5	HUS1	PAK1IP1
LARS	HUWE1	PALB2
LARS2	HYOU1	PAM16
LAS1L	HYPK	PAPOLG
LDLR	IARS	PARS2
LENG1	IARS2	PAXBP1
LENG8	IBA57	PCBP2
LENG9	IDH3A	PCF11
LEO1	IKBKAP	PCID2
LETM1	IKZF2	PCNA
LIAS	IL16	PCYT1A
LIG1	IL9R	PDCD11
LIN52	ILF2	PDCD2
LIN54	IMMT	PDCL
LIN9	IMP3	PDS5A
LONP1	IMP4	PDSS1
LRPPRC	IMPDH2	PDSS2
LRR1	INCENP	PES1
LRRFIP1	ING5	PET112
LSG1	INO80	PET117
LSM10	INO80E	PFAS
LSM11	INTS1	PFDN2
LSM2	INTS3	PFDN6
LSM3	INTS4	PGAM1
LSM4	INTS5	PGD
LSM5	INTS7	PGGT1B
LSM6	INTS8	PGK1
LTV1	INTS9	PGM3
LUC7L3	IPO11	PGS1
LYRM4	IPO13	PHB
MAGOH	IPO7	PHF5A
MALSU1	IPO9	PIK3C3
MAPK14	IPPK	PLK1
MARCH5	IREB2	PLK4
MARS	IRF2BP1	PMF1
MASTL	IRF2BP2	PMPCA
MAT2A	ISCA1	PMPCB
MATR3	ISCA2	PMVK
MAU2	ISCU	PNISR
MAX	ISG20L2	PNN
MBNL1	ITPK1	PNPT1
MCL1	IWS1	POLA1
MCM10	KANSL1	POLA2
MCM2	KANSL2	POLD2
MCM3	KANSL3	POLD3
MCM5	KARS	POLE
MCM6	KAT2A	POLE2
MCM7	KAT5	POLG2
MCMBP	KAT7	POLR1A
MCRS1	KCMF1	POLR1B
MCTS1	KDM4A	POLR1C
MDC1	KDM8	POLR1E
MDN1	KDSR	POLR2A
MED1	KIAA0100	POLR2B
MED10	KIAA0196	POLR2C
MED12	KIAA0391	POLR2D
MED13	KIAA0947	POLR2E
MED13L	KIAA1033	POLR2F
MED14	KIAA1199	POLR2I
MED15	KIAA1429	POLR2L
MED17	KIAA1524	POLR3A
MED18	KIF11	POLR3C
MED19	KIF15	POLR3E
MED20	KIF18A	POLR3H
MED21	KIF20A	POLR3K
MED22	KIF23	POP4
MED23	KIN	POP7
MED26	KLF16	PPA1
MED27	KMT2A	PPA2
MED28	KMT2D	PPAN
MED29	KNTC1	PPAT
MED31	KPNA2	PPIE
MED4	KPNA4	PPIL2
MED6	KPNB1	PPP1CB
MED7	KRAS	PPP1R10
MED8	KRI1	PPP1R15B
MED9	KRR1	PPP1R2
METAP1	KRTAP10-9	PPP2CA
METAP2	KRTAP4-8	PPP2R1A
METTL1	KTI12	PPP2R2A
METTL14	LAMTOR2	PPP2R3C
METTL16	LAMTOR4	PPP2R4
METTL3	LARS	PPP4C
MFAP1	LARS2	PPP6C
MFN2	LAS1L	PPRC1
MGEA5	LCMT1	PRC1
MINOS1	LDB1	PRCC
MIPEP	LENG8	PREB
MIS12	LETM1	PRELID1
MIS18A	LIAS	PRIM1
MIS18BP1	LIG1	PRKRIR
MKI67IP	LIG3	PRMT1
MMS19	LIMS3	PRMT5
MMS22L	LIMS3L	PRPF19
MNAT1	LIN54	PRPF3
MNF1	LIN9	PRPF31
MOB4	LIPT1	PRPF38A
MPDU1	LIPT2	PRPF38B
MPHOSPH10	LMAN1L	PRPF39
MPHOSPH6	LMO2	PRPF4
MRPL10	LOC100505679	PRPF6
MRPL11	LOXL1	PRPF8
MRPL12	LRPPRC	PSMA1
MRPL16	LRR1	PSMA2
MRPL17	LRWD1	PSMA3
MRPL18	LSG1	PSMA5
MRPL19	LSM11	PSMA7
MRPL2	LSM12	PSMB1
MRPL20	LSM2	PSMB2
MRPL21	LSM3	PSMB3
MRPL22	LSM7	PSMB4
MRPL23	LTV1	PSMB5
MRPL24	LUC7L2	PSMB6
MRPL27	LUC7L3	PSMB7
MRPL3	MAD2L1BP	PSMC3
MRPL32	MAD2L2	PSMC4
MRPL33	MAF1	PSMC5
MRPL34	MAGED4	PSMD1
MRPL35	MAGED4B	PSMD11
MRPL37	MAGOH	PSMD12
MRPL38	MAK16	PSMD13
MRPL39	MALSU1	PSMD14
MRPL4	MAN2C1	PSMD2
MRPL40	MARCH5	PSMD3
MRPL42	MARS	PSMD4
MRPL44	MARS2	PSMD6
MRPL45	MASTL	PSMD7
MRPL47	MAT2A	PSMG1
MRPL48	MATR3	PSMG4
MRPL49	MAU2	PSTK
MRPL50	MBNL1	PTAR1
MRPL51	MBTPS1	PTCD3
MRPL52	MCL1	PTPMT1
MRPL54	MCM2	PWP1
MRPL9	MCM3	PWP2
MRPS10	MCM3AP	PYROXD1
MRPS12	MCM4	QARS
MRPS14	MCM5	QRSL1
MRPS15	MCM6	RABGGTB
MRPS16	MCM7	RACGAP1
MRPS17	MCM9	RAD1
MRPS18A	MCMBP	RAD17
MRPS18B	MCRS1	RAD23B
MRPS18C	MDC1	RAD51
MRPS23	MDN1	RAD51B
MRPS24	MECR	RAD51C
MRPS25	MED1	RAE1
MRPS27	MED11	RAN
MRPS30	MED12	RANBP3
MRPS31	MED15	RANGAP1
MRPS33	MED17	RARS
MRPS35	MED19	RARS2
MRPS36	MED20	RBBP5
MRPS5	MED21	RBBP6
MRPS6	MED22	RBBP8
MRPS7	MED24	RBM10
MRPS9	MED27	RBM14
MRTO4	MED30	RBM17
MSL1	MED8	RBM19
MSL2	MEPCE	RBM25
MTERFD2	METAP1	RBM28
MTG1	METTL1	RBM39
MTHFD1	METTL14	RBM8A
MTOR	METTL16	RBMX
MTPAP	METTL17	RBPJ
MVD	METTL3	RBX1
MYBBP1A	MFAP1	RCC1
MYBL2	MFN2	RCL1
MZT1	MGAT1	REV3L
N6AMT1	MGEA5	RFC1
NAA10	MINOS1	RFC2
NAA15	MIOS	RFC3
NAA20	MIPEP	RFC4
NAA25	MIS18BP1	RFC5
NAA30	MMGT1	RFT1
NAA38	MMS19	RFWD3
NAA50	MMS22L	RHOA
NACA	MNAT1	RINT1
NAE1	MOCS3	RIOK1
NAF1	MOGS	RIOK2
NAPA	MORF4L1	RNASEH2A
NAPG	MPHOSPH10	RNASEH2B
NARFL	MPI	RNF168
NARS	MRP63	RNF4
NARS2	MRPL10	RNF40
NAT10	MRPL11	RNF8
NBAS	MRPL12	RNGTT
NCAPD2	MRPL14	RNMT
NCAPG	MRPL15	RNPC3
NCAPH	MRPL16	RPA1
NCBP1	MRPL17	RPAIN
NCBP2	MRPL19	RPAP1
NCL	MRPL20	RPL10A
NCOA1	MRPL21	RPL11
NCOA2	MRPL23	RPL12
NDC80	MRPL24	RPL13
NDUFA9	MRPL28	RPL13A
NDUFAB1	MRPL3	RPL14
NDUFB4	MRPL33	RPL15
NDUFV2	MRPL34	RPL17
NEDD1	MRPL35	RPL18
NEDD8	MRPL37	RPL18A
NELFA	MRPL38	RPL19
NELFB	MRPL39	RPL23
NELFE	MRPL4	RPL23A
NFAT5	MRPL41	RPL24
NFS1	MRPL42	RPL26
NFYA	MRPL43	RPL27
NFYB	MRPL44	RPL27A
NFYC	MRPL45	RPL29
NGDN	MRPL46	RPL3
NGRN	MRPL48	RPL31
NHLRC2	MRPL51	RPL32
NHP2	MRPL52	RPL34
NHP2L1	MRPL53	RPL35
NIP7	MRPL9	RPL37
NIPBL	MRPS11	RPL37A
NKAP	MRPS12	RPL38
NLE1	MRPS14	RPL4
NMD3	MRPS15	RPL5
NMNAT1	MRPS16	RPL6
NOB1	MRPS18A	RPL7A
NOC3L	MRPS18B	RPL7L1
NOC4L	MRPS18C	RPL9
NOL10	MRPS2	RPLP0
NOL11	MRPS21	RPLP1
NOL12	MRPS22	RPLP2
NOL6	MRPS24	RPN1
NOL7	MRPS25	RPN2
NOL8	MRPS26	RPP14
NOL9	MRPS27	RPP30
NOLC1	MRPS34	RPP40
NOM1	MRPS35	RPRD1B
NONO	MRPS5	RPS10
NOP10	MRPS6	RPS11
NOP14	MRPS7	RPS12
NOP16	MRPS9	RPS13
NOP2	MSTO1	RPS14
NOP56	MTCH2	RPS15
NOP58	MTERFD2	RPS15A
NOP9	MTFMT	RPS16
NPAT	MTG1	RPS18
NPLOC4	MTG2	RPS19
NPM1	MTHFD1	RPS2
NRDE2	MTHFD1L	RPS21
NRF1	MTHFD2	RPS23
NSA2	MTIF2	RPS25
NSF	MTO1	RPS27A
NSL1	MTOR	RPS29
NSMCE1	MTPAP	RPS3
NSMCE4A	MTRF1L	RPS3A
NSRP1	MVD	RPS4X
NSUN4	MVK	RPS6
NUBP1	MYB	RPS7
NUBP2	MYBBP1A	RPS8
NUDC	MYBL2	RPS9
NUDCD3	MYC	RPSA
NUDT21	MYH9	RPTOR
NUF2	N6AMT1	RPUSD4
NUFIP1	NAA10	RRM1
NUP107	NAA15	RRM2
NUP133	NAA25	RRN3
NUP153	NAA30	RRP1
NUP155	NAA35	RRP12
NUP160	NAA50	RRP15
NUP188	NADK	RRP7A
NUP205	NAE1	RRP9
NUP214	NAF1	RSL24D1
NUP43	NAMPT	RTEL1
NUP50	NAPA	RTFDC1
NUP54	NARFL	RTTN
NUP85	NARS	RUVBL1
NUP88	NARS2	RUVBL2
NUP93	NAT10	SACM1L
NUP98	NBAS	SAE1
NUPL1	NCAPD2	SAMD4B
NUPL2	NCAPG	SAMM50
NUS1	NCAPH	SAP18
NUSAP1	NCBP1	SAP30BP
NUTF2	NCBP2	SARNP
NVL	NCL	SARS
OGDH	NCLN	SARS2
OGT	NCOA2	SART1
OIP5	NCOR2	SART3
OPA1	NDC80	SCAF11
ORAOV1	NDNL2	SCD
ORC1	NDOR1	SCO1
ORC2	NDUFA11	SDAD1
ORC3	NDUFA13	SDE2
ORC4	NDUFA2	SDHA
ORC5	NDUFAB1	SDHB
ORC6	NDUFAF1	SDHD
OSBP	NDUFAF3	SEC13
OSGEP	NDUFAF7	SEC16A
OXA1L	NDUFB10	SEC61A1
PA2G4	NDUFB6	SEC63
PABPC1	NDUFB8	SEH1L
PABPN1	NDUFS2	SEPSECS
PAF1	NDUFV1	SF1
PAFAH1B1	NEDD8	SF3A1
PAICS	NELFB	SF3A2
PAK1IP1	NELFCD	SF3B2
PALB2	NFATC2IP	SF3B3
PAM16	NFS1	SFPQ
PAPOLG	NGDN	SHMT2
PARN	NHP2	SHQ1
PARS2	NHP2L1	SKA1
PAXBP1	NIP7	SKA3
PCBP2	NIPBL	SKIV2L2
PCF11	NKAP	SLC25A3
PCID2	NLE1	SLC35B1
PCNA	NMD3	SLC7A6OS
PCNP	NMNAT1	SLMO2
PCNT	NOB1	SMARCA5
PCYT1A	NOC2L	SMARCB1
PDAP1	NOC4L	SMARCE1
PDCD11	NOL10	SMC1A
PDCD2	NOL11	SMC2
PDCL	NOL12	SMC3
PDPK1	NOL6	SMC4
PDRG1	NOL7	SMC5
PDS5A	NOL8	SMC6
PDSS1	NOL9	SMG1
PDSS2	NOM1	SMG5
PES1	NOP14	SMG6
PET112	NOP16	SMG7
PET117	NOP2	SMNDC1
PFAS	NOP56	SMU1
PFDN1	NOP58	SNAPC1
PFDN2	NOP9	SNAPC3
PFDN5	NOSIP	SNF8
PFDN6	NOTCH2NL	SNIP1
PGAM1	NPAT	SNRNP200
PGD	NPIPB5	SNRNP27
PGGT1B	NPLOC4	SNRNP35
PGK1	NR2C2AP	SNRNP48
PGM3	NRBP2	SNRPA
PGS1	NRDE2	SNRPD1
PHB	NRF1	SNRPD2
PHF23	NSA2	SNRPD3
PHF5A	NSF	SNRPE
PIK3C3	NSL1	SNRPF
PIK3R4	NSMCE1	SOD1
PLK1	NSMCE2	SOD2
PLK4	NSMCE4A	SON
PLRG1	NSUN4	SPAG5
PMF1	NUBP1	SPATA5
PMM2	NUBP2	SPATA5L1
PMPCA	NUDC	SPC24
PMPCB	NUDCD3	SPC25
PMVK	NUDT21	SPRTN
PNISR	NUDT4	SRBD1
PNN	NUF2	SRCAP
PNO1	NUFIP2	SRD5A3
PNPT1	NUP107	SRF
POLA1	NUP133	SRFBP1
POLA2	NUP155	SRPRB
POLD1	NUP160	SRRM1
POLD2	NUP188	SRRM2
POLD3	NUP214	SRRT
POLE	NUP43	SRSF1
POLE2	NUP54	SRSF10
POLG2	NUP62	SRSF2
POLR1A	NUP85	SRSF3
POLR1B	NUP88	SRSF7
POLR1C	NUP93	SSRP1
POLR1E	NUP98	SSU72
POLR2A	NUS1	STIL
POLR2B	NVL	STRAP
POLR2C	NXF1	STRIP1
POLR2D	OAZ1	SUDS3
POLR2E	OBFC1	SUGP1
POLR2F	OGDH	SUGT1
POLR2I	OGT	SUPT5H
POLR2L	OPA1	SUPT6H
POLR3A	ORAOV1	SUPV3L1
POLR3B	ORC1	SUZ12
POLR3C	ORC2	SYF2
POLR3E	ORC3	SYMPK
POLR3F	ORC6	SYS1
POLR3H	OSBP	TACC3
POLR3K	OSGEP	TADA1
POMP	OTUD5	TAF1C
POP4	OXSM	TAF6
POP7	PABPN1	TAF6L
PPA1	PAF1	TAF8
PPA2	PAFAH1B1	TAMM41
PPAN	PAICS	TANGO6
PPAT	PAK1IP1	TARS
PPIE	PALB2	TARS2
PPIL1	PAM16	TBCA
PPIL2	PANK3	TBCB
PPIL4	PAPD5	TBCD
PPME1	PAPOLG	TBCE
PPP1CB	PARS2	TCP1
PPP1R10	PAXBP1	TEFM
PPP1R11	PCBP1	TEX10
PPP1R15B	PCBP2	TFB2M
PPP1R2	PCF11	TFIP11
PPP1R7	PCID2	TFRC
PPP1R8	PCM1	THOC1
PPP2CA	PCNA	THOC5
PPP2R1A	PCYT1A	THOC7
PPP2R2A	PDCD11	TICRR
PPP2R3C	PDCD2	TIMELESS
PPP2R4	PDCD7	TIMM10
PPP4C	PDCL	TIMM23
PPP6C	PDE1B	TIMM44
PPRC1	PDE4DIP	TIPRL
PPWD1	PDS5A	TKT
PRC1	PDSS1	TMED2
PRCC	PDSS2	TMEM199
PRDM10	PDXK	TMX2
PREB	PELO	TNPO3
PRELID1	PELP1	TOMM20
PRIM1	PES1	TOMM22
PRKRIR	PET112	TOMM40
PRMT1	PET117	TOMM70A
PRMT5	PEX10	TOP1
PRPF18	PEX12	TOP2A
PRPF19	PEX14	TOP3A
PRPF3	PEX3	TP53RK
PRPF31	PEX5	TPI1
PRPF38A	PEX7	TPR
PRPF38B	PFAS	TPT1
PRPF39	PFDN2	TPX2
PRPF4	PFDN6	TRA2B
PRPF40A	PFN1	TRAIP
PRPF4B	PGAM1	TRAPPC1
PRPF6	PGD	TRAPPC11
PRPF8	PGGT1B	TRAPPC4
PSMA1	PGK1	TRAPPC8
PSMA2	PGM3	TRIAP1
PSMA3	PGS1	TRMT10C
PSMA5	PHB	TRMT5
PSMA7	PHB2	TRMT6
PSMB1	PHF5A	TRMT61A
PSMB2	PI4KA	TRNAU1AP
PSMB3	PI4KB	TRPM7
PSMB4	PIK3C3	TRRAP
PSMB5	PISD	TRUB2
PSMB6	PITRM1	TSEN2
PSMB7	PKM	TSEN54
PSMC1	PKMYT1	TSR1
PSMC3	PLK1	TSR2
PSMC4	PLK4	TTC1
PSMC5	PMF1	TTC27
PSMC6	PMPCA	TTI1
PSMD1	PMPCB	TTK
PSMD11	PMVK	TUBA1B
PSMD12	PNISR	TUBB
PSMD13	PNKP	TUBD1
PSMD14	PNN	TUBE1
PSMD2	PNPT1	TUBG1
PSMD3	POLA1	TUBGCP5
PSMD4	POLA2	TUBGCP6
PSMD6	POLD2	TUFM
PSMD7	POLD3	TUT1
PSMD8	POLE	TWISTNB
PSMF1	POLE2	TXN
PSMG1	POLG	TXNL4A
PSMG2	POLG2	TYMS
PSMG4	POLR1A	U2AF1
PSTK	POLR1B	U2AF2
PTAR1	POLR1C	UBA1
PTCD3	POLR1E	UBA2
PTMA	POLR2A	UBA3
PTP4A1	POLR2B	UBA52
PTPMT1	POLR2C	UBAP1
PTTG1	POLR2D	UBE2I
PUM1	POLR2E	UBE2L3
PWP1	POLR2F	UBE2M
PWP2	POLR2G	UBE2S
PYROXD1	POLR2H	UBE4B
QARS	POLR2I	UBL5
QRSL1	POLR2J	UBR4
RABGGTB	POLR2J2	UBTF
RAC1	POLR2J3	UFD1L
RACGAP1	POLR2L	UMPS
RAD1	POLR3A	UPF1
RAD17	POLR3C	UPF2
RAD23B	POLR3D	UQCRC1
RAD50	POLR3E	UQCRC2
RAD51	POLR3H	UQCRFS1
RAD51AP1	POLR3K	URB2
RAD51B	POP1	UROD
RAD51C	POP4	USP10
RAE1	POP7	USP36
RAN	POT1	USP37
RANBP2	POTEH	USP39
RANBP3	POU2F1	USP5
RANGAP1	PPA1	USPL1
RAPGEF6	PPA2	UTP11L
RARS	PPAN	UTP14A
RARS2	PPAN-P2RY11	UTP15
RBBP4	PPAT	UTP20
RBBP5	PPCDC	UTP6
RBBP6	PPCS	VARS
RBBP8	PPIB	VCP
RBM10	PPIE	VEZT
RBM12	PPIL2	VMP1
RBM14	PPIP5K2	VPS13D
RBM17	PPP1CA	VPS25
RBM19	PPP1CB	VPS29
RBM22	PPP1CC	VPS33A
RBM25	PPP1R10	VPS51
RBM28	PPP1R15B	VPS52
RBM33	PPP1R2	VPS72
RBM39	PPP1R35	WARS
RBM42	PPP2CA	WARS2
RBM48	PPP2R1A	WBP4
RBM8A	PPP2R2A	WBSCR22
RBMX	PPP2R3C	WDHD1
RBMX2	PPP2R4	WDR12
RBPJ	PPP4C	WDR18
RBX1	PPP6C	WDR25
RCC1	PPP6R3	WDR3
RCL1	PPRC1	WDR33
REV3L	PRC1	WDR36
RFC1	PRCC	WDR4
RFC2	PREB	WDR43
RFC3	PRELID1	WDR46
RFC4	PRIM1	WDR5
RFC5	PRKAA1	WDR55
RFT1	PRKRIP1	WDR70
RFWD3	PRKRIR	WDR74
RHOA	PRMT1	WDR75
RIF1	PRMT5	WDR77
RINT1	PRPF19	WDR92
RIOK1	PRPF3	WEE1
RIOK2	PRPF31	WNK1
RMI1	PRPF38A	WRB
RNASEH2A	PRPF38B	XAB2
RNASEH2B	PRPF39	XPO1
RNF168	PRPF4	XPO5
RNF20	PRPF6	XRCC3
RNF4	PRPF8	XRCC6
RNF40	PRR13	XRN2
RNF8	PSMA1	YAE1D1
RNGTT	PSMA2	YARS
RNMT	PSMA3	YARS2
RNPC3	PSMA5	YKT6
RNPS1	PSMA6	YLPM1
RP11-93B14.6	PSMA7	YME1L1
RPA1	PSMB1	YRDC
RPA2	PSMB2	YTHDC1
RPAIN	PSMB3	YY1
RPAP1	PSMB4	ZBTB11
RPAP3	PSMB5	ZBTB8OS
RPE	PSMB6	ZC3H13
RPF1	PSMB7	ZC3H18
RPF2	PSMC2	ZC3H4
RPIA	PSMC3	ZFC3H1
RPL10A	PSMC4	ZMAT2
RPL11	PSMC5	ZMYND8
RPL12	PSMD1	ZNF131
RPL13	PSMD11	ZNF259
RPL13A	PSMD12	ZNF335
RPL14	PSMD13	ZNF407
RPL15	PSMD14	ZNF574
RPL17	PSMD2	ZNF622
RPL18	PSMD3	ZNHIT6
RPL18A	PSMD4	ZZZ3
RPL19	PSMD6
RPL21	PSMD7
RPL22	PSME3
RPL22L1	PSMG1
RPL23	PSMG3
RPL23A	PSMG4
RPL24	PSTK
RPL26	PTAR1
RPL27	PTCD1
RPL27A	PTCD3
RPL28	PTPMT1
RPL29	PTPN23
RPL3	PUF60
RPL31	PWP1
RPL32	PWP2
RPL34	PYROXD1
RPL35	QARS
RPL37	QRICH1
RPL37A	QRSL1
RPL38	RAB34
RPL39	RAB6C
RPL4	RABGGTA
RPL41	RABGGTB
RPL5	RABIF
RPL6	RACGAP1
RPL7A	RAD1
RPL7L1	RAD17
RPL9	RAD21
RPLP0	RAD23B
RPLP1	RAD51
RPLP2	RAD51B
RPN1	RAD51C
RPN2	RAD51D
RPP14	RAD54B
RPP30	RAD9A
RPP38	RAE1
RPP40	RAF1
RPRD1B	RAN
RPRD2	RANBP1
RPS10	RANBP3
RPS11	RANGAP1
RPS12	RARA
RPS13	RARS
RPS14	RARS2
RPS15	RBBP5
RPS15A	RBBP6
RPS16	RBBP8
RPS18	RBM10
RPS19	RBM14
RPS19BP1	RBM14-RBM4
RPS2	RBM17
RPS21	RBM18
RPS23	RBM19
RPS24	RBM25
RPS25	RBM28
RPS26	RBM39
RPS27	RBM5
RPS27A	RBM8A
RPS29	RBMX
RPS3	RBPJ
RPS3A	RBX1
RPS4X	RCC1
RPS6	RCL1
RPS6KB1	RCOR1
RPS7	REV3L
RPS8	REXO2
RPS9	RFC1
RPSA	RFC2
RPTOR	RFC3
RPUSD4	RFC4
RREB1	RFC5
RRM1	RFK
RRM2	RFT1
RRN3	RFWD3
RRP1	RGPD5
RRP12	RGPD6
RRP15	RHEB
RRP36	RHOA
RRP7A	RINT1
RRP9	RIOK1
RSL1D1	RIOK2
RSL24D1	RNASEH2A
RSRC2	RNASEH2B
RTEL1	RNASEH2C
RTF1	RNF113A
RTFDC1	RNF168
RTTN	RNF214
RUVBL1	RNF31
RUVBL2	RNF4
SACM1L	RNF40
SAE1	RNF8
SAMD4B	RNGTT
SAMM50	RNMT
SAP130	RNPC3
SAP18	ROMO1
SAP30BP	RPA1
SARNP	RPA3
SARS	RPAIN
SARS2	RPAP1
SART1	RPAP2
SART3	RPGRIP1
SASS6	RPL10
SBDS	RPL10A
SCAF11	RPL11
SCAMP4	RPL12
SCD	RPL13
SCFD1	RPL13A
SCO1	RPL14
SDAD1	RPL15
SDE2	RPL17
SDHA	RPL18
SDHB	RPL18A
SDHC	RPL19
SDHD	RPL23
SEC13	RPL23A
SEC16A	RPL24
SEC61A1	RPL26
SEC61B	RPL27
SEC62	RPL27A
SEC63	RPL29
SEH1L	RPL3
SEL1L	RPL30
SENP6	RPL31
SEPSECS	RPL32
SERBP1	RPL34
SF1	RPL35
SF3A1	RPL35A
SF3A2	RPL36
SF3B1	RPL36AL
SF3B14	RPL37
SF3B2	RPL37A
SF3B3	RPL38
SFPQ	RPL4
SFSWAP	RPL5
SGOL1	RPL6
SHFM1	RPL7
SHMT2	RPL7A
SHOC2	RPL7L1
SHQ1	RPL8
SKA1	RPL9
SKA2	RPLP0
SKA3	RPLP1
SKIV2L2	RPLP2
SKP1	RPN1
SLBP	RPN2
SLC25A19	RPP14
SLC25A26	RPP21
SLC25A3	RPP30
SLC35B1	RPP40
SLC39A10	RPRD1B
SLC7A6OS	RPS10
SLIRP	RPS11
SLMAP	RPS12
SLMO2	RPS13
SLU7	RPS14
SLX4	RPS15
SMARCA5	RPS15A
SMARCB1	RPS16
SMARCE1	RPS17
SMC1A	RPS17L
SMC2	RPS18
SMC3	RPS19
SMC4	RPS2
SMC5	RPS21
SMC6	RPS23
SMG1	RPS25
SMG5	RPS27A
SMG6	RPS28
SMG7	RPS29
SMNDC1	RPS3
SMU1	RPS3A
SNAPC1	RPS4X
SNAPC3	RPS5
SNF8	RPS6
SNIP1	RPS7
SNRNP200	RPS8
SNRNP27	RPS9
SNRNP35	RPSA
SNRNP40	RPTOR
SNRNP48	RPUSD4
SNRNP70	RQCD1
SNRPA	RRAGA
SNRPA1	RRM1
SNRPB	RRM2
SNRPC	RRN3
SNRPD1	RRP1
SNRPD2	RRP12
SNRPD3	RRP15
SNRPE	RRP7A
SNRPF	RRP9
SNRPG	RRS1
SNW1	RSL24D1
SOD1	RTCB
SOD2	RTEL1
SON	RTFDC1
SP1	RTTN
SPAG5	RUNX1
SPATA5	RUVBL1
SPATA5L1	RUVBL2
SPC24	SACM1L
SPC25	SAE1
SPCS2	SAMD4B
SPCS3	SAMM50
SPDL1	SAMSN1
SPRTN	SAP18
SRBD1	SAP30BP
SRCAP	SARNP
SRD5A3	SARS
SREK1	SARS2
SRF	SART1
SRFBP1	SART3
SRP14	SBNO1
SRP19	SCAF1
SRP68	SCAF11
SRP72	SCAP
SRP9	SCD
SRPR	SCO1
SRPRB	SCO2
SRRD	SCYL1
SRRM1	SDAD1
SRRM2	SDE2
SRRT	SDHA
SRSF1	SDHAF1
SRSF10	SDHB
SRSF11	SDHD
SRSF2	SEC13
SRSF3	SEC16A
SRSF7	SEC61A1
SSB	SEC63
SSBP1	SEH1L
SSRP1	SEPHS2
SSU72	SEPSECS
STIL	SERF1A
STRAP	SERF1B
STRIP1	SETD1A
STX18	SETD8
STX5	SF1
SUDS3	SF3A1
SUGP1	SF3A2
SUGT1	SF3A3
SUMO2	SF3B2
SUPT16H	SF3B3
SUPT4H1	SF3B4
SUPT5H	SF3B5
SUPT6H	SFPQ
SUPV3L1	SHARPIN
SURF6	SHMT2
SUZ12	SHQ1
SYF2	SIAH1
SYMPK	SIK2
SYS1	SIN3A
TACC3	SKA1
TADA1	SKA3
TADA2A	SKIV2L2
TAF1	SLC20A1
TAF12	SLC25A1
TAF13	SLC25A3
TAF1B	SLC25A32
TAF1C	SLC28A1
TAF1D	SLC31A1
TAF5	SLC35B1
TAF6	SLC38A5
TAF6L	SLC3A2
TAF8	SLC5A3
TAF9	SLC6A17
TAMM41	SLC7A11
TANGO6	SLC7A6OS
TARDBP	SLMO2
TARS	SLTM
TARS2	SMARCA4
TBCA	SMARCA5
TBCB	SMARCAL1
TBCD	SMARCB1
TBCE	SMARCC1
TCEB2	SMARCD2
TCERG1	SMARCE1
TCOF1	SMC1A
TCP1	SMC2
TECR	SMC3
TEFM	SMC4
TEX10	SMC5
TFAM	SMC6
TFB1M	SMG1
TFB2M	SMG5
TFIP11	SMG6
TFRC	SMG7
THOC1	SMG8
THOC5	SMG9
THOC7	SMN1
THRAP3	SMN2
TICRR	SMNDC1
TIMELESS	SMU1
TIMM10	SNAPC1
TIMM22	SNAPC2
TIMM23	SNAPC3
TIMM44	SNAPC4
TIMM50	SNAPC5
TIMM9	SNF8
TINF2	SNIP1
TIPRL	SNRNP200
TKT	SNRNP25
TMA16	SNRNP27
TMED10	SNRNP35
TMED2	SNRNP48
TMEM167A	SNRPA
TMEM199	SNRPD1
TMEM238	SNRPD2
TMEM258	SNRPD3
TMEM41B	SNRPE
TMEM48	SNRPF
TMX2	SNUPN
TNPO3	SOD1
TOMM20	SOD2
TOMM22	SON
TOMM40	SOS1
TOMM70A	SPAG5
TOP1	SPAG7
TOP2A	SPANXA1
TOP3A	SPANXA2
TOPBP1	SPATA31A5
TP53RK	SPATA5
TPI1	SPATA5L1
TPR	SPC24
TPT1	SPC25
TPX2	SPEN
TRA2B	SPI1
TRAIP	SPIDR
TRAPPC1	SPOP
TRAPPC11	SPRTN
TRAPPC3	SPTLC1
TRAPPC4	SPTLC2
TRAPPC8	SPTSSA
TRIAP1	SRBD1
TRIT1	SRCAP
TRMT10C	SRD5A3
TRMT5	SREBF1
TRMT6	SRF
TRMT61A	SRFBP1
TRNAU1AP	SRM
TRNT1	SRP54
TRPM7	SRPRB
TRRAP	SRRM1
TRUB2	SRRM2
TSC22D2	SRRT
TSEN15	SRSF1
TSEN2	SRSF10
TSEN54	SRSF2
TSG101	SRSF3
TSR1	SRSF7
TSR2	SS18L2
TTC1	SSBP4
TTC27	SSRP1
TTC4	SSU72
TTF1	STAC2
TTF2	STAG3
TTI1	STAT5B
TTK	STIL
TUBA1B	STK11
TUBB	STOML2
TUBD1	STRAP
TUBE1	STRIP1
TUBG1	STRN
TUBGCP3	SUDS3
TUBGCP4	SUGP1
TUBGCP5	SUGT1
TUBGCP6	SULT1A3
TUFM	SULT1A4
TUT1	SUPT20H
TWISTNB	SUPT5H
TXN	SUPT6H
TXNL4A	SUPT7L
TYMS	SUPV3L1
U2AF1	SURF1
U2AF2	SUV39H1
U2SURP	SUZ12
UBA1	SYF2
UBA2	SYMPK
UBA3	SYS1
UBA52	SYVN1
UBAP1	TACC3
UBE2H	TADA1
UBE2I	TADA2B
UBE2L3	TADA3
UBE2M	TAF10
UBE2S	TAF15
UBE2T	TAF1C
UBE3D	TAF5L
UBE4B	TAF6
UBL5	TAF6L
UBR4	TAF8
UBTF	TAMM41
UCHL5	TANGO6
UFD1L	TARS
UMPS	TARS2
UPF1	TAZ
UPF2	TBC1D3
UQCC	TBC1D3B
UQCRC1	TBC1D3C
UQCRC2	TBC1D3F
UQCRFS1	TBC1D3G
UQCRQ	TBCA
URB1	TBCB
URB2	TBCC
URI1	TBCD
URM1	TBCE
UROD	TBL3
USE1	TCEA1
USP10	TCP1
USP36	TEFM
USP37	TELO2
USP39	TERF2
USP5	TEX10
USP9X	TFB2M
USPL1	TFIP11
UTP11L	TFPT
UTP14A	TFRC
UTP15	TGS1
UTP18	THAP1
UTP20	THAP11
UTP6	THAP4
UVRAG	THG1L
UXT	THOC1
VARS	THOC2
VBP1	THOC3
VCP	THOC5
VEZT	THOC7
VMP1	TICRR
VPS13D	TIGD3
VPS25	TIMELESS
VPS29	TIMM10
VPS33A	TIMM13
VPS35	TIMM23
VPS36	TIMM44
VPS51	TIMMDC1
VPS52	TIPRL
VPS53	TKT
VPS72	TLE3
WAC	TMED2
WAPAL	TMEM147
WARS	TMEM199
WARS2	TMEM209
WBP11	TMEM30A
WBP4	TMX2
WBSCR22	TNIP1
WDHD1	TNPO3
WDR12	TOMM20
WDR18	TOMM22
WDR20	TOMM40
WDR25	TOMM70A
WDR3	TONSL
WDR33	TOP1
WDR36	TOP1MT
WDR4	TOP2A
WDR43	TOP3A
WDR44	TP53I13
WDR46	TP53RK
WDR5	TP53TG3
WDR55	TP53TG3B
WDR59	TP53TG3C
WDR70	TP53TG3D
WDR74	TPI1
WDR75	TPR
WDR77	TPT1
WDR82	TPX2
WDR92	TRA2B
WEE1	TRAF2
WIBG	TRAIP
WNK1	TRAPPC1
WRB	TRAPPC11
XAB2	TRAPPC4
XPO1	TRAPPC5
XPO5	TRAPPC8
XRCC1	TRAPPC9
XRCC2	TRIAP1
XRCC3	TRIM28
XRCC6	TRIM73
XRN1	TRIM74
XRN2	TRIP13
YAE1D1	TRIP4
YARS	TRMT1
YARS2	TRMT10C
YBX1	TRMT112
YEATS2	TRMT5
YEATS4	TRMT6
YKT6	TRMT61A
YLPM1	TRNAU1AP
YME1L1	TRPM7
YPEL5	TRRAP
YRDC	TRUB2
YTHDC1	TSEN2
YY1	TSEN34
ZBTB11	TSEN54
ZBTB17	TSFM
ZBTB2	TSPAN31
ZBTB8OS	TSR1
ZC3H11A	TSR2
ZC3H13	TTC1
ZC3H18	TTC27
ZC3H4	TTC37
ZC3H8	TTI1
ZCCHC9	TTI2
ZCRB1	TTK
ZFC3H1	TUBA1B
ZFR	TUBB
ZMAT2	TUBB8
ZMAT5	TUBD1
ZMYND8	TUBE1
ZNF131	TUBG1
ZNF143	TUBGCP2
ZNF148	TUBGCP5
ZNF207	TUBGCP6
ZNF236	TUFM
ZNF259	TUT1
ZNF335	TWISTNB
ZNF407	TXN
ZNF574	TXN2
ZNF622	TXNL4A
ZNHIT1	TYMS
ZNHIT3	TYRO3
ZNHIT6	U2AF1
ZRANB2	U2AF2
ZRSR2	UBA1
ZW10	UBA2
ZZZ3	UBA3
	UBA52
	UBAP1
	UBE2I
	UBE2K
	UBE2L3
	UBE2M
	UBE2S
	UBE4B
	UBL5
	UBL7
	UBR4
	UBTF
	UFD1L
	UMPS
	UNC45A
	UPF1
	UPF2
	UQCC2
	UQCRB
	UQCRC1
	UQCRC2
	UQCRFS1
	UQCRH
	URB2
	UROD
	USP10
	USP14
	USP36
	USP37
	USP39
	USP5
	USP8
	USPL1
	UTP11L
	UTP14A
	UTP15
	UTP20
	UTP23
	UTP3
	UTP6
	VARS
	VARS2
	VCP
	VCPIP1
	VEZT
	VMA21
	VMP1
	VPS13D
	VPS16
	VPS18
	VPS25
	VPS28
	VPS29
	VPS33A
	VPS45
	VPS4A
	VPS51
	VPS52
	VPS72
	WARS
	WARS2
	WBP4
	WBSCR16
	WBSCR22
	WDHD1
	WDR1
	WDR12
	WDR18
	WDR24
	WDR25
	WDR3
	WDR33
	WDR36
	WDR4
	WDR43
	WDR46
	WDR5
	WDR55
	WDR61
	WDR62
	WDR7
	WDR70
	WDR74
	WDR75
	WDR77
	WDR83
	WDR92
	WEE1
	WHAMM
	WIPI2
	WNK1
	WRB
	WTAP
	XAB2
	XAGE1A
	XAGE1B
	XAGE1C
	XAGE1D
	XAGE1E
	XPO1
	XPO5
	XRCC3
	XRCC5
	XRCC6
	XRN2
	XYLT2
	YAE1D1
	YARS
	YARS2
	YBEY
	YKT6
	YLPM1
	YME1L1
	YRDC
	YTHDC1
	YY1
	ZAR1L
	ZBED2
	ZBTB11
	ZBTB45
	ZBTB8OS
	ZC3H13
	ZC3H18
	ZC3H3
	ZC3H4
	ZCCHC14
	ZEB2
	ZFC3H1
	ZFP36
	ZFP36L1
	ZFP36L2
	ZFP91
	ZMAT2
	ZMIZ1
	ZMYND8
	ZNF131
	ZNF259
	ZNF335
	ZNF407
	ZNF574
	ZNF622
	ZNF830
	ZNHIT2
	ZNHIT6
	ZNRD1
	ZSWIM8
	ZWINT
	ZZZ3

## Sheet: Fig. 7A
Nonsurvival genes	Survival Genes		Genes in the Wang et al., 2015 study for which 3'UTRs were found
418 out of 423 found	1846 out of 1882 found
ABCB5	AAMP
ACRV1	AARS
ACSL3	AASDHPPT
ADCYAP1	AATF
AGAP1	ABCE1
AKR7A2	ABHD11
AKT3	ABL1
ALDH3A2	ABT1
ALDH5A1	ACAD9
ALPPL2	ACBD4
AMELY	ACIN1
ANKAR	ACLY
ANKEF1	ACO2
ANKRD28	ACTB
ANKRD45	ACTG2
APPBP2	ACTL6A
ARHGAP28	ACTR1A
ARHGAP36	ACTR2
ARNTL	ACTR3
ARTN	ACTR5
ASB3	ACTR8
ASB5	ADAT3
ASB7	ADRM1
ASZ1	ADSL
ATAD3B	ADSS
ATF7IP	AFG3L2
ATOX1	AGO2
ATP11C	AGPS
ATP4B	AHCTF1
B9D1	AHCY
BCL11A	AIFM1
BDNF	AK2
BIK	AK6
BPY2	AKIRIN2
BPY2B	ALAD
BPY2C	ALAS1
BSPH1	ALDH18A1
BTN2A2	ALDOA
C11orf21	ALG11
C11orf71	ALG14
C12orf42	ALG2
C12orf66	ALYREF
C12orf71	AMD1
C14orf79	AMHR2
C18orf63	ANAPC11
C18orf8	ANAPC15
C1QL1	ANAPC2
C1QL4	ANAPC4
C2CD5	ANAPC5
C4orf51	ANKDD1A
C5orf52	ANKRD11
C6orf10	ANKRD52
C7orf57	AP2S1
C9orf135	APEX2
C9orf153	APRT
CACNA2D3	AQR
CACNB2	ARCN1
CACYBP	ARHGAP1
CALCA	ARID1A
CARD18	ARIH1
CASP3	ARL2
CASP4	ARMC7
CASP7	ARPC4
CASP8	ASH2L
CCBE1	ASNA1
CCDC126	ASUN
CCDC15	ATAD5
CCDC150	ATF4
CCDC152	ATG9A
CCDC172	ATIC
CCDC90B	ATL2
CCL20	ATP1A1
CCL8	ATP2A2
CCNJL	ATP5A1
CCNY	ATP5B
CD300C	ATP5D
CD70	ATP5J2-PTCD1
CD93	ATP5O
CDK17	ATP6AP1
CDK5	ATP6V0B
CDK8	ATP6V0C
CDY1	ATP6V1A
CDY1B	ATP6V1B2
CDY2A	ATP6V1C1
CDY2B	ATP6V1D
CFH	ATP6V1F
CHAT	ATP6V1G1
CHEK2	ATPAF2
CLEC2D	ATR
CLEC4M	ATRIP
CMBL	AURKA
CMC4	AURKAIP1
CNDP2	AURKB
CNGA2	B3GNT2
CNIH1	BAG6
CNIH3	BANF1
CNOT8	BCL2
CNPY1	BCR
COBL	BCS1L
CRYGS	BECN1
CSN3	BICD2
CSTL1	BIRC2
CXCL10	BIRC5
CXCL13	BMS1
CYB5R2	BORA
CYP2C9	BPTF
CYP4F3	BRCA1
CYP51A1	BRCA2
DCX	BRD1
DDIT4	BRD8
DDIT4L	BRD9
DEFB113	BRF1
DEFB114	BRF2
DEFB126	BRIX1
DEPDC1	BRPF1
DEPDC5	BTAF1
DHX32	BUB1B
DISP1	BUB3
DNAJC15	BUD13
DNASE1L2	BUD31
DTNBP1	BYSL
DTWD1	C10orf2
DYNAP	C14orf80
EHHADH	C15orf39
EIF1AY	C15orf41
ELAVL1	C16orf59
ENTPD1	C16orf72
ENTPD3	C17orf53
EPB41	C17orf89
ERVV-2	C19orf43
ESX1	C19orf52
ETV3L	C19orf53
EVA1C	C19orf70
F8	C1orf109
F9	C1QBP
FADD	C21orf59
FAM19A3	C7orf26
FAM19A5	C8orf33
FAM200B	C9orf114
FAM208A	CAB39
FATE1	CAD
FFAR4	CALR
FGD6	CAND1
FGF13	CAPZB
FN3K	CARS
FOSL1	CARS2
FOXO3	CASC3
FXYD4	CASC5
GABRA6	CBFB
GALNT11	CBLL1
GALR1	CBWD3
GAS2L3	CBWD5
GATM	CCAR1
GIMAP6	CCAR2
GLT8D2	CCDC115
GLYR1	CCDC130
GNAS	CCDC33
GPC1	CCDC47
GPC3	CCDC58
GPM6B	CCDC59
GPR174	CCDC84
GRM6	CCDC86
GRTP1	CCDC94
GSTM1	CCNA2
GSTT1	CCNH
GUCA2B	CCNT1
GULP1	CCT2
GYG2	CCT3
HFE	CCT4
HIF1A	CCT5
HIST1H1C	CCT6A
HIST1H1E	CCT7
HIST1H2BA	CCT8
HIST1H3J	CD3EAP
HMGN4	CDAN1
HMSD	CDC123
HP	CDC16
HPR	CDC20
HRASLS	CDC23
HSD17B11	CDC40
IDUA	CDC45
IFI27	CDC5L
IFIT5	CDC6
IL12RB2	CDC73
IL13RA2	CDIPT
IL15	CDK1
IL33	CDK12
IRAK1BP1	CDK13
ITM2C	CDK2
JAGN1	CDK9
JKAMP	CDT1
KBTBD3	CDX2
KCNA7	CEBPA
KCNK10	CEBPD
KCNMB1	CEBPZ
KCNMB4	CENPA
KHDRBS1	CENPC
KLK15	CENPE
KLK8	CENPI
KLRD1	CENPM
KLRF1	CENPW
KLRF2	CEP192
KRT38	CEP55
KRTAP1-1	CEP57
KRTAP11-1	CEP85
KRTAP19-4	CFL1
KRTAP22-1	CHAF1A
KRTAP22-2	CHAF1B
KRTAP25-1	CHAMP1
LCORL	CHCHD1
LDOC1	CHD1
LRAT	CHD4
LRRC26	CHD5
LRRN1	CHD7
LSMEM1	CHD8
MAGEB18	CHEK1
MARK2	CHKA
MC2R	CHMP1B
MCTP2	CHMP2A
MEGF10	CHMP4B
MEST	CHMP6
MFAP3L	CHORDC1
MFAP5	CHTF8
MID1IP1	CIAO1
MLANA	CINP
MLLT11	CITED2
MOGAT1	CKAP5
MORC2	CLASRP
MPHOSPH8	CLEC18C
MURC	CLK3
NAP1L3	CLP1
NDST4	CLPB
NECAP2	CLPX
NETO1	CLSPN
NFATC1	CLTC
NLGN4Y	CMIP
NME8	CMTR1
NOS1AP	CNOT1
NPRL2	CNTROB
NPS	COA5
NR2C1	COASY
NRGN	COG3
NRN1	COG4
NT5C2	COG8
NXPH1	COMMD4
OPCML	COMMD5
ORMDL1	COPA
PACRG	COPB1
PAFAH1B2	COPB2
PANK4	COPE
PARD6B	COPG1
PATE1	COPS3
PAX1	COPS4
PCDH11X	COPS5
PCDH11Y	COPS6
PCDH18	COPZ1
PCDHB13	COQ2
PCDHGA3	COQ3
PCSK1N	COQ4
PEX5L	COQ5
PFN3	COQ6
PHEX	COX10
PIH1D2	COX11
PIKFYVE	COX15
PLA2G2E	COX17
PLD5	COX20
PLEKHA8	COX4I1
PLS3	COX5B
POU2AF1	COX6B1
POU4F3	COX7C
PPM1A	CPSF1
PPP1R17	CPSF2
PREP	CPSF3
PRF1	CPSF3L
PSG2	CPSF4
PTPN2	CPSF6
PXDC1	CPSF7
QPCT	CREB3
R3HCC1L	CREBBP
RAB38	CRLS1
RAB3D	CRNKL1
RAB9A	CSE1L
RBBP9	CSNK1A1
RBM24	CSNK1G1
RBMY1D	CSNK2B
RBMY1E	CSTF1
RBP7	CSTF3
RD3L	CT45A2
RGS21	CTC1
RGS5	CTCF
RIMKLA	CTDSPL2
RPS4Y2	CTNNBL1
RTP4	CTPS1
S100G	CTU2
SCGB1D4	CUL3
SCML1	CWC25
SCML2	CWF19L2
SCN4B	CYB5B
SDK1	CYC1
SEMA6D	CYCS
SERGEF	CYP11A1
SERPINB8	DAD1
SESN2	DAP3
SETDB1	DARS
SH3BGRL	DARS2
SIGLEC14	DAXX
SLC26A1	DBR1
SLC39A2	DCAF15
SLC7A1	DCP2
SLCO1B7	DCPS
SMCO3	DCTN1
SMIM17	DCTN2
SMKR1	DCTN3
SNX3	DCTN4
SOX1	DCTN5
SP100	DDB1
SP140	DDI2
SPACA1	DDOST
SPANXN5	DDX1
SPATA4	DDX10
SPEG	DDX18
SPHKAP	DDX19A
SPINK13	DDX20
SPINK14	DDX21
SPINK9	DDX23
SPRR1B	DDX24
SPRR3	DDX27
SPTY2D1	DDX28
SRD5A1	DDX39A
SRY	DDX39B
SSR1	DDX41
SSR3	DDX42
STARD3NL	DDX46
STEAP1	DDX47
STK33	DDX49
STRC	DDX51
SULT1A2	DDX52
SUMO4	DDX54
SUSD2	DDX56
SYNJ2BP	DDX6
SZT2	DEXI
T	DGCR14
TAPBPL	DGCR8
TAS2R40	DHDDS
TBC1D7	DHFR
TCF20	DHODH
TEAD4	DHX15
TECTB	DHX16
TIAM1	DHX30
TLR2	DHX33
TMEM178B	DHX36
TMEM207	DHX38
TMEM237	DHX8
TMEM45B	DHX9
TMEM47	DIAPH1
TMSB4Y	DIDO1
TMX1	DIEXF
TMX3	DIMT1
TNFRSF18	DIS3
TNFSF10	DKC1
TNMD	DLD
TRIB2	DLST
TRIM62	DNAJA3
TRMT2B	DNAJA4
TSC1	DNAJC17
TSC2	DNAJC9
TSPY2	DNLZ
UBE2F	DNM1L
UGT2B17	DNM2
UGT2B7	DNMT1
UPK3A	DNTTIP2
URAD	DOHH
USP28	DOLK
UTY	DOLPP1
VAX2	DONSON
VGLL4	DPAGT1
VRK2	DPH1
VWA5A	DPH3
VWC2L	DPH5
WBP2NL	DPH6
WFDC9	DPY30
WNT7B	DROSHA
WT1	DSCC1
ZBP1	DTL
ZFP42	DTYMK
ZMYND12	DUT
ZNF154	DYNC1H1
ZNF177	DYNC1LI1
ZNF19	E2F3
ZNF26	E4F1
ZNF267	EARS2
ZNF280C	EBNA1BP2
ZNF280D	ECD
ZNF354B	ECT2
ZNF385D	EED
ZNF420	EEF1A1
ZNF468	EEF1G
ZNF540	EEF2
ZNF547	EEFSEC
ZNF559-ZNF177	EFTUD2
ZNF562	EGLN2
ZNF600	EIF1
ZNF611	EIF1AD
ZNF626	EIF2B1
ZNF649	EIF2B2
ZNF662	EIF2B3
ZNF669	EIF2B4
ZNF670	EIF2B5
ZNF679	EIF2S1
ZNF695	EIF2S2
ZNF709	EIF3A
ZNF765	EIF3B
ZNF793	EIF3C
ZNF808	EIF3CL
ZNF836	EIF3D
ZNF845	EIF3F
ZNF846	EIF3G
ZNF853	EIF3I
	EIF3J
	EIF3L
	EIF4A1
	EIF4A3
	EIF4G1
	EIF4G2
	EIF5A
	EIF5AL1
	EIF5B
	EIF6
	ELAC2
	ELL
	ELP2
	ELP3
	ELP5
	ELP6
	EMC1
	EMC3
	EMC6
	EMC7
	ENO1
	ENY2
	EP300
	EPG5
	EPT1
	ERAL1
	ERCC2
	ERCC3
	ERCC4
	ERG
	ERH
	ERLIN2
	ESPL1
	ETAA1
	ETF1
	ETV6
	EXOC1
	EXOC2
	EXOC4
	EXOSC1
	EXOSC10
	EXOSC2
	EXOSC3
	EXOSC4
	EXOSC5
	EXOSC6
	EXOSC7
	EXOSC8
	EXOSC9
	EXTL1
	EXTL3
	EZH2
	F8A1
	F8A2
	F8A3
	FAF2
	FAM103A1
	FAM122A
	FAM210A
	FAM50A
	FAM72D
	FAM96A
	FAM96B
	FANCA
	FANCC
	FANCF
	FANCI
	FANCM
	FARS2
	FARSA
	FARSB
	FASN
	FASTKD5
	FAU
	FBXO5
	FBXW11
	FBXW7
	FCGR1A
	FCGR1B
	FDPS
	FDXR
	FEN1
	FH
	FIP1L1
	FIS1
	FKBPL
	FLCN
	FLII
	FNBP4
	FNTB
	FOXRED1
	FPGS
	FTSJ3
	FUBP1
	GAB2
	GABPB1
	GADD45GIP1
	GAK
	GALE
	GAPDH
	GAR1
	GART
	GATA2
	GBF1
	GCLC
	GCSH
	GEMIN2
	GEMIN4
	GEMIN5
	GET4
	GFER
	GFI1
	GFM1
	GFM2
	GFPT1
	GGPS1
	GID8
	GIGYF2
	GINS1
	GINS2
	GINS3
	GLE1
	GLMN
	GLRX5
	GLTSCR2
	GMPPB
	GMPS
	GNB1L
	GNL2
	GNL3
	GNL3L
	GOLGA6L1
	GOLGA6L9
	GOLGA8O
	GON4L
	GOSR2
	GPI
	GPKOW
	GPN1
	GPN2
	GPN3
	GPS1
	GRB2
	GRPEL1
	GRWD1
	GSPT1
	GSS
	GTF2B
	GTF2E1
	GTF2F2
	GTF2H1
	GTF2H2
	GTF2H2C
	GTF2H3
	GTF2H4
	GTF3A
	GTF3C1
	GTF3C2
	GTF3C3
	GTF3C4
	GTPBP4
	GTPBP8
	GUK1
	H2AFB2
	H2AFB3
	H2AFX
	HAP1
	HARS
	HARS2
	HAUS1
	HAUS2
	HAUS3
	HAUS4
	HAUS5
	HAUS8
	HDAC3
	HEATR1
	HECTD1
	HELQ
	HEXIM1
	HGS
	HINFP
	HIST1H2AI
	HIST1H2AJ
	HIST2H2AA3
	HIST2H2AA4
	HIST2H2AB
	HIST2H2BE
	HIST2H2BF
	HIST2H3A
	HIST2H3C
	HIST2H3D
	HIST2H4A
	HIST2H4B
	HJURP
	HK2
	HMBS
	HMGB1
	HMGCR
	HMGCS1
	HMGXB3
	HNRNPC
	HNRNPH3
	HNRNPK
	HNRNPL
	HNRNPU
	HSCB
	HSD17B10
	HSD17B12
	HSF1
	HSPA14
	HSPA5
	HSPA9
	HSPD1
	HSPE1
	HTATSF1
	HUS1
	HUWE1
	HYOU1
	HYPK
	IARS
	IARS2
	IBA57
	IDH3A
	IKBKAP
	IKZF2
	IL16
	IL9R
	ILF2
	IMMT
	IMP3
	IMP4
	IMPDH2
	INCENP
	ING5
	INO80
	INO80E
	INTS1
	INTS3
	INTS4
	INTS5
	INTS7
	INTS8
	INTS9
	IPO11
	IPO13
	IPO7
	IPO9
	IPPK
	IREB2
	IRF2BP1
	IRF2BP2
	ISCA1
	ISCA2
	ISCU
	ISG20L2
	ITPK1
	IWS1
	KANSL1
	KANSL2
	KANSL3
	KARS
	KAT2A
	KAT5
	KAT7
	KCMF1
	KDM4A
	KDM8
	KDSR
	KIAA0100
	KIAA0196
	KIAA0391
	KIAA1033
	KIAA1429
	KIAA1524
	KIF11
	KIF15
	KIF18A
	KIF20A
	KIF23
	KIN
	KLF16
	KMT2A
	KMT2D
	KNTC1
	KPNA2
	KPNA4
	KPNB1
	KRAS
	KRI1
	KRR1
	KRTAP10-9
	KRTAP4-8
	KTI12
	LAMTOR2
	LAMTOR4
	LARS
	LARS2
	LAS1L
	LCMT1
	LDB1
	LENG8
	LETM1
	LIAS
	LIG1
	LIG3
	LIMS3
	LIN54
	LIN9
	LIPT1
	LIPT2
	LMAN1L
	LMO2
	LOXL1
	LRPPRC
	LRR1
	LRWD1
	LSG1
	LSM11
	LSM12
	LSM2
	LSM3
	LSM7
	LTV1
	LUC7L2
	LUC7L3
	MAD2L1BP
	MAD2L2
	MAF1
	MAGED4
	MAGED4B
	MAGOH
	MAK16
	MALSU1
	MAN2C1
	MARS
	MARS2
	MASTL
	MAT2A
	MATR3
	MAU2
	MBNL1
	MBTPS1
	MCL1
	MCM2
	MCM3
	MCM3AP
	MCM4
	MCM5
	MCM6
	MCM7
	MCM9
	MCMBP
	MCRS1
	MDC1
	MDN1
	MECR
	MED1
	MED11
	MED12
	MED15
	MED17
	MED19
	MED20
	MED21
	MED22
	MED24
	MED27
	MED30
	MED8
	MEPCE
	METAP1
	METTL1
	METTL14
	METTL16
	METTL17
	METTL3
	MFAP1
	MFN2
	MGAT1
	MGEA5
	MINOS1
	MIOS
	MIPEP
	MIS18BP1
	MMGT1
	MMS19
	MMS22L
	MNAT1
	MOCS3
	MOGS
	MORF4L1
	MPHOSPH10
	MPI
	MRPL10
	MRPL11
	MRPL12
	MRPL14
	MRPL15
	MRPL16
	MRPL17
	MRPL19
	MRPL20
	MRPL21
	MRPL23
	MRPL24
	MRPL28
	MRPL3
	MRPL33
	MRPL34
	MRPL35
	MRPL37
	MRPL38
	MRPL39
	MRPL4
	MRPL41
	MRPL42
	MRPL43
	MRPL44
	MRPL45
	MRPL46
	MRPL48
	MRPL51
	MRPL52
	MRPL53
	MRPL9
	MRPS11
	MRPS12
	MRPS14
	MRPS15
	MRPS16
	MRPS18A
	MRPS18B
	MRPS18C
	MRPS2
	MRPS21
	MRPS22
	MRPS24
	MRPS25
	MRPS26
	MRPS27
	MRPS34
	MRPS35
	MRPS5
	MRPS6
	MRPS7
	MRPS9
	MSTO1
	MTCH2
	MTFMT
	MTG1
	MTG2
	MTHFD1
	MTHFD1L
	MTHFD2
	MTIF2
	MTO1
	MTOR
	MTPAP
	MTRF1L
	MVD
	MVK
	MYB
	MYBBP1A
	MYBL2
	MYC
	MYH9
	N6AMT1
	NAA10
	NAA15
	NAA25
	NAA30
	NAA35
	NAA50
	NADK
	NAE1
	NAF1
	NAMPT
	NAPA
	NARFL
	NARS
	NARS2
	NAT10
	NBAS
	NCAPD2
	NCAPG
	NCAPH
	NCBP1
	NCBP2
	NCL
	NCLN
	NCOA2
	NCOR2
	NDC80
	NDOR1
	NDUFA11
	NDUFA13
	NDUFA2
	NDUFAB1
	NDUFAF1
	NDUFAF3
	NDUFAF7
	NDUFB10
	NDUFB6
	NDUFB8
	NDUFS2
	NDUFV1
	NEDD8
	NELFB
	NELFCD
	NFATC2IP
	NFS1
	NGDN
	NHP2
	NIP7
	NIPBL
	NKAP
	NLE1
	NMD3
	NMNAT1
	NOB1
	NOC2L
	NOC4L
	NOL10
	NOL11
	NOL12
	NOL6
	NOL7
	NOL8
	NOL9
	NOM1
	NOP14
	NOP16
	NOP2
	NOP56
	NOP58
	NOP9
	NOSIP
	NOTCH2NL
	NPAT
	NPIPB5
	NPLOC4
	NR2C2AP
	NRBP2
	NRDE2
	NRF1
	NSA2
	NSF
	NSL1
	NSMCE1
	NSMCE2
	NSMCE4A
	NSUN4
	NUBP1
	NUBP2
	NUDC
	NUDCD3
	NUDT21
	NUDT4
	NUF2
	NUFIP2
	NUP107
	NUP133
	NUP155
	NUP160
	NUP188
	NUP214
	NUP43
	NUP54
	NUP62
	NUP85
	NUP88
	NUP93
	NUP98
	NUS1
	NVL
	NXF1
	OAZ1
	OBFC1
	OGDH
	OGT
	OPA1
	ORAOV1
	ORC1
	ORC2
	ORC3
	ORC6
	OSBP
	OSGEP
	OTUD5
	OXSM
	PABPN1
	PAF1
	PAFAH1B1
	PAICS
	PAK1IP1
	PALB2
	PAM16
	PANK3
	PAPD5
	PAPOLG
	PARS2
	PAXBP1
	PCBP1
	PCBP2
	PCF11
	PCID2
	PCM1
	PCNA
	PCYT1A
	PDCD11
	PDCD2
	PDCD7
	PDCL
	PDE1B
	PDE4DIP
	PDS5A
	PDSS1
	PDSS2
	PDXK
	PELO
	PELP1
	PES1
	PET117
	PEX10
	PEX12
	PEX14
	PEX3
	PEX5
	PEX7
	PFAS
	PFDN2
	PFDN6
	PFN1
	PGAM1
	PGD
	PGGT1B
	PGK1
	PGM3
	PGS1
	PHB
	PHB2
	PHF5A
	PI4KA
	PI4KB
	PIK3C3
	PISD
	PITRM1
	PKM
	PKMYT1
	PLK1
	PLK4
	PMF1
	PMPCA
	PMPCB
	PMVK
	PNISR
	PNKP
	PNN
	PNPT1
	POLA1
	POLA2
	POLD2
	POLD3
	POLE
	POLE2
	POLG
	POLG2
	POLR1A
	POLR1B
	POLR1C
	POLR1E
	POLR2A
	POLR2B
	POLR2C
	POLR2D
	POLR2E
	POLR2F
	POLR2G
	POLR2H
	POLR2I
	POLR2J
	POLR2J2
	POLR2J3
	POLR2L
	POLR3A
	POLR3C
	POLR3D
	POLR3E
	POLR3H
	POLR3K
	POP1
	POP4
	POP7
	POT1
	POTEH
	POU2F1
	PPA1
	PPA2
	PPAN
	PPAN-P2RY11
	PPAT
	PPCDC
	PPCS
	PPIB
	PPIE
	PPIL2
	PPIP5K2
	PPP1CA
	PPP1CB
	PPP1CC
	PPP1R10
	PPP1R15B
	PPP1R2
	PPP1R35
	PPP2CA
	PPP2R1A
	PPP2R2A
	PPP2R3C
	PPP4C
	PPP6C
	PPP6R3
	PPRC1
	PRC1
	PRCC
	PREB
	PRELID1
	PRIM1
	PRKAA1
	PRKRIP1
	PRMT1
	PRMT5
	PRPF19
	PRPF3
	PRPF31
	PRPF38A
	PRPF38B
	PRPF39
	PRPF4
	PRPF6
	PRPF8
	PRR13
	PSMA1
	PSMA2
	PSMA3
	PSMA5
	PSMA6
	PSMA7
	PSMB1
	PSMB2
	PSMB3
	PSMB4
	PSMB5
	PSMB6
	PSMB7
	PSMC2
	PSMC3
	PSMC4
	PSMC5
	PSMD1
	PSMD11
	PSMD12
	PSMD13
	PSMD14
	PSMD2
	PSMD3
	PSMD4
	PSMD6
	PSMD7
	PSME3
	PSMG1
	PSMG3
	PSMG4
	PSTK
	PTAR1
	PTCD1
	PTCD3
	PTPMT1
	PTPN23
	PUF60
	PWP1
	PWP2
	PYROXD1
	QARS
	QRICH1
	QRSL1
	RAB34
	RAB6C
	RABGGTA
	RABGGTB
	RABIF
	RACGAP1
	RAD1
	RAD17
	RAD21
	RAD23B
	RAD51
	RAD51B
	RAD51C
	RAD51D
	RAD54B
	RAD9A
	RAE1
	RAF1
	RAN
	RANBP1
	RANBP3
	RANGAP1
	RARA
	RARS
	RARS2
	RBBP5
	RBBP6
	RBBP8
	RBM10
	RBM14
	RBM14-RBM4
	RBM17
	RBM18
	RBM19
	RBM25
	RBM28
	RBM39
	RBM5
	RBM8A
	RBMX
	RBPJ
	RBX1
	RCC1
	RCL1
	RCOR1
	REV3L
	REXO2
	RFC1
	RFC2
	RFC3
	RFC4
	RFC5
	RFK
	RFT1
	RFWD3
	RGPD5
	RGPD6
	RHEB
	RHOA
	RINT1
	RIOK1
	RIOK2
	RNASEH2A
	RNASEH2B
	RNASEH2C
	RNF113A
	RNF168
	RNF214
	RNF31
	RNF4
	RNF40
	RNF8
	RNGTT
	RNMT
	RNPC3
	ROMO1
	RPA1
	RPA3
	RPAIN
	RPAP1
	RPAP2
	RPGRIP1
	RPL10
	RPL10A
	RPL11
	RPL12
	RPL13
	RPL13A
	RPL14
	RPL15
	RPL17
	RPL18
	RPL18A
	RPL19
	RPL23
	RPL23A
	RPL24
	RPL26
	RPL27
	RPL27A
	RPL29
	RPL3
	RPL30
	RPL31
	RPL32
	RPL34
	RPL35
	RPL35A
	RPL36
	RPL36AL
	RPL37
	RPL37A
	RPL38
	RPL4
	RPL5
	RPL6
	RPL7
	RPL7A
	RPL7L1
	RPL8
	RPL9
	RPLP0
	RPLP1
	RPLP2
	RPN1
	RPN2
	RPP14
	RPP21
	RPP30
	RPP40
	RPRD1B
	RPS10
	RPS11
	RPS12
	RPS13
	RPS14
	RPS15
	RPS15A
	RPS16
	RPS17
	RPS18
	RPS19
	RPS2
	RPS21
	RPS23
	RPS25
	RPS27A
	RPS28
	RPS29
	RPS3
	RPS3A
	RPS4X
	RPS5
	RPS6
	RPS7
	RPS8
	RPS9
	RPSA
	RPTOR
	RPUSD4
	RRAGA
	RRM1
	RRM2
	RRN3
	RRP1
	RRP12
	RRP15
	RRP7A
	RRP9
	RRS1
	RSL24D1
	RTCB
	RTEL1
	RTFDC1
	RTTN
	RUNX1
	RUVBL1
	RUVBL2
	SACM1L
	SAE1
	SAMD4B
	SAMM50
	SAMSN1
	SAP18
	SAP30BP
	SARNP
	SARS
	SARS2
	SART1
	SART3
	SBNO1
	SCAF1
	SCAF11
	SCAP
	SCD
	SCO1
	SCO2
	SCYL1
	SDAD1
	SDE2
	SDHA
	SDHAF1
	SDHB
	SDHD
	SEC13
	SEC16A
	SEC61A1
	SEC63
	SEH1L
	SEPHS2
	SEPSECS
	SERF1A
	SERF1B
	SETD1A
	SF1
	SF3A1
	SF3A2
	SF3A3
	SF3B2
	SF3B3
	SF3B4
	SF3B5
	SFPQ
	SHARPIN
	SHMT2
	SHQ1
	SIAH1
	SIK2
	SIN3A
	SKA1
	SKA3
	SKIV2L2
	SLC20A1
	SLC25A1
	SLC25A3
	SLC25A32
	SLC28A1
	SLC31A1
	SLC35B1
	SLC38A5
	SLC3A2
	SLC5A3
	SLC6A17
	SLC7A11
	SLC7A6OS
	SLTM
	SMARCA4
	SMARCA5
	SMARCAL1
	SMARCB1
	SMARCC1
	SMARCD2
	SMARCE1
	SMC1A
	SMC2
	SMC3
	SMC4
	SMC5
	SMC6
	SMG1
	SMG5
	SMG6
	SMG7
	SMG8
	SMG9
	SMN1
	SMN2
	SMNDC1
	SMU1
	SNAPC1
	SNAPC2
	SNAPC3
	SNAPC4
	SNAPC5
	SNF8
	SNIP1
	SNRNP200
	SNRNP25
	SNRNP27
	SNRNP35
	SNRNP48
	SNRPA
	SNRPD1
	SNRPD2
	SNRPD3
	SNRPE
	SNRPF
	SNUPN
	SOD1
	SOD2
	SON
	SOS1
	SPAG5
	SPAG7
	SPANXA1
	SPANXA2
	SPATA31A5
	SPATA5
	SPATA5L1
	SPC24
	SPC25
	SPEN
	SPI1
	SPIDR
	SPOP
	SPRTN
	SPTLC1
	SPTLC2
	SPTSSA
	SRBD1
	SRCAP
	SRD5A3
	SREBF1
	SRF
	SRFBP1
	SRM
	SRP54
	SRPRB
	SRRM1
	SRRM2
	SRRT
	SRSF1
	SRSF10
	SRSF2
	SRSF3
	SRSF7
	SS18L2
	SSBP4
	SSRP1
	SSU72
	STAC2
	STAG3
	STAT5B
	STIL
	STK11
	STOML2
	STRAP
	STRIP1
	STRN
	SUDS3
	SUGP1
	SUGT1
	SULT1A3
	SULT1A4
	SUPT20H
	SUPT5H
	SUPT6H
	SUPT7L
	SUPV3L1
	SURF1
	SUV39H1
	SUZ12
	SYF2
	SYMPK
	SYS1
	SYVN1
	TACC3
	TADA1
	TADA2B
	TADA3
	TAF10
	TAF15
	TAF1C
	TAF5L
	TAF6
	TAF6L
	TAF8
	TAMM41
	TANGO6
	TARS
	TARS2
	TAZ
	TBC1D3
	TBC1D3B
	TBC1D3C
	TBC1D3F
	TBC1D3G
	TBCA
	TBCB
	TBCC
	TBCD
	TBCE
	TBL3
	TCEA1
	TCP1
	TEFM
	TELO2
	TERF2
	TEX10
	TFB2M
	TFIP11
	TFPT
	TFRC
	TGS1
	THAP1
	THAP11
	THAP4
	THG1L
	THOC1
	THOC2
	THOC3
	THOC5
	THOC7
	TICRR
	TIGD3
	TIMELESS
	TIMM10
	TIMM13
	TIMM23
	TIMM44
	TIMMDC1
	TIPRL
	TKT
	TLE3
	TMED2
	TMEM147
	TMEM199
	TMEM209
	TMEM30A
	TMX2
	TNIP1
	TNPO3
	TOMM20
	TOMM22
	TOMM40
	TONSL
	TOP1
	TOP1MT
	TOP2A
	TOP3A
	TP53I13
	TP53RK
	TP53TG3
	TP53TG3B
	TP53TG3C
	TP53TG3D
	TPI1
	TPR
	TPT1
	TPX2
	TRA2B
	TRAF2
	TRAIP
	TRAPPC1
	TRAPPC11
	TRAPPC4
	TRAPPC5
	TRAPPC8
	TRAPPC9
	TRIAP1
	TRIM28
	TRIM73
	TRIM74
	TRIP13
	TRIP4
	TRMT1
	TRMT10C
	TRMT112
	TRMT5
	TRMT6
	TRMT61A
	TRNAU1AP
	TRPM7
	TRRAP
	TRUB2
	TSEN2
	TSEN34
	TSEN54
	TSFM
	TSPAN31
	TSR1
	TSR2
	TTC1
	TTC27
	TTC37
	TTI1
	TTI2
	TTK
	TUBA1B
	TUBB
	TUBB8
	TUBD1
	TUBE1
	TUBG1
	TUBGCP2
	TUBGCP5
	TUBGCP6
	TUFM
	TUT1
	TWISTNB
	TXN
	TXN2
	TXNL4A
	TYMS
	TYRO3
	U2AF1
	U2AF2
	UBA1
	UBA2
	UBA3
	UBA52
	UBAP1
	UBE2I
	UBE2K
	UBE2L3
	UBE2M
	UBE2S
	UBE4B
	UBL5
	UBL7
	UBR4
	UBTF
	UFD1L
	UMPS
	UNC45A
	UPF1
	UPF2
	UQCC2
	UQCRB
	UQCRC1
	UQCRC2
	UQCRFS1
	UQCRH
	URB2
	UROD
	USP10
	USP14
	USP36
	USP37
	USP39
	USP5
	USP8
	USPL1
	UTP14A
	UTP15
	UTP20
	UTP23
	UTP3
	UTP6
	VARS
	VARS2
	VCP
	VCPIP1
	VEZT
	VMA21
	VMP1
	VPS13D
	VPS16
	VPS18
	VPS25
	VPS28
	VPS29
	VPS33A
	VPS45
	VPS4A
	VPS51
	VPS52
	VPS72
	WARS
	WARS2
	WBP4
	WBSCR22
	WDHD1
	WDR1
	WDR12
	WDR18
	WDR24
	WDR25
	WDR3
	WDR33
	WDR36
	WDR4
	WDR43
	WDR46
	WDR5
	WDR55
	WDR61
	WDR62
	WDR7
	WDR70
	WDR74
	WDR75
	WDR77
	WDR83
	WDR92
	WEE1
	WHAMM
	WIPI2
	WNK1
	WRB
	WTAP
	XAB2
	XAGE1A
	XAGE1B
	XPO1
	XPO5
	XRCC3
	XRCC5
	XRCC6
	XRN2
	XYLT2
	YAE1D1
	YARS
	YARS2
	YBEY
	YKT6
	YLPM1
	YME1L1
	YRDC
	YTHDC1
	YY1
	ZAR1L
	ZBED2
	ZBTB11
	ZBTB45
	ZBTB8OS
	ZC3H13
	ZC3H18
	ZC3H3
	ZC3H4
	ZCCHC14
	ZEB2
	ZFC3H1
	ZFP36
	ZFP36L1
	ZFP36L2
	ZFP91
	ZMAT2
	ZMIZ1
	ZMYND8
	ZNF131
	ZNF335
	ZNF407
	ZNF574
	ZNF622
	ZNF830
	ZNHIT2
	ZNHIT6
	ZNRD1
	ZSWIM8
	ZWINT
	ZZZ3
