# Supplementary material for: Many si/shRNAs can kill cancer cells by targeting multiple survival genes through an off-target mechanism
Source: eLife. 2017 Oct 24;6:e29702. doi: 10.7554/eLife.29702 (PMC5655136; doi:10.7554/eLife.29702)
Supplement: Supplementary file 3. [file elife-29702-supp3.xlsx]

## Sheet: Description
Supplementary File 3: shRNA screen data.
Sample	Description
MP17	pTIP-Venus ORF shRNA plasmid library
MP22	pTIP CD95L ORF shRNA plasmid library
MP19	pTIP CD95L 3’UTR shRNA plasmid library
MP20	pTIP CD95R ORF shRNA plasmid library
MP21	pTIP CD95R 3’UTR shRNA plasmid library
MP1	NB-7 cells infected with CD95L and Venus pools; - DOX; replicate #1
MP2	NB-7 cells infected with CD95L and Venus pools; - DOX; replicate #2
MP3	NB-7 cells infected with CD95L and Venus pools; + DOX; replicate #1
MP4	NB-7 cells infected with CD95L and Venus pools; + DOX; replicate #2
MP5	NB-7 cells infected with CD95 and Venus pools; - DOX; replicate #1
MP6	NB-7 cells infected with CD95 and Venus pools; - DOX; replicate #2
MP7	NB-7 cells infected with CD95 and Venus pools; + DOX; replicate #1
MP8	NB-7 cells infected with CD95 and Venus pools; + DOX; replicate #2
Analysis	Description
Tab 1	Raw reads of the three subpools that were used in the CD95L shRNA experiment
Tab 2	All reads in 1 were normalized to the total read number in each subpool
Tab 3	Reads of technical replicates (R1 and R2) in 2 were averaged
Tab 4	Biological averages in 3 were calculated
Tab 5	shRNAs of CD95L pool that were >5 fold underrepresented
Tab 6	Raw reads of the three subpools that were used in the CD95 shRNA experiment
Tab 7	All reads in 6 were normalized to the total read number in each subpool
Tab 8	Reads of technical replicates (R1 and R2) in 7 were averaged
Tab 9	Biological averages in 8 were calculated
Tab 10	shRNAs of CD95 pool that were >5 fold underrepresented

## Sheet: 1-CD95L raw
Ranking	id	OLIGO_21mer_SEQ	MP17_R1	MP17_R2	MP22_R1	MP22_R2	MP19_R1	MP19_R2	MP1_R1	MP1_R2	MP2_R1	MP2_R2	MP3_R1	MP3_R2	MP4_R1	MP4_R2
1	V1	ATGGTGAGCAAGGGCGAGGAG	3974	4124					1793	1841	2189	2242	2191	2158	3171	3017
2	V2	TGGTGAGCAAGGGCGAGGAGC	3354	3365					993	1023	2750	2802	548	568	289	354
3	V3	GGTGAGCAAGGGCGAGGAGCT	4404	4575					1571	1655	1676	1839	2891	3026	1209	1337
4	V4	GTGAGCAAGGGCGAGGAGCTG	3382	3579					4120	4568	942	1100	1659	1866	3894	4402
5	V5	TGAGCAAGGGCGAGGAGCTGT	2698	2740					2475	2445	3158	3414	253	275	1357	1484
6	V6	GAGCAAGGGCGAGGAGCTGTT	1913	1945					439	506	796	1037	411	449	1868	2095
7	V7	AGCAAGGGCGAGGAGCTGTTC	1676	1613					437	456	1456	1411	365	389	576	330
8	V8	GCAAGGGCGAGGAGCTGTTCA	2272	2257					1933	2011	1367	1430	1414	1408	535	529
9	V9	CAAGGGCGAGGAGCTGTTCAC	3348	3356					474	632	1392	1543	1077	996	1445	1701
10	V10	AAGGGCGAGGAGCTGTTCACC	2608	2681					2411	2504	2661	2156	1111	1202	3242	2881
11	V11	AGGGCGAGGAGCTGTTCACCG	4090	4260					1638	1679	1367	1448	3614	3570	2253	2545
12	V12	GGGCGAGGAGCTGTTCACCGG	5095	5381					2843	2692	1462	1539	1538	1321	1124	1245
13	V13	GGCGAGGAGCTGTTCACCGGG	4596	4656					5725	5732	4970	4931	3493	4012	3066	2999
14	V14	GCGAGGAGCTGTTCACCGGGG	6994	6729					2527	2612	4903	4536	2774	2797	3137	3144
15	V15	CGAGGAGCTGTTCACCGGGGT	8937	9057					3764	4086	7410	8193	5019	5202	4528	4780
16	V16	GAGGAGCTGTTCACCGGGGTG	3732	3623					2173	2422	1793	2018	416	439	316	346
17	V17	AGGAGCTGTTCACCGGGGTGG	1830	1921					844	745	662	615	1384	1280	11	9
18	V18	GGAGCTGTTCACCGGGGTGGT	3567	3521					3372	3727	3824	4130	2368	2604	4648	4463
19	V19	GAGCTGTTCACCGGGGTGGTG	4162	4284					873	765	1675	1527	466	414	3214	3396
20	V20	AGCTGTTCACCGGGGTGGTGC	5406	5551					1614	1586	5193	4837	805	747	3767	3436
21	V21	GCTGTTCACCGGGGTGGTGCC	4660	4824					1832	1907	4343	4151	1936	1997	4218	4480
22	V22	CTGTTCACCGGGGTGGTGCCC	4011	4125					2564	2450	1870	1749	603	444	494	409
23	V23	TGTTCACCGGGGTGGTGCCCA	8161	8356					2319	2616	2325	2589	3735	4326	1581	1824
24	V24	GTTCACCGGGGTGGTGCCCAT	6688	6834					2988	3162	1472	1686	753	828	649	840
25	V25	TTCACCGGGGTGGTGCCCATC	4631	4650					2476	2652	2288	2427	1959	2014	6831	7223
26	V26	TCACCGGGGTGGTGCCCATCC	1832	1889					295	334	432	420	403	344	661	658
27	V27	CACCGGGGTGGTGCCCATCCT	3600	3569					1323	1641	2042	2083	1512	1621	2668	2552
28	V28	ACCGGGGTGGTGCCCATCCTG	2132	2126					928	917	1222	1229	1902	1897	4757	5181
29	V29	CCGGGGTGGTGCCCATCCTGG	2172	2174					809	863	1556	1467	78	73	664	632
30	V30	CGGGGTGGTGCCCATCCTGGT	3443	3371					4131	4076	5258	5223	937	1060	4420	4503
31	V31	GGGGTGGTGCCCATCCTGGTC	1460	1499					148	166	1477	1516	1974	1942	2547	2634
32	V32	GGGTGGTGCCCATCCTGGTCG	3868	3907					2668	2777	2784	3180	2779	3110	2817	3171
33	V33	GGTGGTGCCCATCCTGGTCGA	4495	4523					5010	5375	2495	2542	2321	2455	5298	5625
34	V34	GTGGTGCCCATCCTGGTCGAG	4668	4699					6039	5961	1916	2003	1516	1589	8028	8493
35	V35	TGGTGCCCATCCTGGTCGAGC	6685	6192					1229	1206	1711	1508	2667	2322	4567	4350
36	V36	GGTGCCCATCCTGGTCGAGCT	3469	3509					4560	4963	2106	2279	841	729	1801	2058
37	V37	GTGCCCATCCTGGTCGAGCTG	5239	5139					856	932	3281	3540	1419	1426	600	577
38	V38	TGCCCATCCTGGTCGAGCTGG	7884	7782					2972	2998	1378	1474	1390	1486	1747	1582
39	V39	GCCCATCCTGGTCGAGCTGGA	9792	10085					4467	4390	3136	3389	2660	2743	2698	2998
40	V40	CCCATCCTGGTCGAGCTGGAC	9093	8969					4889	4904	237	248	1487	1629	1100	996
41	V41	CCATCCTGGTCGAGCTGGACG	4592	4659					1678	1724	2295	2439	704	627	1456	1251
42	V42	CATCCTGGTCGAGCTGGACGG	7990	8133					3545	3536	4638	4647	2578	2591	2572	2345
43	V43	ATCCTGGTCGAGCTGGACGGC	2508	2640					650	795	1368	1562	374	451	913	953
44	V44	TCCTGGTCGAGCTGGACGGCG	2376	2448					803	831	1804	1674	1016	994	446	638
45	V45	CCTGGTCGAGCTGGACGGCGA	4919	4962					4369	4249	2224	2129	913	765	1294	1081
46	V46	CTGGTCGAGCTGGACGGCGAC	1854	1828					1066	1348	19	33	299	274	979	1122
47	V47	TGGTCGAGCTGGACGGCGACG	1085	1114					373	396	24	25	24	32	281	344
48	V48	GGTCGAGCTGGACGGCGACGT	4684	4667					4445	4358	1088	1181	1477	1407	4786	5189
49	V49	GTCGAGCTGGACGGCGACGTA	6413	6681					1159	1423	2861	2975	4071	4383	3952	4058
50	V50	TCGAGCTGGACGGCGACGTAA	3740	3684					1758	1850	1052	1176	725	743	631	690
51	V51	CGAGCTGGACGGCGACGTAAA	6052	6213					1984	1829	6186	6733	6122	6579	8737	9513
52	V52	GAGCTGGACGGCGACGTAAAC	3288	3278					1199	1451	833	990	1469	1770	460	570
53	V53	AGCTGGACGGCGACGTAAACG	5364	5489					1694	2029	4585	4837	3638	3778	6326	7008
54	V54	GCTGGACGGCGACGTAAACGG	5069	5248					3719	3703	6220	6790	2046	2208	3981	4035
55	V55	CTGGACGGCGACGTAAACGGC	4015	3992					2104	2191	2786	2915	2451	2393	651	635
56	V56	TGGACGGCGACGTAAACGGCC	4909	5104					4540	4182	2462	2459	2590	2557	3296	3360
57	V57	GGACGGCGACGTAAACGGCCA	3667	3766					3590	3763	6233	6430	2714	2707	3481	3415
58	V58	GACGGCGACGTAAACGGCCAC	3464	3490					2203	2143	3248	3727	1726	1697	2695	3008
59	V59	ACGGCGACGTAAACGGCCACA	5062	5351					2653	2957	3565	4132	1438	1561	1571	1966
60	V60	CGGCGACGTAAACGGCCACAA	3597	3685					3331	3327	3022	3094	1506	1667	2256	2301
61	V61	GGCGACGTAAACGGCCACAAG	3451	3555					336	429	895	944	345	352	1167	1089
62	V62	GCGACGTAAACGGCCACAAGT	5718	5917					2888	2722	4366	4487	1462	1426	3518	3457
63	V63	CGACGTAAACGGCCACAAGTT	5978	5837					1409	1297	1392	1263	4701	4580	294	309
64	V64	GACGTAAACGGCCACAAGTTC	3732	3769					3255	3170	2173	2192	1999	1891	767	863
65	V65	ACGTAAACGGCCACAAGTTCA	2819	2661					1188	1263	1196	1277	665	646	1432	1243
66	V66	CGTAAACGGCCACAAGTTCAG	4880	4774					2156	2016	4103	4001	2720	2745	4127	3655
67	V67	GTAAACGGCCACAAGTTCAGC	2499	2339					496	477	440	357	472	394	36	50
68	V68	TAAACGGCCACAAGTTCAGCG	3379	3387					2062	1994	1254	1107	511	472	702	847
69	V69	AAACGGCCACAAGTTCAGCGT	2963	2873					1268	1297	2201	2320	938	911	4648	4929
70	V70	AACGGCCACAAGTTCAGCGTG	6673	6678					2323	2500	2788	3313	2478	2605	3676	4036
71	V71	ACGGCCACAAGTTCAGCGTGT	5251	5228					2062	2086	5426	5458	1023	1282	2220	2147
72	V72	CGGCCACAAGTTCAGCGTGTC	6456	6417					4618	4830	2961	2996	2531	2592	2249	2417
73	V73	GGCCACAAGTTCAGCGTGTCC	3459	3505					1288	1427	235	254	2087	2335	1645	1738
74	V74	GCCACAAGTTCAGCGTGTCCG	4981	5213					2603	2626	3548	3503	2322	2252	1463	1635
75	V75	CCACAAGTTCAGCGTGTCCGG	4159	4037					1872	2175	2116	2308	1031	1178	504	633
76	V76	CACAAGTTCAGCGTGTCCGGC	3457	3521					995	964	1277	1443	1109	1187	565	503
77	V77	ACAAGTTCAGCGTGTCCGGCG	7841	8135					4080	4740	3747	4141	3585	3869	5638	6018
78	V78	CAAGTTCAGCGTGTCCGGCGA	7718	7688					4032	4295	4797	5592	3597	3885	2815	3318
79	V79	AAGTTCAGCGTGTCCGGCGAG	3606	3711					1453	1599	786	865	1631	1561	1075	1255
80	V80	AGTTCAGCGTGTCCGGCGAGG	4137	4314					3428	3440	2494	2330	3575	3444	5087	4317
81	V81	GTTCAGCGTGTCCGGCGAGGG	4173	4064					4997	4863	3617	3359	2126	1995	2715	2614
82	V82	TTCAGCGTGTCCGGCGAGGGC	2474	2599					680	615	2302	2105	1785	1850	1552	1644
83	V83	TCAGCGTGTCCGGCGAGGGCG	3114	3112					4029	3724	2442	2374	1965	1853	572	607
84	V84	CAGCGTGTCCGGCGAGGGCGA	1813	1857					5083	5150	3871	3672	723	643	3017	2760
85	V85	AGCGTGTCCGGCGAGGGCGAG	2280	2232					547	634	2202	2269	481	441	75	55
86	V86	GCGTGTCCGGCGAGGGCGAGG	4801	4903					3655	3496	2604	2873	1661	1823	4413	4575
87	V87	CGTGTCCGGCGAGGGCGAGGG	4724	4851					2746	3124	2424	2562	3241	3271	3385	3357
88	V88	GTGTCCGGCGAGGGCGAGGGC	2724	2748					2329	2351	1834	1583	1443	1400	1240	1161
89	V89	TGTCCGGCGAGGGCGAGGGCG	2303	2275					441	422	766	882	708	763	1040	1108
90	V90	GTCCGGCGAGGGCGAGGGCGA	2940	2913					5123	5187	3826	3906	1446	1273	2771	2730
91	V91	TCCGGCGAGGGCGAGGGCGAT	4150	4117					2777	2887	3447	3102	1561	1655	2248	2349
92	V92	CCGGCGAGGGCGAGGGCGATG	2236	2275					1517	1585	2169	2359	119	130	697	853
93	V93	CGGCGAGGGCGAGGGCGATGC	1916	1929					241	275	368	366	295	313	104	116
94	V94	GGCGAGGGCGAGGGCGATGCC	2369	2345					2471	2754	2428	2235	600	702	881	916
95	V95	GCGAGGGCGAGGGCGATGCCA	2077	2103					1457	1586	4834	5004	1281	1463	461	548
96	V96	CGAGGGCGAGGGCGATGCCAC	2697	2777					2630	3112	1459	1582	1037	1124	201	230
97	V97	GAGGGCGAGGGCGATGCCACC	2003	2034					367	324	1684	1953	411	418	675	694
98	V98	AGGGCGAGGGCGATGCCACCT	2613	2666					899	937	1216	1460	4422	4620	1677	2094
99	V99	GGGCGAGGGCGATGCCACCTA	2632	2772					781	650	962	991	579	566	139	119
100	V100	GGCGAGGGCGATGCCACCTAC	3743	3865					2245	2276	2693	2659	2723	2775	3415	3338
101	V101	GCGAGGGCGATGCCACCTACG	4606	4768					4155	4181	2660	3052	2926	3073	3070	3159
102	V102	CGAGGGCGATGCCACCTACGG	4621	4815					2652	2652	2413	2611	3922	4183	1184	1285
103	V103	GAGGGCGATGCCACCTACGGC	3010	3013					5417	5325	1121	1286	1779	1870	2772	2900
104	V104	AGGGCGATGCCACCTACGGCA	2889	2882					1927	2309	488	455	1025	989	226	276
105	V105	GGGCGATGCCACCTACGGCAA	4051	4299					2129	2232	1637	1634	822	826	2892	3105
106	V106	GGCGATGCCACCTACGGCAAG	4813	4781					5056	5178	6394	6340	4034	3688	4186	3874
107	V107	GCGATGCCACCTACGGCAAGC	2558	2434					358	343	712	639	111	44	453	309
108	V108	CGATGCCACCTACGGCAAGCT	7582	7720					2659	2595	3620	3694	1303	1269	1817	1546
109	V109	GATGCCACCTACGGCAAGCTG	3104	3057					760	824	871	879	603	641	32	28
110	V110	ATGCCACCTACGGCAAGCTGA	6730	6770					1702	1770	828	824	1395	1494	2542	2919
111	V111	TGCCACCTACGGCAAGCTGAC	4451	4482					2492	2605	3007	2952	582	754	906	1072
112	V112	GCCACCTACGGCAAGCTGACC	5352	5235					3318	3623	1605	1380	1838	1710	1646	1502
113	V113	CCACCTACGGCAAGCTGACCC	5653	5800					5521	5796	4511	4714	3493	4065	3152	3303
114	V114	CACCTACGGCAAGCTGACCCT	5188	5130					8767	9064	2883	2825	4964	5253	5854	6402
115	V115	ACCTACGGCAAGCTGACCCTG	3558	3636					4230	4427	852	850	3617	3832	1451	1521
116	V116	CCTACGGCAAGCTGACCCTGA	4776	4655					1284	1343	2530	2763	2240	2400	3206	3620
117	V117	CTACGGCAAGCTGACCCTGAA	3572	3545					1834	2234	1005	1133	859	1039	805	996
118	V118	TACGGCAAGCTGACCCTGAAG	3396	3582					1996	2146	1361	1283	1112	1397	684	856
119	V119	ACGGCAAGCTGACCCTGAAGC	5398	5767					4342	4822	6189	6668	1653	1824	2900	3090
120	V120	CGGCAAGCTGACCCTGAAGCT	2557	2486					1021	1183	1622	1764	946	1095	1594	1656
121	V121	GGCAAGCTGACCCTGAAGCTG	1467	1490					613	726	400	393	107	118	287	325
122	V122	GCAAGCTGACCCTGAAGCTGA	2182	2222					1518	1561	1279	1453	301	322	1418	1521
123	V123	CAAGCTGACCCTGAAGCTGAT	5135	5124					792	895	2927	2915	696	739	614	567
124	V124	AAGCTGACCCTGAAGCTGATC	1441	1402					118	165	615	580	131	146	19	17
125	V125	AGCTGACCCTGAAGCTGATCT	1767	1741					278	358	251	315	104	137	81	106
126	V126	GCTGACCCTGAAGCTGATCTG	3288	3211					822	764	3786	3569	220	222	2274	2251
127	V127	CTGACCCTGAAGCTGATCTGC	5943	5595					2013	2014	1863	1897	585	549	6658	6175
128	V128	TGACCCTGAAGCTGATCTGCA	4412	4283					3550	3586	2339	2429	8482	8238	1281	1434
129	V129	GACCCTGAAGCTGATCTGCAC	4748	4779					3165	3780	2949	3309	1334	1543	948	1022
130	V130	ACCCTGAAGCTGATCTGCACC	3424	3434					35	32	1047	1071	1832	1894	338	353
131	V131	CCCTGAAGCTGATCTGCACCA	3531	3492					2102	2183	1967	1979	651	617	785	865
132	V132	CCTGAAGCTGATCTGCACCAC	5125	4978					1552	1598	2084	1964	3288	3363	2259	2454
133	V133	CTGAAGCTGATCTGCACCACC	4481	4457					2931	3002	2796	2896	1988	1848	2939	3291
134	V134	TGAAGCTGATCTGCACCACCG	2450	2467					103	125	575	581	1135	1197	980	1129
135	V135	GAAGCTGATCTGCACCACCGG	3585	3556					3784	3796	2269	2163	816	836	2073	2129
136	V136	AAGCTGATCTGCACCACCGGC	3113	3209					2039	1963	793	881	1234	1205	1273	1118
137	V137	AGCTGATCTGCACCACCGGCA	3924	3830					1668	1718	1589	1509	3052	3555	3162	3576
138	V138	GCTGATCTGCACCACCGGCAA	4918	4926					1146	1051	885	847	637	704	1171	1092
139	V139	CTGATCTGCACCACCGGCAAG	9844	9697					1317	1479	2218	2279	2544	2541	2562	2589
140	V140	TGATCTGCACCACCGGCAAGC	3828	3887					1080	1007	1791	1787	634	565	1046	987
141	V141	GATCTGCACCACCGGCAAGCT	5477	5371					2208	2164	2441	2483	3800	3839	2527	2713
142	V142	ATCTGCACCACCGGCAAGCTG	5167	4926					2972	2798	528	467	1459	1391	5059	5070
143	V143	TCTGCACCACCGGCAAGCTGC	5764	5715					2347	2350	3218	3182	971	878	4414	4116
144	V144	CTGCACCACCGGCAAGCTGCC	4067	3990					3819	3638	3593	3715	2165	2059	2063	2175
145	V145	TGCACCACCGGCAAGCTGCCC	2387	2574					1738	1664	1962	2057	399	343	1132	1114
146	V146	GCACCACCGGCAAGCTGCCCG	3865	3930					4409	4688	2036	2142	326	350	4174	4478
147	V147	CACCACCGGCAAGCTGCCCGT	6193	6252					2783	2967	3774	3878	1149	1239	1843	1948
148	V148	ACCACCGGCAAGCTGCCCGTG	4914	4933					7503	7681	4967	5000	4169	4220	2687	2914
149	V149	CCACCGGCAAGCTGCCCGTGC	4380	4427					4624	4971	2156	2425	509	667	1433	1570
150	V150	CACCGGCAAGCTGCCCGTGCC	8639	8846					3416	3652	3141	3244	3083	3424	2422	2564
151	V151	ACCGGCAAGCTGCCCGTGCCC	6367	6493					2982	3126	2045	2160	1605	1697	2979	3426
152	V152	CCGGCAAGCTGCCCGTGCCCT	3352	3474					912	1011	1585	1650	1088	1182	1934	2068
153	V153	CGGCAAGCTGCCCGTGCCCTG	2954	2901					2002	2099	1590	1589	375	328	995	961
154	V154	GGCAAGCTGCCCGTGCCCTGG	2742	2833					2586	2870	3004	3118	1291	1390	1273	1305
155	V155	GCAAGCTGCCCGTGCCCTGGC	2274	2284					1436	1456	216	233	879	915	795	774
156	V156	CAAGCTGCCCGTGCCCTGGCC	1870	1982					1803	1913	1823	1849	3925	3917	2929	2956
157	V157	AAGCTGCCCGTGCCCTGGCCC	2082	2038					2046	2080	1059	1010	1459	1549	1522	1692
158	V158	AGCTGCCCGTGCCCTGGCCCA	4362	4404					2695	2718	3596	3879	3759	3782	2742	2810
159	V159	GCTGCCCGTGCCCTGGCCCAC	3883	3873					1929	1942	2016	2162	1923	1890	3322	3472
160	V160	CTGCCCGTGCCCTGGCCCACC	5157	5127					4405	4535	4776	4910	5053	5198	2865	2900
161	V161	TGCCCGTGCCCTGGCCCACCC	3086	2996					5023	5126	2085	2209	397	462	290	281
162	V162	GCCCGTGCCCTGGCCCACCCT	5360	5421					2864	3020	1331	1480	883	851	2548	2554
163	V163	CCCGTGCCCTGGCCCACCCTC	5318	5480					3136	3188	1487	1617	957	1156	1914	1858
164	V164	CCGTGCCCTGGCCCACCCTCG	4900	4913					2944	2918	6492	6837	4669	4949	5519	5943
165	V165	CGTGCCCTGGCCCACCCTCGT	3855	3699					743	818	695	787	1025	1145	2073	2437
166	V166	GTGCCCTGGCCCACCCTCGTG	3158	3082					3138	3317	470	482	2178	2125	805	798
167	V167	TGCCCTGGCCCACCCTCGTGA	7886	7825					4678	4614	3027	3165	3622	3742	2553	2734
168	V168	GCCCTGGCCCACCCTCGTGAC	4765	4870					4556	4831	3233	3379	2252	2057	1935	1870
169	V169	CCCTGGCCCACCCTCGTGACC	5426	5272					2226	2367	4078	4286	5581	5740	3562	3977
170	V170	CCTGGCCCACCCTCGTGACCA	6533	6499					2782	2983	1468	1446	524	563	1594	1646
171	V171	CTGGCCCACCCTCGTGACCAC	4122	4173					3170	3179	1893	2057	1666	1706	661	651
172	V172	TGGCCCACCCTCGTGACCACC	2904	2926					1454	1504	3151	3151	1145	1147	2643	2693
173	V173	GGCCCACCCTCGTGACCACCC	4760	4489					6386	7135	5208	5554	3396	3621	5132	5490
174	V174	GCCCACCCTCGTGACCACCCT	5679	5651					4356	4279	10219	10432	2347	2350	1413	1607
175	V175	CCCACCCTCGTGACCACCCTG	7023	6919					3125	3336	2922	2991	905	897	3595	4158
176	V176	CCACCCTCGTGACCACCCTGG	7660	7697					7429	7141	2680	2865	1191	1144	1834	1804
177	V177	CACCCTCGTGACCACCCTGGG	12034	11953					6680	6470	4227	4129	4001	3761	2497	2513
178	V178	ACCCTCGTGACCACCCTGGGC	6880	6908					3548	3314	7149	6966	3091	2805	5861	5567
179	V179	CCCTCGTGACCACCCTGGGCT	7833	8027					1192	1240	1532	1504	1044	1020	886	773
180	V180	CCTCGTGACCACCCTGGGCTA	10041	10102					5715	5463	1777	1991	1280	1563	1654	1678
181	V181	CTCGTGACCACCCTGGGCTAC	6553	6435					6239	6323	2244	2181	1185	1149	3119	3006
182	V182	TCGTGACCACCCTGGGCTACG	7189	7081					1911	1940	6694	6746	3871	3561	4080	3619
183	V183	CGTGACCACCCTGGGCTACGG	5054	5028					1242	1380	2826	2892	277	290	844	965
184	V184	GTGACCACCCTGGGCTACGGC	3130	3066					871	860	700	679	708	761	171	205
185	V185	TGACCACCCTGGGCTACGGCC	4337	4418					1031	945	2261	2119	1130	998	749	867
186	V186	GACCACCCTGGGCTACGGCCT	5819	5778					1107	1247	2258	2300	1722	1608	1951	2024
187	V187	ACCACCCTGGGCTACGGCCTG	4751	4582					959	988	1217	1301	639	626	496	539
188	V188	CCACCCTGGGCTACGGCCTGC	6301	6198					4458	4497	2956	3398	3121	3343	848	933
189	V189	CACCCTGGGCTACGGCCTGCA	6133	6412					685	638	2652	2824	1023	1027	1993	2098
190	V190	ACCCTGGGCTACGGCCTGCAG	3923	3860					1319	1359	3831	3786	1962	2145	582	635
191	V191	CCCTGGGCTACGGCCTGCAGT	4025	4163					2988	2801	3694	3672	194	200	330	357
192	V192	CCTGGGCTACGGCCTGCAGTG	2446	2316					165	147	481	574	236	266	773	707
193	V193	CTGGGCTACGGCCTGCAGTGC	3426	3335					1255	1344	1461	1617	601	661	1529	1628
194	V194	TGGGCTACGGCCTGCAGTGCT	3258	3219					2912	2864	1890	2278	1660	1780	3548	3661
195	V195	GGGCTACGGCCTGCAGTGCTT	1185	1215					667	589	4	1	208	181	72	45
196	V196	GGCTACGGCCTGCAGTGCTTC	2025	2052					6447	6733	2139	2234	1250	1336	1289	1465
197	V197	GCTACGGCCTGCAGTGCTTCG	3861	3803					2910	3086	1511	1668	634	679	2517	2275
198	V198	CTACGGCCTGCAGTGCTTCGC	2145	2197					1214	1226	1079	1192	1536	1366	565	607
199	V199	TACGGCCTGCAGTGCTTCGCC	1758	1739					2734	2874	2894	3032	1969	1955	2414	2290
200	V200	ACGGCCTGCAGTGCTTCGCCC	4454	4486					1564	1962	4692	4751	2226	2312	4119	4795
201	V201	CGGCCTGCAGTGCTTCGCCCG	4094	4198					4871	5265	1922	2124	842	887	8184	8859
202	V202	GGCCTGCAGTGCTTCGCCCGC	2170	2189					456	515	579	599	720	894	681	715
203	V203	GCCTGCAGTGCTTCGCCCGCT	3846	3939					3152	3347	4206	4132	1762	1953	1567	1675
204	V204	CCTGCAGTGCTTCGCCCGCTA	4985	5086					831	827	1759	1903	1086	1113	319	373
205	V205	CTGCAGTGCTTCGCCCGCTAC	4341	4429					1411	1419	1574	1411	1229	1103	2065	1798
206	V206	TGCAGTGCTTCGCCCGCTACC	3856	3803					1678	1657	3769	3966	3758	3783	4366	4735
207	V207	GCAGTGCTTCGCCCGCTACCC	3842	3721					5918	5946	3546	3352	5081	5526	4545	4475
208	V208	CAGTGCTTCGCCCGCTACCCC	4321	4465					2502	2880	1748	1833	2378	2384	2340	2224
209	V209	AGTGCTTCGCCCGCTACCCCG	3192	3238					1146	1248	543	623	1185	1200	273	301
210	V210	GTGCTTCGCCCGCTACCCCGA	3303	3221					4436	4658	7433	8301	2657	2770	6025	5727
211	V211	TGCTTCGCCCGCTACCCCGAC	3453	3490					1957	2109	2328	2236	527	617	103	143
212	V212	GCTTCGCCCGCTACCCCGACC	2538	2504					373	386	1656	1796	2219	2325	154	200
213	V213	CTTCGCCCGCTACCCCGACCA	5371	5213					2677	2439	1876	1752	667	629	1523	1357
214	V214	TTCGCCCGCTACCCCGACCAC	2712	2841					1427	1293	319	365	403	483	1801	1853
215	V215	TCGCCCGCTACCCCGACCACA	7452	7501					4045	4105	8860	8726	4799	4740	3776	4216
216	V216	CGCCCGCTACCCCGACCACAT	5048	5037					2841	2838	4108	4250	2050	1976	822	787
217	V217	GCCCGCTACCCCGACCACATG	5828	5689					2355	2409	3688	3902	2071	2073	2158	2354
218	V218	CCCGCTACCCCGACCACATGA	6634	6529					2518	2703	4499	4014	580	598	911	961
219	V219	CCGCTACCCCGACCACATGAA	9858	9608					4502	4389	4065	3951	2279	2212	3049	2934
220	V220	CGCTACCCCGACCACATGAAG	4275	4310					2305	2100	528	482	1813	1627	1923	1927
221	V221	GCTACCCCGACCACATGAAGC	2845	2977					1270	1180	2265	2090	456	458	1191	1119
222	V222	CTACCCCGACCACATGAAGCA	5505	5381					2520	2709	897	1072	2178	2526	2025	2249
223	V223	TACCCCGACCACATGAAGCAG	6029	5978					3719	3607	2857	3067	1114	1168	613	594
224	V224	ACCCCGACCACATGAAGCAGC	7785	7976					3772	3378	2817	3079	1346	1493	1562	1551
225	V225	CCCCGACCACATGAAGCAGCA	11739	11864					3552	3570	1875	1753	3236	3172	1842	1709
226	V226	CCCGACCACATGAAGCAGCAC	8915	8825					5296	5304	4256	4367	2740	2900	3152	3107
227	V227	CCGACCACATGAAGCAGCACG	4867	4839					2173	2068	929	1053	587	603	621	571
228	V228	CGACCACATGAAGCAGCACGA	14161	14239					7282	6963	5587	5566	4553	5155	5776	6629
229	V229	GACCACATGAAGCAGCACGAC	9368	9538					6548	6710	4866	5330	3682	4086	8011	8788
230	V230	ACCACATGAAGCAGCACGACT	9136	9227					3950	4533	2616	2918	5064	6130	3163	3651
231	V231	CCACATGAAGCAGCACGACTT	12494	12173					5154	5557	5612	5949	2535	2555	5313	5758
232	V232	CACATGAAGCAGCACGACTTC	3467	3385					1247	1388	936	1009	747	758	136	147
233	V233	ACATGAAGCAGCACGACTTCT	1181	1207					153	163	70	80	48	78	53	79
234	V234	CATGAAGCAGCACGACTTCTT	2146	2013					2139	2038	977	961	863	848	275	225
235	V235	ATGAAGCAGCACGACTTCTTC	699	672					21	41	365	612	315	374	137	151
236	V236	TGAAGCAGCACGACTTCTTCA	848	827					4556	4356	2667	2755	3388	3275	3925	3881
237	V237	GAAGCAGCACGACTTCTTCAA	869	842					296	297	147	164	178	223	560	659
238	V238	AAGCAGCACGACTTCTTCAAG	1057	1019					511	480	6	4	478	477	30	48
239	V239	AGCAGCACGACTTCTTCAAGT	1087	1130					167	128	452	439	133	121	586	557
240	V240	GCAGCACGACTTCTTCAAGTC	2790	2677					1336	1321	3003	2983	1140	1131	719	790
241	V241	CAGCACGACTTCTTCAAGTCC	4425	4442					1197	1252	651	588	1473	1213	1008	926
242	V242	AGCACGACTTCTTCAAGTCCG	3782	3605					2610	2503	748	828	1957	1971	798	745
243	V243	GCACGACTTCTTCAAGTCCGC	6081	5925					3398	3195	4569	4669	1578	1601	1815	1688
244	V244	CACGACTTCTTCAAGTCCGCC	4962	4977					4047	4429	2565	2386	2439	2300	1446	1344
245	V245	ACGACTTCTTCAAGTCCGCCA	5606	5586					1086	1283	997	1029	770	967	891	861
246	V246	CGACTTCTTCAAGTCCGCCAT	10560	10456					1766	1775	3358	3270	1388	1435	2209	2034
247	V247	GACTTCTTCAAGTCCGCCATG	6203	6187					6871	7214	3809	3743	3219	3285	4153	4558
248	V248	ACTTCTTCAAGTCCGCCATGC	7372	7238					5820	5812	1893	2076	724	731	560	615
249	V249	CTTCTTCAAGTCCGCCATGCC	4959	4887					603	560	1907	1953	102	116	881	955
250	V250	TTCTTCAAGTCCGCCATGCCC	2000	2031					290	260	130	127	239	275	99	100
251	V251	TCTTCAAGTCCGCCATGCCCG	3336	3418					3140	3168	4752	5023	2109	2352	1402	1472
252	V252	CTTCAAGTCCGCCATGCCCGA	6949	6793					2942	2822	2484	2702	3480	3613	2750	2835
253	V253	TTCAAGTCCGCCATGCCCGAA	5362	5312					4238	4404	3915	4167	2646	2711	3555	3416
254	V254	TCAAGTCCGCCATGCCCGAAG	5350	5406					1683	1769	2255	2152	1076	1182	2219	2294
255	V255	CAAGTCCGCCATGCCCGAAGG	4924	4725					3418	3511	899	789	928	994	2089	2125
256	V256	AAGTCCGCCATGCCCGAAGGC	3750	3791					2454	2598	2923	3383	1806	1972	5530	6029
257	V257	AGTCCGCCATGCCCGAAGGCT	4601	4631					215	241	1263	1387	378	381	462	439
258	V258	GTCCGCCATGCCCGAAGGCTA	6023	6150					1504	1563	3618	3952	2037	2132	3117	3027
259	V259	TCCGCCATGCCCGAAGGCTAC	4112	4158					2074	1790	582	567	408	419	1223	1265
260	V260	CCGCCATGCCCGAAGGCTACG	6352	6178					5085	5265	1206	1256	735	611	6802	5959
261	V261	CGCCATGCCCGAAGGCTACGT	6265	6019					5175	5122	522	518	2076	2067	3871	4344
262	V262	GCCATGCCCGAAGGCTACGTC	4715	4767					1892	1831	2465	2480	1768	2002	1485	1590
263	V263	CCATGCCCGAAGGCTACGTCC	10409	10485					3447	3630	2686	2894	2677	2775	2138	2293
264	V264	CATGCCCGAAGGCTACGTCCA	8796	8920					7335	7710	3740	3629	3548	3348	5432	5257
265	V265	ATGCCCGAAGGCTACGTCCAG	9081	9047					2946	3056	3132	3157	2136	2235	1237	1323
266	V266	TGCCCGAAGGCTACGTCCAGG	9850	10216					6118	6513	3136	3373	2395	2618	2194	2477
267	V267	GCCCGAAGGCTACGTCCAGGA	14216	14461					10530	11236	9282	9777	5034	5390	6120	6601
268	V268	CCCGAAGGCTACGTCCAGGAG	7945	7921					6335	6725	5241	5690	3335	3604	5235	5546
269	V269	CCGAAGGCTACGTCCAGGAGC	4877	4907					2605	2593	2609	2521	646	539	572	479
270	V270	CGAAGGCTACGTCCAGGAGCG	6280	6675					7905	8329	8761	7999	4179	4004	6977	7051
271	V271	GAAGGCTACGTCCAGGAGCGC	2368	2485					4094	3837	1782	1933	1158	1155	455	395
272	V272	AAGGCTACGTCCAGGAGCGCA	2425	2380					496	570	665	723	581	551	3113	3148
273	V273	AGGCTACGTCCAGGAGCGCAC	5022	5058					3507	3640	3927	4439	2135	2168	5260	6252
274	V274	GGCTACGTCCAGGAGCGCACC	3678	3725					2632	2744	2519	2604	2853	2890	3567	3625
275	V275	GCTACGTCCAGGAGCGCACCA	4038	4219					4610	4612	4961	4741	2101	2055	3273	3224
276	V276	CTACGTCCAGGAGCGCACCAT	6449	6446					952	1015	2870	3169	1457	1729	1559	1855
277	V277	TACGTCCAGGAGCGCACCATC	3630	3830					1251	1318	429	550	1350	1651	3386	3853
278	V278	ACGTCCAGGAGCGCACCATCT	6383	6608					3826	3380	1645	1758	1065	1042	847	875
279	V279	CGTCCAGGAGCGCACCATCTT	8451	8438					3692	3752	3636	3580	2102	2380	4415	4349
280	V280	GTCCAGGAGCGCACCATCTTC	5127	5125					4081	4339	2039	2406	1141	1250	1478	1808
281	V281	TCCAGGAGCGCACCATCTTCT	3107	3085					383	444	160	176	243	168	920	889
282	V282	CCAGGAGCGCACCATCTTCTT	3788	3640					1234	1240	822	758	865	797	2191	2109
283	V283	CAGGAGCGCACCATCTTCTTC	2151	2109					450	506	610	577	743	894	363	360
284	V284	AGGAGCGCACCATCTTCTTCA	1104	1035					47	43	1081	1025	423	487	490	471
285	V285	GGAGCGCACCATCTTCTTCAA	1663	1691					819	778	1185	1162	390	351	423	400
286	V286	GAGCGCACCATCTTCTTCAAG	944	925					360	368	723	615	723	716	328	339
287	V287	AGCGCACCATCTTCTTCAAGG	1585	1539					1559	1477	463	469	902	823	292	345
288	V288	GCGCACCATCTTCTTCAAGGA	3623	3516					653	659	1046	983	368	329	1371	1284
289	V289	CGCACCATCTTCTTCAAGGAC	5805	5697					816	739	1031	1171	957	997	1670	1546
290	V290	GCACCATCTTCTTCAAGGACG	7181	7150					1551	1407	740	710	481	348	2787	2701
291	V291	CACCATCTTCTTCAAGGACGA	10501	10272					2533	2567	1054	1027	1232	1210	766	921
292	V292	ACCATCTTCTTCAAGGACGAC	3687	3657					292	280	125	141	1569	1506	405	423
293	V293	CCATCTTCTTCAAGGACGACG	3199	3127					986	1040	1827	1841	959	951	211	238
294	V294	CATCTTCTTCAAGGACGACGG	6626	6596					2876	2997	2971	2848	4111	4179	4178	4412
295	V295	ATCTTCTTCAAGGACGACGGC	2408	2326					454	485	826	929	313	323	710	669
296	V296	TCTTCTTCAAGGACGACGGCA	3562	3386					2149	2234	372	421	816	869	625	706
297	V297	CTTCTTCAAGGACGACGGCAA	5406	5190					793	891	543	571	1272	1228	157	143
298	V298	TTCTTCAAGGACGACGGCAAC	3749	3789					2851	2725	807	905	685	756	1075	1238
299	V299	TCTTCAAGGACGACGGCAACT	4372	4329					1814	1792	909	1053	797	849	354	384
300	V300	CTTCAAGGACGACGGCAACTA	5960	5766					2330	2163	2664	2525	2439	2488	205	211
301	V301	TTCAAGGACGACGGCAACTAC	4153	4286					2575	2543	807	718	1219	1207	1127	1206
302	V302	TCAAGGACGACGGCAACTACA	3622	3570					2373	2617	1165	1296	433	542	680	795
303	V303	CAAGGACGACGGCAACTACAA	5613	5402					1792	1862	3047	3259	729	780	2623	2695
304	V304	AAGGACGACGGCAACTACAAG	2600	2664					920	810	518	618	311	270	641	666
305	V305	AGGACGACGGCAACTACAAGA	3034	3080					886	865	1482	1548	1174	1224	389	459
306	V306	GGACGACGGCAACTACAAGAC	3684	3815					5227	4689	3718	3726	918	901	1474	1275
307	V307	GACGACGGCAACTACAAGACC	6000	5863					4214	4615	4079	4626	2899	3273	1460	1749
308	V308	ACGACGGCAACTACAAGACCC	4921	5009					6901	7565	2609	2720	2524	2730	5915	6380
309	V309	CGACGGCAACTACAAGACCCG	8242	8217					6199	6685	4915	5483	5367	5856	3230	3636
310	V310	GACGGCAACTACAAGACCCGC	7205	7247					7390	7437	4366	4443	6292	6444	7265	7051
311	V311	ACGGCAACTACAAGACCCGCG	8510	8531					3388	3979	2695	2734	6234	7414	3719	4349
312	V312	CGGCAACTACAAGACCCGCGC	8858	9141					6327	6661	3046	3338	4394	4838	4676	4628
313	V313	GGCAACTACAAGACCCGCGCC	4375	4399					948	1192	1681	2085	1459	1616	849	900
314	V314	GCAACTACAAGACCCGCGCCG	7398	7570					6471	7121	6507	7330	4980	5002	3600	3661
315	V315	CAACTACAAGACCCGCGCCGA	9245	9486					3849	4131	3825	3784	6199	6597	5515	5412
316	V316	AACTACAAGACCCGCGCCGAG	7495	7581					1518	1736	3986	4703	1180	1112	1271	1470
317	V317	ACTACAAGACCCGCGCCGAGG	5817	5713					2267	2449	1826	2008	1342	1491	911	873
318	V318	CTACAAGACCCGCGCCGAGGT	2881	2877					708	722	724	764	919	737	1965	1803
319	V319	TACAAGACCCGCGCCGAGGTG	3609	3656					1792	1849	932	1021	664	755	2671	2850
320	V320	ACAAGACCCGCGCCGAGGTGA	3991	4059					4745	4813	4944	5123	6543	6398	7694	7700
321	V321	CAAGACCCGCGCCGAGGTGAA	6144	6429					5352	5693	5864	6112	2101	2562	3957	4032
322	V322	AAGACCCGCGCCGAGGTGAAG	3485	3609					3603	3481	2142	2383	1074	1194	847	836
323	V323	AGACCCGCGCCGAGGTGAAGT	5820	5736					4130	4151	4367	4344	3756	3726	6636	6075
324	V324	GACCCGCGCCGAGGTGAAGTT	6130	6073					5202	5709	3921	4151	3734	3762	6309	6212
325	V325	ACCCGCGCCGAGGTGAAGTTC	7424	7339					6324	6518	4109	4262	3602	3734	1712	1490
326	V326	CCCGCGCCGAGGTGAAGTTCG	5941	5793					4823	4829	3623	3747	1282	1281	1341	1335
327	V327	CCGCGCCGAGGTGAAGTTCGA	5766	5493					3158	3108	5042	5267	2338	2171	1300	1199
328	V328	CGCGCCGAGGTGAAGTTCGAG	3992	4086					2028	2098	950	998	2617	2524	1061	1113
329	V329	GCGCCGAGGTGAAGTTCGAGG	5508	5484					3178	3281	3982	3804	3797	4196	2366	2442
330	V330	CGCCGAGGTGAAGTTCGAGGG	5688	5897					3010	3378	3570	3751	1003	1012	2361	2508
331	V331	GCCGAGGTGAAGTTCGAGGGC	5841	5835					3760	3760	5120	4624	3354	3396	3390	3418
332	V332	CCGAGGTGAAGTTCGAGGGCG	5402	5573					3186	3157	2966	2838	1733	1757	1716	1570
333	V333	CGAGGTGAAGTTCGAGGGCGA	8639	9127					6042	6442	4103	4258	6420	6807	4325	4738
334	V334	GAGGTGAAGTTCGAGGGCGAC	3685	3644					2283	2481	2070	2162	1019	1028	1082	1151
335	V335	AGGTGAAGTTCGAGGGCGACA	3488	3795					806	847	1557	1708	1749	1714	573	638
336	V336	GGTGAAGTTCGAGGGCGACAC	1914	1935					14	10	77	91	276	381	1924	1820
337	V337	GTGAAGTTCGAGGGCGACACC	3140	3460					1684	1910	1162	1258	1891	1972	1582	1695
338	V338	TGAAGTTCGAGGGCGACACCC	4444	4481					415	464	1808	1911	629	871	4430	4500
339	V339	GAAGTTCGAGGGCGACACCCT	4029	4053					2831	2921	1516	1547	1342	1564	535	671
340	V340	AAGTTCGAGGGCGACACCCTG	2829	2928					1136	1188	297	274	565	614	2453	2133
341	V341	AGTTCGAGGGCGACACCCTGG	3392	3401					3019	3106	938	1093	1290	1216	1369	1575
342	V342	GTTCGAGGGCGACACCCTGGT	5178	5309					3090	3338	3792	4205	1566	1916	2942	3294
343	V343	TTCGAGGGCGACACCCTGGTG	1724	1731					460	578	50	47	1004	1093	898	921
344	V344	TCGAGGGCGACACCCTGGTGA	4386	4462					2457	2498	1834	1924	1023	1008	4423	4429
345	V345	CGAGGGCGACACCCTGGTGAA	7245	7372					4219	4196	6687	6662	3329	3589	6224	6842
346	V346	GAGGGCGACACCCTGGTGAAC	4114	4161					4448	4808	4149	3976	3859	3884	5745	6403
347	V347	AGGGCGACACCCTGGTGAACC	2629	2734					864	1079	1493	1547	731	724	430	465
348	V348	GGGCGACACCCTGGTGAACCG	4083	4125					985	1071	411	404	22	17	863	876
349	V349	GGCGACACCCTGGTGAACCGC	2565	2565					3923	4260	2634	2880	2124	2184	1940	2140
350	V350	GCGACACCCTGGTGAACCGCA	5592	5514					1122	1039	3214	3120	2617	2777	3018	3283
351	V351	CGACACCCTGGTGAACCGCAT	13320	13021					4450	4784	2783	2946	5689	5478	1926	1896
352	V352	GACACCCTGGTGAACCGCATC	8597	8761					3791	4226	1947	2227	5903	5985	1676	1887
353	V353	ACACCCTGGTGAACCGCATCG	11483	11521					2339	2487	3291	3324	1800	1855	2224	2675
354	V354	CACCCTGGTGAACCGCATCGA	13137	13205					4943	4888	4646	4783	3496	3839	2192	2526
355	V355	ACCCTGGTGAACCGCATCGAG	7790	7814					3263	3242	3988	3689	2450	2231	3790	3526
356	V356	CCCTGGTGAACCGCATCGAGC	5294	5218					2092	1976	1722	1651	440	421	830	710
357	V357	CCTGGTGAACCGCATCGAGCT	5874	6151					2538	2482	4557	4659	1666	1878	1102	1230
358	V358	CTGGTGAACCGCATCGAGCTG	4252	4205					2777	2683	2929	3067	1445	1519	1391	1407
359	V359	TGGTGAACCGCATCGAGCTGA	3207	3092					1130	1196	1198	1191	1549	1583	866	801
360	V360	GGTGAACCGCATCGAGCTGAA	4964	4988					4057	4303	4423	4664	2120	2195	5419	5478
361	V361	GTGAACCGCATCGAGCTGAAG	4838	5065					1656	1939	1955	2177	2581	3015	1512	1782
362	V362	TGAACCGCATCGAGCTGAAGG	6205	6226					1010	1189	6228	6119	1925	1993	1836	1967
363	V363	GAACCGCATCGAGCTGAAGGG	3746	3791					1127	1191	1717	1902	1407	1445	645	554
364	V364	AACCGCATCGAGCTGAAGGGC	7527	7472					1874	1927	1932	2331	4126	4174	3616	3626
365	V365	ACCGCATCGAGCTGAAGGGCA	7504	7598					3455	3674	2563	2663	2240	2393	1645	1969
366	V366	CCGCATCGAGCTGAAGGGCAT	6538	6486					3363	3326	4117	4179	2461	2640	1890	2135
367	V367	CGCATCGAGCTGAAGGGCATC	4416	4512					4750	4605	6811	7263	2964	3060	4373	4199
368	V368	GCATCGAGCTGAAGGGCATCG	2420	2407					541	532	811	875	468	543	590	679
369	V369	CATCGAGCTGAAGGGCATCGA	5433	5344					3198	3336	5613	5450	977	1012	970	929
370	V370	ATCGAGCTGAAGGGCATCGAC	3535	3598					3607	3734	1321	1379	1357	1600	1135	1337
371	V371	TCGAGCTGAAGGGCATCGACT	2546	2706					1032	991	249	302	1156	1357	841	947
372	V372	CGAGCTGAAGGGCATCGACTT	4177	4111					382	445	1164	1209	629	586	1028	1037
373	V373	GAGCTGAAGGGCATCGACTTC	4050	3963					824	820	649	569	575	586	549	530
374	V374	AGCTGAAGGGCATCGACTTCA	2694	2776					943	1019	3988	3879	63	96	740	736
375	V375	GCTGAAGGGCATCGACTTCAA	1655	1586					225	294	248	188	13	16	328	344
376	V376	CTGAAGGGCATCGACTTCAAG	1429	1364					663	791	805	904	45	49	555	593
377	V377	TGAAGGGCATCGACTTCAAGG	1601	1553					1907	2068	1403	1443	1315	1402	4438	4956
378	V378	GAAGGGCATCGACTTCAAGGA	1016	935					720	821	49	82	20	19	1	4
379	V379	AAGGGCATCGACTTCAAGGAG	1926	1978					494	469	859	703	564	569	273	243
380	V380	AGGGCATCGACTTCAAGGAGG	1529	1478					132	120	289	370	29	32	537	572
381	V381	GGGCATCGACTTCAAGGAGGA	2432	2448					678	603	958	1063	558	600	869	849
382	V382	GGCATCGACTTCAAGGAGGAC	3526	3546					792	758	2111	2050	1004	932	3184	2995
383	V383	GCATCGACTTCAAGGAGGACG	2275	2083					1454	1311	2586	2475	314	264	403	330
384	V384	CATCGACTTCAAGGAGGACGG	10657	10653					3923	3873	3262	3396	4418	4485	5446	5267
385	V385	ATCGACTTCAAGGAGGACGGC	1866	1813					788	843	1733	1762	1097	1076	577	556
386	V386	TCGACTTCAAGGAGGACGGCA	7144	7036					1843	1686	1985	1936	1181	1247	1577	1613
387	V387	CGACTTCAAGGAGGACGGCAA	11640	11524					2799	2943	4992	5167	2679	2809	1250	1330
388	V388	GACTTCAAGGAGGACGGCAAC	2558	2653					3445	3619	2280	2038	1364	1423	1268	1134
389	V389	ACTTCAAGGAGGACGGCAACA	4958	4895					1846	1975	1742	1891	1153	1209	1212	1178
390	V390	CTTCAAGGAGGACGGCAACAT	4852	4829					3193	3470	1532	1634	1042	1065	1489	1366
391	V391	TTCAAGGAGGACGGCAACATC	2880	2865					591	664	547	333	514	498	186	240
392	V392	TCAAGGAGGACGGCAACATCC	2040	2056					546	549	1701	1626	554	642	837	1002
393	V393	CAAGGAGGACGGCAACATCCT	3573	3498					2257	2396	1145	1063	463	425	811	915
394	V394	AAGGAGGACGGCAACATCCTG	1416	1466					477	463	412	317	900	869	241	227
395	V395	AGGAGGACGGCAACATCCTGG	3354	3355					1084	1042	4310	4081	669	717	3950	3642
396	V396	GGAGGACGGCAACATCCTGGG	4094	4087					2247	2616	2073	2246	1397	1487	4715	4785
397	V397	GAGGACGGCAACATCCTGGGG	4042	3960					2737	2863	599	718	2741	2575	2540	2750
398	V398	AGGACGGCAACATCCTGGGGC	4497	4708					3334	3484	2995	3372	2784	2940	1502	1484
399	V399	GGACGGCAACATCCTGGGGCA	3948	3961					1752	1747	2901	3242	2556	2619	738	752
400	V400	GACGGCAACATCCTGGGGCAC	8246	8133					6822	7963	4832	4487	3569	4018	4821	5374
401	V401	ACGGCAACATCCTGGGGCACA	6243	6037					3495	2936	3266	3026	2979	3000	1901	2051
402	V402	CGGCAACATCCTGGGGCACAA	9322	9306					3409	3517	4529	4585	2715	2770	2728	2782
403	V403	GGCAACATCCTGGGGCACAAG	5416	5440					2433	2412	1326	1189	1878	2001	2362	2226
404	V404	GCAACATCCTGGGGCACAAGC	10230	10198					2700	2506	4480	4584	2567	2607	1583	1526
405	V405	CAACATCCTGGGGCACAAGCT	10011	9939					1946	2075	1251	1284	812	833	942	1077
406	V406	AACATCCTGGGGCACAAGCTG	3894	3776					1273	1368	968	1096	286	325	696	752
407	V407	ACATCCTGGGGCACAAGCTGG	2598	2639					255	301	362	349	570	542	445	517
408	V408	CATCCTGGGGCACAAGCTGGA	5193	5205					3433	3663	2032	2269	773	923	2719	3126
409	V409	ATCCTGGGGCACAAGCTGGAG	5736	5953					7454	7678	6791	7062	4533	5033	6057	6672
410	V410	TCCTGGGGCACAAGCTGGAGT	6270	6393					1913	1936	1386	1418	937	1044	4615	4201
411	V411	CCTGGGGCACAAGCTGGAGTA	6568	6625					3567	4021	7886	8234	2271	2375	4543	4738
412	V412	CTGGGGCACAAGCTGGAGTAC	5601	5727					3401	3834	3560	4399	2669	2785	2545	2972
413	V413	TGGGGCACAAGCTGGAGTACA	2120	2096					1323	1576	827	980	939	1262	658	876
414	V414	GGGGCACAAGCTGGAGTACAA	2435	2510					1208	1128	1005	879	426	378	648	704
415	V415	GGGCACAAGCTGGAGTACAAC	2825	2921					1173	1205	953	1069	1420	1360	992	1007
416	V416	GGCACAAGCTGGAGTACAACT	2335	2257					770	719	240	246	1655	1632	904	911
417	V417	GCACAAGCTGGAGTACAACTA	1430	1339					392	391	45	55	110	112	187	186
418	V418	CACAAGCTGGAGTACAACTAC	4596	4445					849	844	2600	2024	995	961	841	609
419	V419	ACAAGCTGGAGTACAACTACA	3313	3262					369	344	644	496	164	149	21	25
420	V420	CAAGCTGGAGTACAACTACAA	2631	2603					914	947	618	595	249	228	187	184
421	V421	AAGCTGGAGTACAACTACAAC	2682	2639					1652	1458	300	275	406	323	746	605
422	V422	AGCTGGAGTACAACTACAACA	2148	2118					15	12	59	55	128	128	324	286
423	V423	GCTGGAGTACAACTACAACAG	3146	3036					880	787	378	350	796	769	108	115
424	V424	CTGGAGTACAACTACAACAGC	2226	2065					437	443	628	639	379	310	58	71
425	V425	TGGAGTACAACTACAACAGCC	2674	2564					2174	1585	305	274	753	364	2180	1869
426	V426	GGAGTACAACTACAACAGCCA	2086	2047					473	424	243	216	82	95	171	144
427	V427	GAGTACAACTACAACAGCCAC	3645	3642					670	750	861	856	417	421	655	734
428	V428	AGTACAACTACAACAGCCACA	2524	2470					521	568	266	273	639	618	15	16
429	V429	GTACAACTACAACAGCCACAA	2302	2304					425	539	127	127	31	32	217	230
430	V430	TACAACTACAACAGCCACAAC	2851	2806					1331	1287	34	35	129	130	69	86
431	V431	ACAACTACAACAGCCACAACG	8156	8060					777	784	1769	1702	560	592	621	572
432	V432	CAACTACAACAGCCACAACGT	10909	10793					3405	3418	1562	1591	525	424	1009	1010
433	V433	AACTACAACAGCCACAACGTC	3858	3896					5551	6057	1355	1396	1489	1639	828	921
434	V434	ACTACAACAGCCACAACGTCT	4522	4327					1380	1461	1910	1970	1287	1381	807	832
435	V435	CTACAACAGCCACAACGTCTA	3687	3469					498	397	566	581	559	510	1034	1027
436	V436	TACAACAGCCACAACGTCTAT	1508	1449					250	304	108	106	222	201	183	197
437	V437	ACAACAGCCACAACGTCTATA	5065	4716					643	626	1034	944	880	882	974	906
438	V438	CAACAGCCACAACGTCTATAT	3865	3872					1859	1587	553	489	544	537	199	196
439	V439	AACAGCCACAACGTCTATATC	2196	2147					279	289	5	4	29	32	22	18
440	V440	ACAGCCACAACGTCTATATCA	2890	2807					1655	1590	797	601	1	0	5	3
441	V441	CAGCCACAACGTCTATATCAC	2579	2445					1017	783	279	296	186	176	27	37
442	V442	AGCCACAACGTCTATATCACC	2113	2021					513	606	40	53	664	621	7	8
443	V443	GCCACAACGTCTATATCACCG	5130	5065					1136	1037	381	307	1221	1246	1207	1248
444	V444	CCACAACGTCTATATCACCGC	17223	17009					3971	3988	3514	3697	3105	2899	2563	2559
445	V445	CACAACGTCTATATCACCGCC	10369	10076					4972	4582	4024	3659	4532	4182	8517	8169
446	V446	ACAACGTCTATATCACCGCCG	12670	12492					4097	4262	2994	3106	3154	3232	3409	2970
447	V447	CAACGTCTATATCACCGCCGA	24946	24549					9989	10060	5197	4991	6442	6746	7595	7702
448	V448	AACGTCTATATCACCGCCGAC	11157	11038					3209	3226	6043	6033	1007	1160	749	808
449	V449	ACGTCTATATCACCGCCGACA	11064	11060					1612	1488	2879	2558	2816	2585	1973	1749
450	V450	CGTCTATATCACCGCCGACAA	14359	14149					4941	4707	2435	2450	2818	2992	1067	1232
451	V451	GTCTATATCACCGCCGACAAG	3049	2956					453	494	953	1044	502	491	496	459
452	V452	TCTATATCACCGCCGACAAGC	2228	2373					1778	1805	2187	2415	1016	1107	530	545
453	V453	CTATATCACCGCCGACAAGCA	2544	2621					1358	1162	1233	1393	1880	1872	1057	1006
454	V454	TATATCACCGCCGACAAGCAG	4671	4647					1475	1562	2581	2329	531	538	342	369
455	V455	ATATCACCGCCGACAAGCAGA	4203	4288					516	556	300	275	882	778	730	729
456	V456	TATCACCGCCGACAAGCAGAA	4544	4523					1274	1265	732	860	350	374	497	537
457	V457	ATCACCGCCGACAAGCAGAAG	4100	4090					600	681	893	1061	2175	1951	832	849
458	V458	TCACCGCCGACAAGCAGAAGA	5987	6652					3367	4339	2415	3234	2968	3507	1942	2547
459	V459	CACCGCCGACAAGCAGAAGAA	12041	11900					5740	5875	7624	7809	3109	3529	3141	3488
460	V460	ACCGCCGACAAGCAGAAGAAC	5556	5641					5251	5561	1720	1710	1986	2192	1003	1093
461	V461	CCGCCGACAAGCAGAAGAACG	5968	6224					3631	3878	4116	4290	1288	1472	1838	2046
462	V462	CGCCGACAAGCAGAAGAACGG	5601	5944					2876	3680	2199	2676	1067	1093	1705	2019
463	V463	GCCGACAAGCAGAAGAACGGC	7469	8581					6452	7099	8325	10032	4710	5883	5858	7400
464	V464	CCGACAAGCAGAAGAACGGCA	8664	9313					6335	7341	4344	5622	2327	2812	4403	6006
465	V465	CGACAAGCAGAAGAACGGCAT	7627	8077					3926	3850	3492	3781	2544	3142	3321	4659
466	V466	GACAAGCAGAAGAACGGCATC	2790	2943					806	811	1223	1332	910	978	641	829
467	V467	ACAAGCAGAAGAACGGCATCA	1801	1781					463	486	2401	2368	847	835	1106	897
468	V468	CAAGCAGAAGAACGGCATCAA	3594	3649					1378	1069	1962	2136	218	208	317	428
469	V469	AAGCAGAAGAACGGCATCAAG	1300	1256					7	11	673	642	16	26	134	165
470	V470	AGCAGAAGAACGGCATCAAGG	1308	1271					173	218	640	591	109	122	536	556
471	V471	GCAGAAGAACGGCATCAAGGC	2165	2060					2879	3182	3648	3931	2141	2204	2341	2452
472	V472	CAGAAGAACGGCATCAAGGCC	2693	2742					374	456	624	604	669	808	1356	1335
473	V473	AGAAGAACGGCATCAAGGCCA	763	746					28	18	93	112	191	253	291	258
474	V474	GAAGAACGGCATCAAGGCCAA	2321	2179					412	421	815	768	778	787	435	484
475	V475	AAGAACGGCATCAAGGCCAAC	1936	1895					1924	1794	434	531	741	570	927	861
476	V476	AGAACGGCATCAAGGCCAACT	1869	1972					1422	1301	185	153	390	331	97	76
477	V477	GAACGGCATCAAGGCCAACTT	2620	2549					2729	2792	1724	1849	891	1029	847	856
478	V478	AACGGCATCAAGGCCAACTTC	3386	3372					808	781	916	966	877	994	318	445
479	V479	ACGGCATCAAGGCCAACTTCA	2280	2256					481	560	423	618	1118	946	1576	1758
480	V480	CGGCATCAAGGCCAACTTCAA	5445	5332					3753	3720	1945	1985	1477	1506	5394	5566
481	V481	GGCATCAAGGCCAACTTCAAG	2028	1962					742	752	1139	963	349	271	292	266
482	V482	GCATCAAGGCCAACTTCAAGA	384	394					3	2	1272	1035	872	860	1044	1021
483	V483	CATCAAGGCCAACTTCAAGAT	2166	2112					624	685	1461	1366	940	861	234	233
484	V484	ATCAAGGCCAACTTCAAGATC	917	891					1327	1468	280	296	445	321	787	781
485	V485	TCAAGGCCAACTTCAAGATCC	827	802					449	388	264	370	53	50	190	241
486	V486	CAAGGCCAACTTCAAGATCCG	5554	5349					3444	3407	1502	1561	3109	3166	3615	3834
487	V487	AAGGCCAACTTCAAGATCCGC	1902	1772					1871	2005	495	478	996	1053	541	589
488	V488	AGGCCAACTTCAAGATCCGCC	3128	2910					700	844	687	758	937	1073	667	907
489	V489	GGCCAACTTCAAGATCCGCCA	3912	3823					3055	2940	1605	1417	1815	1783	874	819
490	V490	GCCAACTTCAAGATCCGCCAC	7606	7556					2112	2026	5308	5305	1148	903	988	865
491	V491	CCAACTTCAAGATCCGCCACA	5542	5450					957	1021	1377	1625	1004	949	575	590
492	V492	CAACTTCAAGATCCGCCACAA	6426	6223					2116	2355	719	823	761	1038	1381	1938
493	V493	AACTTCAAGATCCGCCACAAC	4421	4440					3898	3802	1154	1006	4803	4523	4780	4361
494	V494	ACTTCAAGATCCGCCACAACA	6284	6307					2629	2563	230	306	1971	2035	411	407
495	V495	CTTCAAGATCCGCCACAACAT	3420	3434					2502	2348	505	522	75	62	117	141
496	V496	TTCAAGATCCGCCACAACATC	2108	2108					635	552	674	609	994	872	332	357
497	V497	TCAAGATCCGCCACAACATCG	3352	3315					965	964	339	395	1143	1269	483	525
498	V498	CAAGATCCGCCACAACATCGA	4627	4601					2869	2797	1760	1776	1200	1275	2009	2012
499	V499	AAGATCCGCCACAACATCGAG	3144	3159					1564	1394	3451	3525	2362	2244	2656	2637
500	V500	AGATCCGCCACAACATCGAGG	2977	2967					1324	1579	795	718	358	326	1085	1054
501	V501	GATCCGCCACAACATCGAGGA	6077	6074					5997	5926	4765	5047	2578	2637	3058	3011
502	V502	ATCCGCCACAACATCGAGGAC	4569	4451					1900	1898	1403	1352	1963	1930	1848	1878
503	V503	TCCGCCACAACATCGAGGACG	6373	6419					4031	4224	5035	5034	1692	1746	1402	1420
504	V504	CCGCCACAACATCGAGGACGG	9965	9945					3495	3578	3423	3428	4728	4808	2022	2133
505	V505	CGCCACAACATCGAGGACGGC	7351	7218					3719	4009	7098	7150	1696	1834	1403	1565
506	V506	GCCACAACATCGAGGACGGCG	6230	6200					2387	2394	3926	3859	2422	2376	2013	1662
507	V507	CCACAACATCGAGGACGGCGG	12046	12141					10478	10794	8692	9283	3052	3153	12202	12786
508	V508	CACAACATCGAGGACGGCGGC	4918	4897					1499	1691	1593	1452	2486	2576	727	635
509	V509	ACAACATCGAGGACGGCGGCG	3369	3524					3283	3377	1849	1997	2404	2726	5332	5034
510	V510	CAACATCGAGGACGGCGGCGT	7831	8162					2574	2822	4675	4509	2423	2565	853	994
511	V511	AACATCGAGGACGGCGGCGTG	2973	3135					465	522	1215	1338	1785	1994	673	781
512	V512	ACATCGAGGACGGCGGCGTGC	1407	1404					1990	2023	3190	2738	2823	2401	5810	5075
513	V513	CATCGAGGACGGCGGCGTGCA	3943	3828					3560	3466	6153	5985	4606	4322	4018	3981
514	V514	ATCGAGGACGGCGGCGTGCAG	1896	1938					933	1038	3706	3813	416	368	828	936
515	V515	TCGAGGACGGCGGCGTGCAGC	2813	2930					7739	7656	5651	5835	9923	10011	16170	16214
516	V516	CGAGGACGGCGGCGTGCAGCT	3901	4139					7083	8091	8116	9314	3189	3645	2108	2411
517	V517	GAGGACGGCGGCGTGCAGCTC	1146	1154					1124	1285	144	213	1607	1629	963	984
518	V518	AGGACGGCGGCGTGCAGCTCG	2027	2053					813	693	391	354	1676	1406	2138	2260
519	V519	GGACGGCGGCGTGCAGCTCGC	2730	2663					5530	5627	1981	2181	1078	1003	3503	3594
520	V520	GACGGCGGCGTGCAGCTCGCC	2462	2431					1751	1884	3022	3092	1910	1865	2862	2601
521	V521	ACGGCGGCGTGCAGCTCGCCG	2639	2607					3275	3558	1512	1757	400	556	774	822
522	V522	CGGCGGCGTGCAGCTCGCCGA	2622	2671					2173	2157	2324	2332	980	906	606	595
523	V523	GGCGGCGTGCAGCTCGCCGAC	3031	3101					1754	1789	1104	1253	982	1002	928	921
524	V524	GCGGCGTGCAGCTCGCCGACC	1808	1843					455	377	2116	2271	653	622	438	518
525	V525	CGGCGTGCAGCTCGCCGACCA	2967	3179					3659	3811	1316	1420	836	882	506	577
526	V526	GGCGTGCAGCTCGCCGACCAC	2501	2591					919	928	1105	977	1968	2216	1931	1948
527	V527	GCGTGCAGCTCGCCGACCACT	2573	2455					2464	2696	4498	4168	1527	1851	4338	3642
528	V528	CGTGCAGCTCGCCGACCACTA	3880	3788					2057	2303	3576	3483	2486	2979	5667	6263
529	V529	GTGCAGCTCGCCGACCACTAC	1467	1469					2556	2592	2606	2908	2758	2955	4284	4585
530	V530	TGCAGCTCGCCGACCACTACC	1992	1896					10	6	1893	1752	975	942	940	827
531	V531	GCAGCTCGCCGACCACTACCA	2688	2703					16972	15339	6826	5785	9480	8639	9715	8850
532	V532	CAGCTCGCCGACCACTACCAG	2306	2412					3072	2983	1455	1179	477	569	2648	2612
533	V533	AGCTCGCCGACCACTACCAGC	2842	2711					1782	1805	712	762	1856	1814	1484	1663
534	V534	GCTCGCCGACCACTACCAGCA	4388	4393					1430	1393	4115	3729	2843	2871	2752	2785
535	V535	CTCGCCGACCACTACCAGCAG	7259	7228					4727	4890	5086	5374	1383	1378	4259	4359
536	V536	TCGCCGACCACTACCAGCAGA	6121	6226					3513	3417	5057	5135	922	906	2522	2797
537	V537	CGCCGACCACTACCAGCAGAA	9243	9041					5315	5362	3531	3636	1816	1722	1991	2352
538	V538	GCCGACCACTACCAGCAGAAC	4452	4283					3305	3270	2344	2489	1356	1397	1738	1722
539	V539	CCGACCACTACCAGCAGAACA	8911	8894					2063	1961	1966	1941	1182	1055	1378	1451
540	V540	CGACCACTACCAGCAGAACAC	19685	19585					8901	8693	6570	6446	5497	5679	8136	8777
541	V541	GACCACTACCAGCAGAACACC	6639	6554					1269	1167	254	245	1607	1498	983	996
542	V542	ACCACTACCAGCAGAACACCC	12459	12411					2984	3178	3152	3561	3287	3415	1803	1878
543	V543	CCACTACCAGCAGAACACCCC	11624	11523					6617	6436	2029	2290	3348	3272	2004	1942
544	V544	CACTACCAGCAGAACACCCCC	10698	10641					2660	2787	2708	2864	1435	1804	2456	2540
545	V545	ACTACCAGCAGAACACCCCCA	7486	7448					3290	3687	2901	2832	2875	2839	4218	4376
546	V546	CTACCAGCAGAACACCCCCAT	6514	6526					2543	2739	2491	2321	2743	2943	2714	3126
547	V547	TACCAGCAGAACACCCCCATC	5907	5845					1720	1902	2143	2213	897	1086	708	894
548	V548	ACCAGCAGAACACCCCCATCG	8447	8499					2672	2692	3023	3358	1825	1741	2832	2686
549	V549	CCAGCAGAACACCCCCATCGG	9188	9216					3280	3346	2311	2278	2002	2158	2875	2849
550	V550	CAGCAGAACACCCCCATCGGC	8198	8131					6346	6090	4733	4757	1633	1722	1453	1396
551	V551	AGCAGAACACCCCCATCGGCG	6002	5953					1657	1576	8975	9171	2749	2642	981	993
552	V552	GCAGAACACCCCCATCGGCGA	9290	9171					4945	5050	2871	2855	2598	2767	2788	2746
553	V553	CAGAACACCCCCATCGGCGAC	8841	8820					2172	1987	1788	1836	1810	1884	3642	3838
554	V554	AGAACACCCCCATCGGCGACG	9279	9442					4293	4287	1868	1866	3763	4125	4447	5050
555	V555	GAACACCCCCATCGGCGACGG	5326	5360					5434	5899	2706	3230	2188	2215	3505	3830
556	V556	AACACCCCCATCGGCGACGGC	5253	5166					772	611	713	703	1346	1301	481	480
557	V557	ACACCCCCATCGGCGACGGCC	4631	4547					6103	6614	5964	6397	1896	2030	4345	4719
558	V558	CACCCCCATCGGCGACGGCCC	6149	6027					3511	3294	4181	4088	1289	1385	2587	2531
559	V559	ACCCCCATCGGCGACGGCCCC	3976	4060					2483	2394	4571	4964	3855	3953	2542	2835
560	V560	CCCCCATCGGCGACGGCCCCG	2437	2499					2211	2166	2202	2334	77	92	1082	1270
561	V561	CCCCATCGGCGACGGCCCCGT	5363	5461					3456	3376	2218	2089	3006	2701	891	834
562	V562	CCCATCGGCGACGGCCCCGTG	3553	3335					3812	4075	3053	3323	1365	1426	1963	2045
563	V563	CCATCGGCGACGGCCCCGTGC	1894	2001					1320	1320	904	907	24	19	1759	1596
564	V564	CATCGGCGACGGCCCCGTGCT	2997	3097					2638	2786	1099	1252	1202	1238	753	820
565	V565	ATCGGCGACGGCCCCGTGCTG	1732	1964					1062	1185	2423	2797	1620	1610	3272	3666
566	V566	TCGGCGACGGCCCCGTGCTGC	2657	2739					2502	2442	2699	2866	1696	1770	3119	2969
567	V567	CGGCGACGGCCCCGTGCTGCT	2749	2791					784	900	1082	1194	1217	1287	900	872
568	V568	GGCGACGGCCCCGTGCTGCTG	2307	2185					2586	2759	2974	3112	1592	1732	1415	1329
569	V569	GCGACGGCCCCGTGCTGCTGC	2692	2772					5020	5238	4327	4770	1786	1938	2240	2411
570	V570	CGACGGCCCCGTGCTGCTGCC	3334	3357					5525	5370	5104	5208	1119	1116	5389	6114
571	V571	GACGGCCCCGTGCTGCTGCCC	2793	2736					1434	1307	4319	4193	2193	2043	1208	1077
572	V572	ACGGCCCCGTGCTGCTGCCCG	2068	2084					2040	2105	1463	1526	2582	2649	1754	1972
573	V573	CGGCCCCGTGCTGCTGCCCGA	3644	3507					1726	1779	2494	2591	1335	1385	3920	4140
574	V574	GGCCCCGTGCTGCTGCCCGAC	2801	2866					1297	1375	2639	2729	957	1031	1423	1536
575	V575	GCCCCGTGCTGCTGCCCGACA	5840	6061					4028	4202	3960	4188	1761	1828	3965	4360
576	V576	CCCCGTGCTGCTGCCCGACAA	7073	7215					3262	3536	3590	3544	2270	2305	2348	2613
577	V577	CCCGTGCTGCTGCCCGACAAC	5470	5453					3959	4294	2460	2722	1900	2237	3616	3960
578	V578	CCGTGCTGCTGCCCGACAACC	4679	4621					3532	3396	3434	3417	1309	1278	5045	5193
579	V579	CGTGCTGCTGCCCGACAACCA	4853	4793					2567	2523	4572	5028	1364	1284	1732	1682
580	V580	GTGCTGCTGCCCGACAACCAC	2103	2027					2381	2327	2950	2892	1170	989	187	210
581	V581	TGCTGCTGCCCGACAACCACT	2506	2323					373	408	341	280	1366	1277	1537	1409
582	V582	GCTGCTGCCCGACAACCACTA	2026	2019					1159	962	111	81	48	56	154	201
583	V583	CTGCTGCCCGACAACCACTAC	3639	3579					1082	1054	523	438	1259	1186	1640	1528
584	V584	TGCTGCCCGACAACCACTACC	4845	4768					1161	1321	3161	3187	1391	1423	1414	1442
585	V585	GCTGCCCGACAACCACTACCT	2340	2288					2355	2209	1367	1237	841	807	1444	1337
586	V586	CTGCCCGACAACCACTACCTG	6380	6395					3017	2730	1313	1242	692	583	6233	6224
587	V587	TGCCCGACAACCACTACCTGA	8787	8641					4978	4870	5305	4834	2090	1907	2764	2644
588	V588	GCCCGACAACCACTACCTGAG	8146	8219					3123	3006	4030	4052	2587	2617	3111	3717
589	V589	CCCGACAACCACTACCTGAGC	12847	12790					3487	3440	5187	5093	4173	4472	2718	2633
590	V590	CCGACAACCACTACCTGAGCT	5211	5056					921	1006	2407	2456	1467	1649	298	313
591	V591	CGACAACCACTACCTGAGCTA	12548	12425					6250	6406	2234	2176	3667	3509	2432	2309
592	V592	GACAACCACTACCTGAGCTAC	5338	5156					1253	1223	1387	1140	898	939	779	699
593	V593	ACAACCACTACCTGAGCTACC	6642	6553					1356	1363	697	721	406	401	127	146
594	V594	CAACCACTACCTGAGCTACCA	8476	8282					644	637	1504	1229	940	874	1150	1220
595	V595	AACCACTACCTGAGCTACCAG	7356	7403					1959	1899	1187	1105	1499	1475	1105	983
596	V596	ACCACTACCTGAGCTACCAGT	7245	7119					2741	2860	699	703	1571	1697	1027	915
597	V597	CCACTACCTGAGCTACCAGTC	13936	13749					2728	2738	3445	3609	2031	2068	849	1056
598	V598	CACTACCTGAGCTACCAGTCC	11394	11310					2457	2646	4350	4468	725	711	1125	1141
599	V599	ACTACCTGAGCTACCAGTCCG	5589	5574					1429	1603	1493	1832	862	1006	1616	1946
600	V600	CTACCTGAGCTACCAGTCCGC	7313	7438					2740	2925	2279	2398	2726	2661	1119	1121
601	V601	TACCTGAGCTACCAGTCCGCC	4459	4505					3678	3745	728	801	1766	1458	2877	2781
602	V602	ACCTGAGCTACCAGTCCGCCC	7494	7850					2193	2343	3228	3486	637	696	2309	2308
603	V603	CCTGAGCTACCAGTCCGCCCT	4362	4341					902	935	1363	1480	500	508	309	272
604	V604	CTGAGCTACCAGTCCGCCCTG	7413	7353					4716	4872	7808	8161	3008	2964	7366	7529
605	V605	TGAGCTACCAGTCCGCCCTGA	4535	4689					851	858	1646	1849	2767	3415	809	855
606	V606	GAGCTACCAGTCCGCCCTGAG	3568	3658					2044	1862	787	713	715	579	1744	1511
607	V607	AGCTACCAGTCCGCCCTGAGC	1414	1462					245	275	1160	1079	828	679	2158	2056
608	V608	GCTACCAGTCCGCCCTGAGCA	3379	3489					1186	1358	611	635	252	275	1864	2215
609	V609	CTACCAGTCCGCCCTGAGCAA	5077	4979					6905	6988	4266	4322	2426	2410	1431	1551
610	V610	TACCAGTCCGCCCTGAGCAAA	2511	2668					548	531	1193	1141	1202	1070	223	270
611	V611	ACCAGTCCGCCCTGAGCAAAG	3583	3798					537	635	937	983	558	574	665	651
612	V612	CCAGTCCGCCCTGAGCAAAGA	4017	4035					1216	1316	595	547	627	666	139	160
613	V613	CAGTCCGCCCTGAGCAAAGAC	4846	4835					1824	1943	1893	1937	1336	1434	485	431
614	V614	AGTCCGCCCTGAGCAAAGACC	2432	2467					748	691	798	721	639	610	1134	1276
615	V615	GTCCGCCCTGAGCAAAGACCC	3336	3312					2609	2379	5068	4686	3240	2950	3788	3409
616	V616	TCCGCCCTGAGCAAAGACCCC	5291	5299					980	1045	2864	2541	2690	2492	2108	1996
617	V617	CCGCCCTGAGCAAAGACCCCA	6393	6507					3082	3473	3198	3274	1238	1203	3050	3018
618	V618	CGCCCTGAGCAAAGACCCCAA	11501	11369					3337	3487	2845	3042	3993	4333	3138	3372
619	V619	GCCCTGAGCAAAGACCCCAAC	9412	9483					3479	3680	6007	6902	3129	3151	6025	6087
620	V620	CCCTGAGCAAAGACCCCAACG	8276	8048					2024	2233	2372	2574	1940	2143	496	449
621	V621	CCTGAGCAAAGACCCCAACGA	7407	7464					1603	1705	2283	2289	1785	1899	1457	1494
622	V622	CTGAGCAAAGACCCCAACGAG	5077	4996					1869	2077	2239	2392	1353	1446	1275	1419
623	V623	TGAGCAAAGACCCCAACGAGA	4592	4531					1753	1920	1975	2268	828	1007	267	337
624	V624	GAGCAAAGACCCCAACGAGAA	2997	2902					1351	1498	727	681	209	204	632	751
625	V625	AGCAAAGACCCCAACGAGAAG	2408	2389					1636	1738	201	221	107	144	850	832
626	V626	GCAAAGACCCCAACGAGAAGC	2342	2306					664	644	1256	1035	1446	1451	513	600
627	V627	CAAAGACCCCAACGAGAAGCG	3415	3252					2069	2145	2152	2595	1669	1767	1090	1290
628	V628	AAAGACCCCAACGAGAAGCGC	3251	3322					3059	2935	2525	2617	1380	1344	1965	2082
629	V629	AAGACCCCAACGAGAAGCGCG	2081	2136					1983	1949	2705	2901	946	842	803	770
630	V630	AGACCCCAACGAGAAGCGCGA	3647	3708					1380	1456	460	439	874	732	624	640
631	V631	GACCCCAACGAGAAGCGCGAT	10203	10340					3675	4026	5284	5065	2440	2554	6768	7027
632	V632	ACCCCAACGAGAAGCGCGATC	10640	10736					2040	2123	1538	1547	2504	2735	1489	1444
633	V633	CCCCAACGAGAAGCGCGATCA	6531	6695					4397	4642	2237	2155	4461	4598	2140	2276
634	V634	CCCAACGAGAAGCGCGATCAC	5857	5985					1330	1430	787	889	1734	1753	2413	2593
635	V635	CCAACGAGAAGCGCGATCACA	4660	4707					1955	2048	3269	3111	1835	1775	913	879
636	V636	CAACGAGAAGCGCGATCACAT	5212	5230					3636	3913	4412	5022	3633	4074	1411	1521
637	V637	AACGAGAAGCGCGATCACATG	3587	3769					612	698	926	999	602	654	387	402
638	V638	ACGAGAAGCGCGATCACATGG	3566	3625					2866	3251	1601	1788	676	767	1516	1634
639	V639	CGAGAAGCGCGATCACATGGT	5079	5279					1680	2024	3135	3699	974	1091	1981	2398
640	V640	GAGAAGCGCGATCACATGGTC	2917	2815					2690	3013	1372	1606	653	849	1065	1119
641	V641	AGAAGCGCGATCACATGGTCC	3064	2995					942	1163	322	368	829	896	2750	2853
642	V642	GAAGCGCGATCACATGGTCCT	3231	3222					3052	2884	2833	2925	4153	3667	1280	1267
643	V643	AAGCGCGATCACATGGTCCTG	4159	4125					1802	2041	2438	2561	1021	1149	1315	1193
644	V644	AGCGCGATCACATGGTCCTGC	3976	4132					1901	2184	1521	1678	1913	1967	4189	4780
645	V645	GCGCGATCACATGGTCCTGCT	2388	2375					1787	1821	593	767	2015	2323	994	1052
646	V646	CGCGATCACATGGTCCTGCTG	3797	3860					3116	3439	660	692	376	404	1145	1297
647	V647	GCGATCACATGGTCCTGCTGG	8128	8137					3837	4000	3099	3176	1495	1377	2310	2410
648	V648	CGATCACATGGTCCTGCTGGA	6423	6512					1944	2048	998	965	2348	2358	975	898
649	V649	GATCACATGGTCCTGCTGGAG	6130	6052					1077	1102	2494	2226	1478	1465	512	435
650	V650	ATCACATGGTCCTGCTGGAGT	11800	11673					2246	2193	1851	1650	2764	2663	1484	1637
651	V651	TCACATGGTCCTGCTGGAGTT	13069	13000					2098	2023	999	1067	1532	1587	1274	1288
652	V652	CACATGGTCCTGCTGGAGTTC	7631	7492					2971	3066	2939	2378	2288	2234	4320	3791
653	V653	ACATGGTCCTGCTGGAGTTCG	6275	6185					4144	4199	2158	2073	2126	2174	1060	1079
654	V654	CATGGTCCTGCTGGAGTTCGT	5176	5073					4336	4575	2777	3027	874	868	2493	2366
655	V655	ATGGTCCTGCTGGAGTTCGTG	4746	4747					1308	1348	1838	1923	1471	1566	1720	1780
656	V656	TGGTCCTGCTGGAGTTCGTGA	4961	4965					3336	3467	1335	1366	2699	3069	1168	1189
657	V657	GGTCCTGCTGGAGTTCGTGAC	5491	5784					2624	2807	1343	1524	2390	2641	2687	2802
658	V658	GTCCTGCTGGAGTTCGTGACC	4404	4605					2653	2565	911	1084	804	975	2890	3143
659	V659	TCCTGCTGGAGTTCGTGACCG	7328	7494					6144	6003	3613	3859	2333	2395	1794	2055
660	V660	CCTGCTGGAGTTCGTGACCGC	3919	4083					1268	1350	676	716	482	539	296	308
661	V661	CTGCTGGAGTTCGTGACCGCC	4353	4536					2122	1941	6053	5865	1161	1260	1631	1757
662	V662	TGCTGGAGTTCGTGACCGCCG	3853	3891					1498	1421	824	960	1170	1417	812	862
663	V663	GCTGGAGTTCGTGACCGCCGC	2520	2577					739	861	1050	1061	745	716	705	866
664	V664	CTGGAGTTCGTGACCGCCGCC	4299	4422					3200	3549	2407	2681	738	697	1866	1836
665	V665	TGGAGTTCGTGACCGCCGCCG	1852	1837					662	764	772	885	268	313	836	972
666	V666	GGAGTTCGTGACCGCCGCCGG	3227	3158					1661	1662	845	804	494	568	1403	1423
667	V667	GAGTTCGTGACCGCCGCCGGG	3026	2914					2521	2306	2336	2370	1246	1208	3805	3525
668	V668	AGTTCGTGACCGCCGCCGGGA	1967	1963					715	788	1718	1893	1236	1247	1328	1146
669	V669	GTTCGTGACCGCCGCCGGGAT	1248	1266					595	562	2169	2250	526	546	4	1
670	V670	TTCGTGACCGCCGCCGGGATC	1175	1188					417	340	21	30	85	86	31	29
671	V671	TCGTGACCGCCGCCGGGATCA	4388	4445					7837	7784	3740	4028	5150	5112	2802	2891
672	V672	CGTGACCGCCGCCGGGATCAC	2623	2762					2294	2529	1402	1465	1525	1686	919	1033
673	V673	GTGACCGCCGCCGGGATCACT	4522	4428					2718	2668	2557	2757	3007	3147	3093	3289
674	V674	TGACCGCCGCCGGGATCACTC	2876	2859					970	1007	1044	1128	850	925	872	1064
675	V675	GACCGCCGCCGGGATCACTCT	2909	3027					1385	1328	3470	3768	1582	1685	14	11
676	V676	ACCGCCGCCGGGATCACTCTC	3397	3397					917	839	2345	2586	1511	1440	1071	1160
677	V677	CCGCCGCCGGGATCACTCTCG	4005	3825					1729	1781	3579	3526	2250	2302	2865	2933
678	V678	CGCCGCCGGGATCACTCTCGG	5666	5716					6061	5676	3548	3486	2921	2714	1471	1386
679	V679	GCCGCCGGGATCACTCTCGGC	3243	3202					4119	3966	2503	2838	221	182	7142	7188
680	V680	CCGCCGGGATCACTCTCGGCA	3612	3615					2211	2358	2808	3086	1659	1642	1449	1401
681	V681	CGCCGGGATCACTCTCGGCAT	7064	7102					2978	2883	2572	2776	1350	1337	918	863
682	V682	GCCGGGATCACTCTCGGCATG	389	361					875	758	538	441	1921	1600	41	68
683	V683	CCGGGATCACTCTCGGCATGG	5156	5197					2459	2582	2931	3057	1397	1505	1256	1184
684	V684	CGGGATCACTCTCGGCATGGA	5525	5704					2580	2733	1634	1848	879	1038	694	715
685	V685	GGGATCACTCTCGGCATGGAC	3169	3165					386	517	738	805	1307	1457	944	935
686	V686	GGATCACTCTCGGCATGGACG	1056	1024					717	763	188	182	353	455	14	15
687	V687	GATCACTCTCGGCATGGACGA	8251	8309					5525	6052	1089	1200	1758	2014	1270	1286
688	V688	ATCACTCTCGGCATGGACGAG	11465	11436					5615	5864	5420	5147	2280	2141	4423	4544
689	V689	TCACTCTCGGCATGGACGAGC	10128	10217					3827	4136	3074	3358	2414	2727	1371	1599
690	V690	CACTCTCGGCATGGACGAGCT	7697	7965					2237	2598	2011	2125	1667	2058	1263	1411
691	V691	ACTCTCGGCATGGACGAGCTG	5234	5532					4173	4807	1575	1883	5593	6371	4380	5051
692	V692	CTCTCGGCATGGACGAGCTGT	4228	4353					1880	1681	1260	1424	2309	2529	1941	1928
693	V693	TCTCGGCATGGACGAGCTGTA	3949	4065					1288	1345	926	1094	1247	1384	442	447
694	V694	CTCGGCATGGACGAGCTGTAC	7466	7737					9890	10399	2093	2301	864	935	814	806
695	V695	TCGGCATGGACGAGCTGTACA	4542	4771					1496	1766	1540	1600	424	479	2507	2707
696	V696	CGGCATGGACGAGCTGTACAA	6347	6376					548	635	1508	1579	936	918	599	602
697	V697	GGCATGGACGAGCTGTACAAG	1995	2024					2669	2618	313	335	337	314	2874	3217
698	V698	GCATGGACGAGCTGTACAAGT	4073	3984					3601	3827	3072	3211	859	884	1877	2037
699	V699	CATGGACGAGCTGTACAAGTA	4253	4107					2326	2687	1906	1702	1360	1301	3991	3688
700	V700	ATGGACGAGCTGTACAAGTAA	2271	2152					865	846	664	688	354	348	178	173
701	L1	TGCAGCAGCCCTTCAATTACC			1074	1095			135	118	21	28	0	0	0	0
702	L2	GCAGCAGCCCTTCAATTACCC			1223	1176			162	173	24	34	255	208	153	189
703	L3	CAGCAGCCCTTCAATTACCCA			951	938			360	313	377	283	111	121	381	323
704	L4	AGCAGCCCTTCAATTACCCAT			2931	2771			225	217	19	18	4	8	46	42
705	L5	GCAGCCCTTCAATTACCCATA			3411	3296			311	287	332	368	136	136	104	122
706	L6	CAGCCCTTCAATTACCCATAT			13231	13261			2179	2128	1056	1030	385	409	161	165
707	L7	AGCCCTTCAATTACCCATATC			11881	11897			541	552	1748	1617	1000	1039	174	186
708	L8	GCCCTTCAATTACCCATATCC			15509	15432			357	339	401	429	1102	1156	726	757
709	L9	CCCTTCAATTACCCATATCCC			14428	14364			2029	2022	1114	1099	514	506	438	418
710	L10	CCTTCAATTACCCATATCCCC			16401	16224			4424	4199	1539	1526	935	945	1598	1601
711	L11	CTTCAATTACCCATATCCCCA			14863	15139			2582	2581	2002	2152	779	768	740	766
712	L12	TTCAATTACCCATATCCCCAG			15533	15410			6122	6277	1219	1197	2930	3177	1174	1226
713	L13	TCAATTACCCATATCCCCAGA			19201	19225			1284	1264	1253	1176	2313	2628	2754	2656
714	L14	CAATTACCCATATCCCCAGAT			31619	31052			4774	4937	3411	3322	2827	2644	1848	1865
715	L15	AATTACCCATATCCCCAGATC			15528	15244			1126	1002	1409	1266	832	916	619	555
716	L16	ATTACCCATATCCCCAGATCT			21843	21658			2254	2293	1093	1102	482	477	700	674
717	L17	TTACCCATATCCCCAGATCTA			14267	13951			2433	2423	2990	2507	1017	889	2035	1829
718	L18	TACCCATATCCCCAGATCTAC			26509	26221			2173	2075	1034	1059	719	729	1342	1277
719	L19	ACCCATATCCCCAGATCTACT			28482	28214			5487	5508	3228	3100	3163	3017	3151	3139
720	L20	CCCATATCCCCAGATCTACTG			9216	9076			1031	974	1269	1325	257	263	222	178
721	L21	CCATATCCCCAGATCTACTGG			22768	22780			1475	1366	1244	1233	1328	1280	1122	1137
722	L22	CATATCCCCAGATCTACTGGG			20288	19903			1075	1081	2552	2578	584	647	420	487
723	L23	ATATCCCCAGATCTACTGGGT			7133	7081			148	163	83	68	240	269	38	35
724	L24	TATCCCCAGATCTACTGGGTG			4531	4504			363	355	421	386	180	135	613	450
725	L25	ATCCCCAGATCTACTGGGTGG			8627	8723			2022	1932	656	807	3019	3061	1466	1828
726	L26	TCCCCAGATCTACTGGGTGGA			13094	12988			1232	1133	561	491	1220	1202	729	685
727	L27	CCCCAGATCTACTGGGTGGAC			6334	6250			114	123	237	270	90	81	601	621
728	L28	CCCAGATCTACTGGGTGGACA			10872	10823			730	824	1277	1192	600	462	1941	1786
729	L29	CCAGATCTACTGGGTGGACAG			6394	6321			64	50	75	94	3	3	6	4
730	L30	CAGATCTACTGGGTGGACAGC			5609	5612			80	90	272	339	117	126	108	112
731	L31	AGATCTACTGGGTGGACAGCA			8301	8320			111	141	547	652	583	524	177	254
732	L32	GATCTACTGGGTGGACAGCAG			6537	6701			1109	1154	708	736	243	282	2214	2400
733	L33	ATCTACTGGGTGGACAGCAGT			7628	7618			900	1149	1943	2327	1821	2106	808	825
734	L34	TCTACTGGGTGGACAGCAGTG			1527	1558			870	769	25	33	2	2	6	4
735	L35	CTACTGGGTGGACAGCAGTGC			2033	2051			114	125	583	662	136	161	244	324
736	L36	TACTGGGTGGACAGCAGTGCC			1735	1873			6	3	20	21	8	15	0	3
737	L37	ACTGGGTGGACAGCAGTGCCA			971	1128			19	18	4	4	502	529	8	1
738	L38	CTGGGTGGACAGCAGTGCCAG			1108	1154			3	5	442	369	21	26	223	161
739	L39	TGGGTGGACAGCAGTGCCAGC			1371	1448			233	269	170	227	9	14	4	2
740	L40	GGGTGGACAGCAGTGCCAGCT			1139	1293			10	16	25	25	45	49	77	109
741	L41	GGTGGACAGCAGTGCCAGCTC			1592	1756			351	390	91	162	32	36	173	253
742	L42	GTGGACAGCAGTGCCAGCTCT			2089	2247			83	110	130	169	66	47	12	5
743	L43	TGGACAGCAGTGCCAGCTCTC			1360	1549			72	112	43	62	0	2	12	12
744	L44	GGACAGCAGTGCCAGCTCTCC			923	1123			4	1	79	84	1	0	2	2
745	L45	GACAGCAGTGCCAGCTCTCCC			994	1241			423	522	126	152	112	125	325	389
746	L46	ACAGCAGTGCCAGCTCTCCCT			1358	1370			25	56	108	156	44	48	13	27
747	L47	CAGCAGTGCCAGCTCTCCCTG			584	678			63	94	0	0	15	22	17	29
748	L48	AGCAGTGCCAGCTCTCCCTGG			1185	1221			46	55	21	25	139	173	4	6
749	L49	GCAGTGCCAGCTCTCCCTGGG			860	934			18	26	4	8	7	5	8	9
750	L50	CAGTGCCAGCTCTCCCTGGGC			1775	1873			1	3	1	0	1	5	35	44
751	L51	AGTGCCAGCTCTCCCTGGGCC			834	869			24	34	20	12	4	3	1	1
752	L52	GTGCCAGCTCTCCCTGGGCCC			1458	1572			13	17	3	1	927	1058	1	2
753	L53	TGCCAGCTCTCCCTGGGCCCC			1064	1146			1	1	10	17	48	39	4	11
754	L54	GCCAGCTCTCCCTGGGCCCCT			919	875			9	6	5	4	15	12	4	0
755	L55	CCAGCTCTCCCTGGGCCCCTC			3066	3184			168	188	71	56	333	342	56	37
756	L56	CAGCTCTCCCTGGGCCCCTCC			2895	2969			12	20	9	10	61	66	9	18
757	L57	AGCTCTCCCTGGGCCCCTCCA			1821	1754			281	326	1	4	95	109	1	0
758	L58	GCTCTCCCTGGGCCCCTCCAG			2070	2281			15	20	10	7	7	8	21	43
759	L59	CTCTCCCTGGGCCCCTCCAGG			3361	3359			76	127	85	102	61	106	72	109
760	L60	TCTCCCTGGGCCCCTCCAGGC			1074	1328			21	40	149	198	338	413	9	18
761	L61	CTCCCTGGGCCCCTCCAGGCA			1626	1708			8	20	410	453	159	142	2	1
762	L62	TCCCTGGGCCCCTCCAGGCAC			1034	1029			53	55	145	162	278	243	7	7
763	L63	CCCTGGGCCCCTCCAGGCACA			893	988			69	100	16	25	209	290	150	108
764	L64	CCTGGGCCCCTCCAGGCACAG			196	213			1	0	0	2	0	1	1	1
765	L65	CTGGGCCCCTCCAGGCACAGT			881	936			1843	1708	369	327	271	260	373	366
766	L66	TGGGCCCCTCCAGGCACAGTT			584	529			127	108	56	68	334	284	28	36
767	L67	GGGCCCCTCCAGGCACAGTTC			917	985			4	4	0	0	330	286	371	384
768	L68	GGCCCCTCCAGGCACAGTTCT			841	784			85	70	175	146	123	84	528	424
769	L69	GCCCCTCCAGGCACAGTTCTT			3234	3111			17	10	9	18	21	7	49	41
770	L70	CCCCTCCAGGCACAGTTCTTC			7637	7436			606	549	970	1069	350	296	102	135
771	L71	CCCTCCAGGCACAGTTCTTCC			3783	3845			1386	1444	635	707	763	720	257	254
772	L72	CCTCCAGGCACAGTTCTTCCC			3692	3643			411	470	164	177	81	91	68	86
773	L73	CTCCAGGCACAGTTCTTCCCT			2724	2682			227	233	271	259	134	153	239	297
774	L74	TCCAGGCACAGTTCTTCCCTG			3885	3846			320	299	107	133	102	93	710	647
775	L75	CCAGGCACAGTTCTTCCCTGT			5931	5921			401	318	327	286	360	276	771	696
776	L76	CAGGCACAGTTCTTCCCTGTC			1655	1615			4	1	39	24	4	1	19	18
777	L77	AGGCACAGTTCTTCCCTGTCC			718	736			0	0	0	0	0	0	122	103
778	L78	GGCACAGTTCTTCCCTGTCCA			2710	2691			1	0	28	42	184	122	55	81
779	L79	GCACAGTTCTTCCCTGTCCAA			10503	10407			303	222	180	172	330	352	553	673
780	L80	CACAGTTCTTCCCTGTCCAAC			10908	10684			633	655	230	212	1590	1514	612	653
781	L81	ACAGTTCTTCCCTGTCCAACC			13259	13183			437	340	464	506	1593	1353	65	59
782	L82	CAGTTCTTCCCTGTCCAACCT			13479	13514			733	589	1635	1500	41	54	346	319
783	L83	AGTTCTTCCCTGTCCAACCTC			6150	6146			13	11	16	11	61	51	66	83
784	L84	GTTCTTCCCTGTCCAACCTCT			3736	3695			15	15	5	3	24	26	49	47
785	L85	TTCTTCCCTGTCCAACCTCTG			11422	11247			530	524	755	747	532	489	429	488
786	L86	TCTTCCCTGTCCAACCTCTGT			4423	4376			48	61	8	9	38	28	14	13
787	L87	CTTCCCTGTCCAACCTCTGTG			6260	6136			705	487	530	412	176	175	304	251
788	L88	TTCCCTGTCCAACCTCTGTGC			7144	7104			12	12	134	125	188	131	447	429
789	L89	TCCCTGTCCAACCTCTGTGCC			8318	8294			58	83	466	383	70	82	111	137
790	L90	CCCTGTCCAACCTCTGTGCCC			3682	3631			367	296	421	406	7	22	94	103
791	L91	CCTGTCCAACCTCTGTGCCCA			5157	5099			287	336	117	110	784	937	351	444
792	L92	CTGTCCAACCTCTGTGCCCAG			4909	4856			3920	3973	1604	1375	630	556	17	20
793	L93	TGTCCAACCTCTGTGCCCAGA			7910	7799			49	33	151	188	133	109	92	67
794	L94	GTCCAACCTCTGTGCCCAGAA			7183	7166			477	368	241	210	475	502	1081	939
795	L95	TCCAACCTCTGTGCCCAGAAG			4318	4287			3	0	162	121	7	5	37	18
796	L96	CCAACCTCTGTGCCCAGAAGG			7719	7765			1465	1434	125	127	18	20	516	440
797	L97	CAACCTCTGTGCCCAGAAGGC			7977	8057			300	399	122	156	294	356	84	95
798	L98	AACCTCTGTGCCCAGAAGGCC			5375	5379			28	42	22	32	261	315	1016	1197
799	L99	ACCTCTGTGCCCAGAAGGCCT			5512	5555			216	227	94	152	262	279	473	501
800	L100	CCTCTGTGCCCAGAAGGCCTG			4985	5086			378	330	42	58	8	10	610	661
801	L101	CTCTGTGCCCAGAAGGCCTGG			3609	3502			380	454	557	600	111	142	693	882
802	L102	TCTGTGCCCAGAAGGCCTGGT			2030	2056			5	7	12	12	67	92	6	9
803	L103	CTGTGCCCAGAAGGCCTGGTC			716	780			76	55	0	2	3	0	18	20
804	L104	TGTGCCCAGAAGGCCTGGTCA			1910	2001			3	2	8	7	74	83	202	207
805	L105	GTGCCCAGAAGGCCTGGTCAA			1038	1081			298	282	11	13	3	1	10	21
806	L106	TGCCCAGAAGGCCTGGTCAAA			1464	1625			37	75	224	285	43	58	10	13
807	L107	GCCCAGAAGGCCTGGTCAAAG			1698	1883			82	88	88	148	0	2	2	1
808	L108	CCCAGAAGGCCTGGTCAAAGG			1697	1727			8	5	52	66	630	684	448	473
809	L109	CCAGAAGGCCTGGTCAAAGGA			1843	2004			35	36	81	90	40	42	13	31
810	L110	CAGAAGGCCTGGTCAAAGGAG			1357	1420			966	912	78	70	76	97	1267	1295
811	L111	AGAAGGCCTGGTCAAAGGAGG			748	765			31	52	99	147	113	161	236	232
812	L112	GAAGGCCTGGTCAAAGGAGGC			1065	1166			264	355	174	154	558	639	648	701
813	L113	AAGGCCTGGTCAAAGGAGGCC			463	508			65	114	0	0	7	21	3	11
814	L114	AGGCCTGGTCAAAGGAGGCCA			1148	1235			1	6	850	931	11	30	7	4
815	L115	GGCCTGGTCAAAGGAGGCCAC			759	747			2	3	8	15	7	3	0	3
816	L116	GCCTGGTCAAAGGAGGCCACC			1332	1399			436	319	206	192	1	6	76	78
817	L117	CCTGGTCAAAGGAGGCCACCA			3230	3249			188	180	390	414	28	18	87	62
818	L118	CTGGTCAAAGGAGGCCACCAC			1323	1452			652	796	146	166	6	11	41	36
819	L119	TGGTCAAAGGAGGCCACCACC			1295	1328			28	28	5	5	108	132	7	7
820	L120	GGTCAAAGGAGGCCACCACCA			1276	1173			423	308	2	3	8	4	0	0
821	L121	GTCAAAGGAGGCCACCACCAC			973	1145			17	7	715	842	385	447	159	207
822	L122	TCAAAGGAGGCCACCACCACC			739	837			11	17	18	26	18	41	13	24
823	L123	CAAAGGAGGCCACCACCACCA			1099	1177			408	480	99	118	305	421	52	61
824	L124	AAAGGAGGCCACCACCACCAC			744	857			0	0	0	2	20	15	8	6
825	L125	AAGGAGGCCACCACCACCACC			577	644			4	4	5	1	0	2	291	371
826	L126	AGGAGGCCACCACCACCACCG			304	345			0	0	164	180	0	0	0	0
827	L127	GGAGGCCACCACCACCACCGC			572	660			10	6	6	7	0	0	13	10
828	L128	GAGGCCACCACCACCACCGCC			507	524			2	0	764	699	2	1	681	681
829	L129	AGGCCACCACCACCACCGCCA			611	648			164	172	1	3	2	1	0	0
830	L130	GGCCACCACCACCACCGCCAC			335	384			137	122	87	113	8	9	2	3
831	L131	GCCACCACCACCACCGCCACC			316	356			0	0	104	63	0	0	245	297
832	L132	CCACCACCACCACCGCCACCG			1043	1072			203	190	604	654	69	57	2	3
833	L133	CACCACCACCACCGCCACCGC			953	928			187	127	187	155	206	130	62	39
834	L134	ACCACCACCACCGCCACCGCC			1035	1109			4	5	5	9	36	24	5	10
835	L135	CCACCACCACCGCCACCGCCA			767	867			41	43	59	46	71	70	74	43
836	L136	CACCACCACCGCCACCGCCAC			1302	1341			152	142	472	526	180	122	18	15
837	L137	ACCACCACCGCCACCGCCACC			1451	1495			12	15	42	26	4	2	195	163
838	L138	CCACCACCGCCACCGCCACCA			486	495			459	499	2	1	48	51	0	0
839	L139	CACCACCGCCACCGCCACCAC			840	971			147	183	261	306	13	24	34	33
840	L140	ACCACCGCCACCGCCACCACT			1273	1375			1210	1416	227	251	205	203	846	1128
841	L141	CCACCGCCACCGCCACCACTA			1408	1532			845	852	1429	1545	1052	1191	1734	1938
842	L142	CACCGCCACCGCCACCACTAC			2143	2151			648	604	600	648	5	6	14	7
843	L143	ACCGCCACCGCCACCACTACC			1116	1114			66	51	30	41	18	13	24	8
844	L144	CCGCCACCGCCACCACTACCA			1103	1130			37	42	4	4	1	0	0	0
845	L145	CGCCACCGCCACCACTACCAC			1305	1319			249	235	138	83	106	78	206	240
846	L146	GCCACCGCCACCACTACCACC			1141	1199			159	169	1020	1141	221	252	398	418
847	L147	CCACCGCCACCACTACCACCT			2469	2473			203	183	117	132	676	586	116	128
848	L148	CACCGCCACCACTACCACCTC			3975	4046			354	471	421	360	392	331	61	62
849	L149	ACCGCCACCACTACCACCTCC			1966	1793			234	164	9	6	64	60	5	8
850	L150	CCGCCACCACTACCACCTCCG			3568	3414			555	506	14	13	53	36	31	36
851	L151	CGCCACCACTACCACCTCCGC			4051	4038			107	97	1864	2112	71	86	51	31
852	L152	GCCACCACTACCACCTCCGCC			3491	3536			372	418	6	3	36	50	227	242
853	L153	CCACCACTACCACCTCCGCCG			7009	7123			447	482	392	378	200	184	234	156
854	L154	CACCACTACCACCTCCGCCGC			6075	6049			421	421	371	360	795	648	167	139
855	L155	ACCACTACCACCTCCGCCGCC			1501	1382			49	62	21	21	9	13	5	4
856	L156	CCACTACCACCTCCGCCGCCG			1200	1184			33	34	23	16	27	23	28	37
857	L157	CACTACCACCTCCGCCGCCGC			1631	1639			65	68	9	19	3	3	5	3
858	L158	ACTACCACCTCCGCCGCCGCC			445	460			0	2	0	2	0	0	0	1
859	L159	CTACCACCTCCGCCGCCGCCG			311	394			591	603	1155	1237	339	380	891	909
860	L160	TACCACCTCCGCCGCCGCCGC			748	747			3	0	0	0	9	3	1	1
861	L161	ACCACCTCCGCCGCCGCCGCC			456	484			564	457	0	2	1	0	0	0
862	L162	CCACCTCCGCCGCCGCCGCCA			684	738			3	0	317	333	1044	1133	1	1
863	L163	CACCTCCGCCGCCGCCGCCAC			438	546			4	8	48	49	2	2	19	22
864	L164	ACCTCCGCCGCCGCCGCCACC			849	872			857	944	193	239	140	164	398	479
865	L165	CCTCCGCCGCCGCCGCCACCA			251	321			1	0	113	151	0	1	0	0
866	L166	CTCCGCCGCCGCCGCCACCAC			226	293			0	0	0	0	0	0	0	0
867	L167	TCCGCCGCCGCCGCCACCACT			110	146			0	0	0	1	0	0	0	0
868	L168	CCGCCGCCGCCGCCACCACTG			235	350			90	111	7	5	28	39	5	6
869	L169	CGCCGCCGCCGCCACCACTGC			268	258			2	6	0	0	0	0	0	1
870	L170	GCCGCCGCCGCCACCACTGCC			641	676			369	413	285	325	125	156	1305	1447
871	L171	CCGCCGCCGCCACCACTGCCT			192	222			2	4	2	0	0	1	410	480
872	L172	CGCCGCCGCCACCACTGCCTC			720	740			412	410	2034	2213	83	71	1567	1683
873	L173	GCCGCCGCCACCACTGCCTCC			1182	1175			1953	1845	745	784	1552	1342	2230	2030
874	L174	CCGCCGCCACCACTGCCTCCA			278	294			10	4	5	9	0	3	3	2
875	L175	CGCCGCCACCACTGCCTCCAC			2034	2083			695	635	4	11	1	4	2269	2349
876	L176	GCCGCCACCACTGCCTCCACT			313	351			0	2	0	2	0	1	1	0
877	L177	CCGCCACCACTGCCTCCACTA			5084	4971			90	102	362	378	30	23	28	24
878	L178	CGCCACCACTGCCTCCACTAC			5029	5051			51	58	79	100	136	99	62	43
879	L179	GCCACCACTGCCTCCACTACC			4043	3985			61	63	1442	1668	74	47	223	219
880	L180	CCACCACTGCCTCCACTACCG			5453	5405			77	73	897	918	178	132	260	303
881	L181	CACCACTGCCTCCACTACCGC			5661	5612			262	240	439	299	105	87	94	114
882	L182	ACCACTGCCTCCACTACCGCT			5109	5119			1020	1068	300	264	396	354	113	138
883	L183	CCACTGCCTCCACTACCGCTG			5695	5633			54	55	2592	2488	279	275	284	240
884	L184	CACTGCCTCCACTACCGCTGC			5469	5503			120	127	129	198	166	219	1987	1639
885	L185	ACTGCCTCCACTACCGCTGCC			2275	2351			1622	1414	424	451	15	25	103	94
886	L186	CTGCCTCCACTACCGCTGCCA			3794	3640			56	43	948	930	11	7	4	5
887	L187	TGCCTCCACTACCGCTGCCAC			1418	1347			502	565	964	1001	4	7	497	440
888	L188	GCCTCCACTACCGCTGCCACC			2073	2065			4	4	3	4	3	3	12	12
889	L189	CCTCCACTACCGCTGCCACCC			2340	2379			2	4	14	9	70	61	5	8
890	L190	CTCCACTACCGCTGCCACCCC			3466	3576			359	272	500	513	262	190	292	289
891	L191	TCCACTACCGCTGCCACCCCT			2741	2781			34	29	19	23	1093	926	44	31
892	L192	CCACTACCGCTGCCACCCCTG			2246	2322			35	16	285	284	296	284	81	50
893	L193	CACTACCGCTGCCACCCCTGA			1708	1725			245	300	0	0	6	5	2	3
894	L194	ACTACCGCTGCCACCCCTGAA			1488	1527			258	220	267	253	4	0	159	130
895	L195	CTACCGCTGCCACCCCTGAAG			1783	1797			333	353	55	40	221	151	73	103
896	L196	TACCGCTGCCACCCCTGAAGA			2509	2444			578	602	122	129	133	153	331	319
897	L197	ACCGCTGCCACCCCTGAAGAA			1319	1259			53	57	2	1	110	145	34	30
898	L198	CCGCTGCCACCCCTGAAGAAG			906	873			1274	1478	2902	2865	2	3	2791	2748
899	L199	CGCTGCCACCCCTGAAGAAGA			3494	3467			3893	3879	981	915	1477	1401	1922	1716
900	L200	GCTGCCACCCCTGAAGAAGAG			699	758			25	25	20	23	16	13	42	69
901	L201	CTGCCACCCCTGAAGAAGAGA			9271	9099			517	401	213	203	322	280	95	95
902	L202	TGCCACCCCTGAAGAAGAGAG			8687	8526			255	298	115	104	398	534	176	254
903	L203	GCCACCCCTGAAGAAGAGAGG			3253	3261			621	563	51	66	29	58	29	51
904	L204	CCACCCCTGAAGAAGAGAGGG			7809	7704			380	467	727	712	318	321	405	469
905	L205	CACCCCTGAAGAAGAGAGGGA			14373	14453			697	714	1254	1291	393	449	1185	1317
906	L206	ACCCCTGAAGAAGAGAGGGAA			13876	13822			1121	1089	1695	1728	1193	1311	1143	1212
907	L207	CCCCTGAAGAAGAGAGGGAAC			7978	8075			340	402	505	452	542	651	73	79
908	L208	CCCTGAAGAAGAGAGGGAACC			9837	9763			1663	1689	1508	1359	558	605	485	435
909	L209	CCTGAAGAAGAGAGGGAACCA			9966	9586			219	241	1227	1273	282	173	326	307
910	L210	CTGAAGAAGAGAGGGAACCAC			5486	5397			1530	1490	740	717	775	739	426	406
911	L211	TGAAGAAGAGAGGGAACCACA			11468	10917			1490	1455	2159	2067	2030	1845	1136	1024
912	L212	GAAGAAGAGAGGGAACCACAG			4608	4558			197	200	844	831	258	237	130	142
913	L213	AAGAAGAGAGGGAACCACAGC			2718	2709			149	157	70	74	417	385	88	101
914	L214	AGAAGAGAGGGAACCACAGCA			1958	2040			137	187	51	68	13	28	91	71
915	L215	GAAGAGAGGGAACCACAGCAC			1852	1896			101	135	190	194	204	244	227	264
916	L216	AAGAGAGGGAACCACAGCACA			1485	1495			663	635	231	233	868	791	621	528
917	L217	AGAGAGGGAACCACAGCACAG			1525	1526			392	342	465	531	1046	1009	719	614
918	L218	GAGAGGGAACCACAGCACAGG			882	960			239	222	2	1	367	414	473	562
919	L219	AGAGGGAACCACAGCACAGGC			1260	1466			25	19	32	31	286	348	126	136
920	L220	GAGGGAACCACAGCACAGGCC			2061	2118			685	767	1541	1776	492	539	67	125
921	L221	AGGGAACCACAGCACAGGCCT			1442	1430			24	35	7	8	20	13	34	45
922	L222	GGGAACCACAGCACAGGCCTG			1099	1249			138	141	61	92	188	233	54	61
923	L223	GGAACCACAGCACAGGCCTGT			3559	3614			304	390	531	553	590	791	98	110
924	L224	GAACCACAGCACAGGCCTGTG			5108	5297			1605	1869	1040	1174	828	883	1310	1391
925	L225	AACCACAGCACAGGCCTGTGT			6242	6278			1115	1259	1580	1703	788	813	754	684
926	L226	ACCACAGCACAGGCCTGTGTC			4026	4067			182	170	384	447	160	189	687	842
927	L227	CCACAGCACAGGCCTGTGTCT			4086	4280			1466	1591	1875	1737	4092	4492	3985	4488
928	L228	CACAGCACAGGCCTGTGTCTC			3420	3523			235	303	295	360	23	26	546	610
929	L229	ACAGCACAGGCCTGTGTCTCC			2645	2760			123	110	718	893	84	42	48	28
930	L230	CAGCACAGGCCTGTGTCTCCT			1698	1751			14	10	55	29	439	462	768	802
931	L231	AGCACAGGCCTGTGTCTCCTT			1825	1815			8	6	11	23	56	35	13	9
932	L232	GCACAGGCCTGTGTCTCCTTG			676	677			9	10	0	0	11	15	0	3
933	L233	CACAGGCCTGTGTCTCCTTGT			1474	1489			21	45	48	78	72	82	3	9
934	L234	ACAGGCCTGTGTCTCCTTGTG			907	941			92	105	84	143	44	82	23	42
935	L235	CAGGCCTGTGTCTCCTTGTGA			3246	3465			104	118	443	439	1351	1238	10	10
936	L236	AGGCCTGTGTCTCCTTGTGAT			3095	3176			1424	1482	118	118	103	134	832	704
937	L237	GGCCTGTGTCTCCTTGTGATG			2191	2059			2	1	11	13	16	17	128	162
938	L238	GCCTGTGTCTCCTTGTGATGT			3957	3803			104	107	185	154	201	248	103	105
939	L239	CCTGTGTCTCCTTGTGATGTT			12927	12794			1646	1745	1635	1526	1304	1188	272	189
940	L240	CTGTGTCTCCTTGTGATGTTT			9411	9452			431	421	269	289	262	287	255	241
941	L241	TGTGTCTCCTTGTGATGTTTT			12964	12688			1532	1561	539	512	601	616	237	229
942	L242	GTGTCTCCTTGTGATGTTTTT			8731	8502			1256	1269	199	258	397	409	1194	1097
943	L243	TGTCTCCTTGTGATGTTTTTC			16348	16123			3032	2987	780	806	1340	1538	2770	3300
944	L244	GTCTCCTTGTGATGTTTTTCA			9479	9337			659	682	557	512	524	610	332	309
945	L245	TCTCCTTGTGATGTTTTTCAT			8223	7760			2236	2071	666	550	1079	1001	1361	1317
946	L246	CTCCTTGTGATGTTTTTCATG			10200	9986			3642	3714	673	843	1387	1435	816	1408
947	L247	TCCTTGTGATGTTTTTCATGG			9861	9487			1544	1646	805	781	1794	1716	702	731
948	L248	CCTTGTGATGTTTTTCATGGT			11046	10875			777	793	773	745	939	966	447	470
949	L249	CTTGTGATGTTTTTCATGGTT			10414	10021			1335	1352	1637	1599	2963	3063	1975	1789
950	L250	TTGTGATGTTTTTCATGGTTC			7130	7041			1140	1172	763	663	749	657	252	245
951	L251	TGTGATGTTTTTCATGGTTCT			8648	8384			751	714	636	509	534	479	263	280
952	L252	GTGATGTTTTTCATGGTTCTG			6271	6164			945	885	1037	983	1205	1123	499	719
953	L253	TGATGTTTTTCATGGTTCTGG			10037	9640			1075	1075	1117	1192	3106	3174	546	547
954	L254	GATGTTTTTCATGGTTCTGGT			12134	11514			712	662	463	400	285	268	146	145
955	L255	ATGTTTTTCATGGTTCTGGTT			12237	11897			1621	1671	1263	1221	772	825	1283	1176
956	L256	TGTTTTTCATGGTTCTGGTTG			5357	5223			204	226	52	37	811	787	432	400
957	L257	GTTTTTCATGGTTCTGGTTGC			5061	4871			161	213	17	24	774	853	34	22
958	L258	TTTTTCATGGTTCTGGTTGCC			5034	4876			847	811	138	134	338	331	141	135
959	L259	TTTTCATGGTTCTGGTTGCCT			9108	9089			355	409	1716	1531	902	1003	329	313
960	L260	TTTCATGGTTCTGGTTGCCTT			9857	9652			1257	1180	273	264	767	925	71	61
961	L261	TTCATGGTTCTGGTTGCCTTG			6255	6142			2655	2682	326	328	1128	1070	339	408
962	L262	TCATGGTTCTGGTTGCCTTGG			4371	4206			890	851	185	154	78	89	604	504
963	L263	CATGGTTCTGGTTGCCTTGGT			6652	6698			531	620	590	683	444	562	775	979
964	L264	ATGGTTCTGGTTGCCTTGGTA			8017	7862			266	272	494	483	112	98	122	129
965	L265	TGGTTCTGGTTGCCTTGGTAG			5732	5770			310	344	136	118	137	182	12	11
966	L266	GGTTCTGGTTGCCTTGGTAGG			2738	2834			748	861	1071	1280	595	687	1112	1271
967	L267	GTTCTGGTTGCCTTGGTAGGA			3312	3339			933	885	300	390	151	196	56	66
968	L268	TTCTGGTTGCCTTGGTAGGAT			6227	5912			162	186	217	225	186	184	166	162
969	L269	TCTGGTTGCCTTGGTAGGATT			6234	6006			700	771	1079	1088	826	847	82	72
970	L270	CTGGTTGCCTTGGTAGGATTG			1958	2125			210	267	57	84	28	68	96	128
971	L271	TGGTTGCCTTGGTAGGATTGG			3671	3678			233	220	44	54	58	68	110	145
972	L272	GGTTGCCTTGGTAGGATTGGG			1970	1775			213	239	505	528	31	38	34	32
973	L273	GTTGCCTTGGTAGGATTGGGC			2482	2535			121	189	152	116	263	259	128	92
974	L274	TTGCCTTGGTAGGATTGGGCC			3200	3275			172	153	14	16	20	20	11	16
975	L275	TGCCTTGGTAGGATTGGGCCT			2020	2030			7	15	42	29	60	84	13	17
976	L276	GCCTTGGTAGGATTGGGCCTG			3178	3207			692	782	420	546	339	440	77	130
977	L277	CCTTGGTAGGATTGGGCCTGG			2895	2853			618	494	514	388	311	238	393	311
978	L278	CTTGGTAGGATTGGGCCTGGG			1784	1844			1446	1465	1188	1123	943	1014	6	1
979	L279	TTGGTAGGATTGGGCCTGGGG			1289	1401			0	0	151	140	2	2	178	209
980	L280	TGGTAGGATTGGGCCTGGGGA			2380	2463			28	41	379	299	54	67	272	283
981	L281	GGTAGGATTGGGCCTGGGGAT			726	849			141	102	55	57	53	38	27	33
982	L282	GTAGGATTGGGCCTGGGGATG			1094	1132			156	198	2	4	23	21	259	307
983	L283	TAGGATTGGGCCTGGGGATGT			1156	1215			263	302	11	15	433	439	12	21
984	L284	AGGATTGGGCCTGGGGATGTT			1261	1381			9	6	7	3	3	9	7	11
985	L285	GGATTGGGCCTGGGGATGTTT			1670	1763			1144	1275	936	1140	602	726	81	82
986	L286	GATTGGGCCTGGGGATGTTTC			1480	1448			65	54	95	119	79	58	93	124
987	L287	ATTGGGCCTGGGGATGTTTCA			2014	2026			289	297	154	163	9	5	39	57
988	L288	TTGGGCCTGGGGATGTTTCAG			981	1007			104	106	1	3	0	0	3	0
989	L289	TGGGCCTGGGGATGTTTCAGC			566	602			7	8	289	316	3	0	565	767
990	L290	GGGCCTGGGGATGTTTCAGCT			568	607			1	2	2	7	2	2	0	0
991	L291	GGCCTGGGGATGTTTCAGCTC			1056	1194			112	91	3	5	15	31	14	10
992	L292	GCCTGGGGATGTTTCAGCTCT			2474	2452			33	50	51	102	129	167	509	658
993	L293	CCTGGGGATGTTTCAGCTCTT			5323	5263			334	363	1164	1052	139	131	749	610
994	L294	CTGGGGATGTTTCAGCTCTTC			2480	2461			194	156	206	206	73	61	333	377
995	L295	TGGGGATGTTTCAGCTCTTCC			2485	2383			115	94	37	41	4	3	9	11
996	L296	GGGGATGTTTCAGCTCTTCCA			1531	1581			193	255	171	161	81	102	9	9
997	L297	GGGATGTTTCAGCTCTTCCAC			1862	1826			21	32	43	59	4	8	3	5
998	L298	GGATGTTTCAGCTCTTCCACC			4482	4411			74	92	57	67	33	44	303	342
999	L299	GATGTTTCAGCTCTTCCACCT			11754	11475			2437	2533	820	840	420	456	236	260
1000	L300	ATGTTTCAGCTCTTCCACCTA			11164	10849			2257	2042	1127	1144	1419	1252	422	469
1001	L301	TGTTTCAGCTCTTCCACCTAC			9034	8936			309	268	388	330	227	236	96	104
1002	L302	GTTTCAGCTCTTCCACCTACA			9137	9019			659	620	263	246	540	430	688	642
1003	L303	TTTCAGCTCTTCCACCTACAG			10171	10009			417	393	522	557	803	960	1117	1123
1004	L304	TTCAGCTCTTCCACCTACAGA			9662	9767			111	141	131	174	981	1129	339	313
1005	L305	TCAGCTCTTCCACCTACAGAA			11739	11590			1553	1505	692	810	608	538	659	551
1006	L306	CAGCTCTTCCACCTACAGAAG			8679	8699			1446	1402	2065	2002	372	374	880	781
1007	L307	AGCTCTTCCACCTACAGAAGG			3603	3501			104	140	390	391	429	387	71	60
1008	L308	GCTCTTCCACCTACAGAAGGA			9716	9714			460	398	672	619	899	931	380	321
1009	L309	CTCTTCCACCTACAGAAGGAG			10192	10122			1703	1624	888	900	153	164	80	80
1010	L310	TCTTCCACCTACAGAAGGAGC			4029	3991			366	295	54	33	131	100	34	42
1011	L311	CTTCCACCTACAGAAGGAGCT			10193	10035			700	819	663	557	411	457	238	257
1012	L312	TTCCACCTACAGAAGGAGCTG			5837	5849			314	306	562	461	239	225	460	408
1013	L313	TCCACCTACAGAAGGAGCTGG			4995	4993			600	482	139	114	1939	2071	572	533
1014	L314	CCACCTACAGAAGGAGCTGGC			3604	3622			531	527	41	48	93	99	15	11
1015	L315	CACCTACAGAAGGAGCTGGCA			4810	4835			127	82	103	105	141	135	80	83
1016	L316	ACCTACAGAAGGAGCTGGCAG			3245	3318			40	50	135	161	677	650	62	71
1017	L317	CCTACAGAAGGAGCTGGCAGA			3265	3140			576	397	1008	938	560	549	563	633
1018	L318	CTACAGAAGGAGCTGGCAGAA			1408	1342			3	2	48	42	3	1	679	758
1019	L319	TACAGAAGGAGCTGGCAGAAC			1386	1493			92	128	753	739	74	100	40	46
1020	L320	ACAGAAGGAGCTGGCAGAACT			2172	2145			222	266	86	87	373	400	180	170
1021	L321	CAGAAGGAGCTGGCAGAACTC			898	904			868	840	922	923	38	50	5	2
1022	L322	AGAAGGAGCTGGCAGAACTCC			595	688			141	180	2	1	3	1	0	0
1023	L323	GAAGGAGCTGGCAGAACTCCG			1626	1741			20	36	225	245	316	319	417	460
1024	L324	AAGGAGCTGGCAGAACTCCGA			1586	1675			147	136	26	42	217	146	541	591
1025	L325	AGGAGCTGGCAGAACTCCGAG			945	1005			16	14	34	34	1	4	1	1
1026	L326	GGAGCTGGCAGAACTCCGAGA			633	705			2	2	1	2	565	563	861	868
1027	L327	GAGCTGGCAGAACTCCGAGAG			618	721			5	3	0	1	123	164	3	4
1028	L328	AGCTGGCAGAACTCCGAGAGT			2331	2298			99	164	525	525	699	666	357	301
1029	L329	GCTGGCAGAACTCCGAGAGTC			1746	1815			34	37	39	63	4	2	85	131
1030	L330	CTGGCAGAACTCCGAGAGTCT			1664	1661			43	58	0	1	7	3	62	87
1031	L331	TGGCAGAACTCCGAGAGTCTA			2613	2634			85	97	137	97	21	14	1	2
1032	L332	GGCAGAACTCCGAGAGTCTAC			2346	2368			254	244	53	37	20	20	13	12
1033	L333	GCAGAACTCCGAGAGTCTACC			2988	3008			331	323	611	620	483	492	571	449
1034	L334	CAGAACTCCGAGAGTCTACCA			5311	5307			429	376	933	880	435	376	36	34
1035	L335	AGAACTCCGAGAGTCTACCAG			3641	3631			1664	1798	283	237	319	356	350	407
1036	L336	GAACTCCGAGAGTCTACCAGC			3996	4100			327	331	89	76	949	812	529	542
1037	L337	AACTCCGAGAGTCTACCAGCC			3843	3987			531	551	71	60	180	189	13	9
1038	L338	ACTCCGAGAGTCTACCAGCCA			5393	5501			658	750	341	412	250	334	356	323
1039	L339	CTCCGAGAGTCTACCAGCCAG			2044	2102			52	86	84	94	32	21	51	51
1040	L340	TCCGAGAGTCTACCAGCCAGA			3406	3357			181	186	2	2	0	0	1	0
1041	L341	CCGAGAGTCTACCAGCCAGAT			4364	4562			344	357	143	186	69	78	20	15
1042	L342	CGAGAGTCTACCAGCCAGATG			3513	3560			168	168	158	144	506	535	160	164
1043	L343	GAGAGTCTACCAGCCAGATGC			2751	2805			330	387	20	20	34	32	47	34
1044	L344	AGAGTCTACCAGCCAGATGCA			4920	4953			1059	1150	196	130	25	36	1	2
1045	L345	GAGTCTACCAGCCAGATGCAC			1750	1849			960	894	159	122	6	4	235	212
1046	L346	AGTCTACCAGCCAGATGCACA			2920	2928			1463	1386	1076	1066	81	83	5	3
1047	L347	GTCTACCAGCCAGATGCACAC			2899	3048			818	931	68	85	181	204	38	67
1048	L348	TCTACCAGCCAGATGCACACA			5342	5401			616	655	978	1040	665	841	359	387
1049	L349	CTACCAGCCAGATGCACACAG			5581	5567			3695	3314	916	840	1480	1295	532	522
1050	L350	TACCAGCCAGATGCACACAGC			4391	4270			720	712	1009	1040	1804	1632	596	782
1051	L351	ACCAGCCAGATGCACACAGCA			2362	2502			234	315	484	545	22	18	1834	1905
1052	L352	CCAGCCAGATGCACACAGCAT			3450	3421			209	163	70	71	102	121	7	6
1053	L353	CAGCCAGATGCACACAGCATC			5422	5614			284	351	93	65	111	181	241	244
1054	L354	AGCCAGATGCACACAGCATCA			6865	6901			457	498	616	687	218	277	19	15
1055	L355	GCCAGATGCACACAGCATCAT			3454	3533			28	41	356	277	182	191	65	93
1056	L356	CCAGATGCACACAGCATCATC			6470	6360			936	949	133	133	407	337	243	262
1057	L357	CAGATGCACACAGCATCATCT			11853	11856			1847	1754	1717	1649	638	710	294	297
1058	L358	AGATGCACACAGCATCATCTT			8313	8085			2028	2073	668	596	1265	1098	389	388
1059	L359	GATGCACACAGCATCATCTTT			8233	8069			881	875	1725	1651	255	245	2	2
1060	L360	ATGCACACAGCATCATCTTTG			12541	12214			1010	1056	2566	2574	2801	2920	626	628
1061	L361	TGCACACAGCATCATCTTTGG			5412	5212			562	573	435	395	844	802	24	29
1062	L362	GCACACAGCATCATCTTTGGA			9546	9472			298	369	133	162	640	707	32	28
1063	L363	CACACAGCATCATCTTTGGAG			11607	11397			2236	2193	1499	1456	1553	1603	522	508
1064	L364	ACACAGCATCATCTTTGGAGA			14467	14382			2841	2676	931	952	3162	3020	640	644
1065	L365	CACAGCATCATCTTTGGAGAA			8907	8863			757	739	823	890	751	732	471	568
1066	L366	ACAGCATCATCTTTGGAGAAG			8390	8043			1756	1730	552	706	386	346	985	993
1067	L367	CAGCATCATCTTTGGAGAAGC			10502	10376			1480	1515	509	494	663	693	985	870
1068	L368	AGCATCATCTTTGGAGAAGCA			9938	9644			576	599	1491	1293	1374	1194	568	521
1069	L369	GCATCATCTTTGGAGAAGCAA			4124	4047			46	55	7	10	6	3	4	9
1070	L370	CATCATCTTTGGAGAAGCAAA			29113	28391			7502	7640	6669	6189	3125	3108	1858	1892
1071	L371	ATCATCTTTGGAGAAGCAAAT			18692	18828			4571	4563	3186	3315	2628	2490	2507	2494
1072	L372	TCATCTTTGGAGAAGCAAATA			10406	9959			465	437	845	726	802	740	849	657
1073	L373	CATCTTTGGAGAAGCAAATAG			15202	14597			4199	4043	2569	2531	2451	2294	3012	2495
1074	L374	ATCTTTGGAGAAGCAAATAGG			14798	14097			1829	1813	2174	2262	1308	1210	2027	1633
1075	L375	TCTTTGGAGAAGCAAATAGGC			10854	10664			1468	1435	287	350	881	859	1043	1077
1076	L376	CTTTGGAGAAGCAAATAGGCC			5315	5173			931	926	388	394	755	786	182	182
1077	L377	TTTGGAGAAGCAAATAGGCCA			9269	9065			1592	1703	1215	1099	1268	1079	1768	1536
1078	L378	TTGGAGAAGCAAATAGGCCAC			5420	5416			260	266	850	900	602	596	657	769
1079	L379	TGGAGAAGCAAATAGGCCACC			3867	3692			660	738	2667	2584	927	1249	133	119
1080	L380	GGAGAAGCAAATAGGCCACCC			2138	2129			94	132	267	317	95	136	92	119
1081	L381	GAGAAGCAAATAGGCCACCCC			2595	2538			1400	1443	416	510	582	610	539	509
1082	L382	AGAAGCAAATAGGCCACCCCA			3646	3522			258	235	255	225	143	124	425	403
1083	L383	GAAGCAAATAGGCCACCCCAG			2834	2896			294	351	611	632	1242	1416	25	42
1084	L384	AAGCAAATAGGCCACCCCAGT			2009	1943			203	254	274	364	435	527	829	892
1085	L385	AGCAAATAGGCCACCCCAGTC			1472	1539			168	167	153	143	48	60	51	69
1086	L386	GCAAATAGGCCACCCCAGTCC			1400	1364			10	16	27	22	296	275	177	150
1087	L387	CAAATAGGCCACCCCAGTCCA			1716	1763			101	109	413	390	350	407	1094	1142
1088	L388	AAATAGGCCACCCCAGTCCAC			1811	2043			51	43	523	590	102	130	56	50
1089	L389	AATAGGCCACCCCAGTCCACC			1518	1464			1	4	1	1	0	5	1	0
1090	L390	ATAGGCCACCCCAGTCCACCC			1403	1443			1778	1632	1873	1637	1000	911	2426	2489
1091	L391	TAGGCCACCCCAGTCCACCCC			468	460			15	10	212	278	1199	1265	661	766
1092	L392	AGGCCACCCCAGTCCACCCCC			967	1020			5	2	3	6	2	2	0	1
1093	L393	GGCCACCCCAGTCCACCCCCT			1500	1504			553	673	971	1163	1281	1343	1218	1389
1094	L394	GCCACCCCAGTCCACCCCCTG			2581	2864			658	787	116	131	151	191	20	29
1095	L395	CCACCCCAGTCCACCCCCTGA			4234	4191			11	22	19	24	1	2	9	9
1096	L396	CACCCCAGTCCACCCCCTGAA			7501	7547			2444	2372	2060	1834	68	53	1761	1539
1097	L397	ACCCCAGTCCACCCCCTGAAA			8397	8477			71	51	386	375	436	545	66	56
1098	L398	CCCCAGTCCACCCCCTGAAAA			5300	5183			372	404	144	136	181	144	5	3
1099	L399	CCCAGTCCACCCCCTGAAAAA			3754	3690			610	481	228	267	186	211	8	8
1100	L400	CCAGTCCACCCCCTGAAAAAA			6501	6387			134	115	548	507	481	391	489	543
1101	L401	CAGTCCACCCCCTGAAAAAAA			12818	12476			687	737	278	334	334	401	521	485
1102	L402	AGTCCACCCCCTGAAAAAAAG			4829	4774			178	165	28	40	310	239	800	704
1103	L403	GTCCACCCCCTGAAAAAAAGG			2604	2604			26	43	22	14	59	110	112	130
1104	L404	TCCACCCCCTGAAAAAAAGGA			6886	6706			371	366	691	762	524	481	840	913
1105	L405	CCACCCCCTGAAAAAAAGGAG			3770	3693			554	511	261	251	187	194	187	220
1106	L406	CACCCCCTGAAAAAAAGGAGC			7288	7031			1004	1126	492	596	835	785	185	171
1107	L407	ACCCCCTGAAAAAAAGGAGCT			6648	6391			272	217	305	336	1811	1623	1350	1272
1108	L408	CCCCCTGAAAAAAAGGAGCTG			3262	3328			115	107	258	282	258	247	119	90
1109	L409	CCCCTGAAAAAAAGGAGCTGA			3573	3498			493	473	766	683	169	201	148	151
1110	L410	CCCTGAAAAAAAGGAGCTGAG			5179	5094			518	533	562	573	480	422	380	401
1111	L411	CCTGAAAAAAAGGAGCTGAGG			4698	4568			629	716	374	432	763	748	357	369
1112	L412	CTGAAAAAAAGGAGCTGAGGA			4186	4047			491	392	343	340	558	570	1201	1206
1113	L413	TGAAAAAAAGGAGCTGAGGAA			3594	3477			525	549	259	241	411	402	185	208
1114	L414	GAAAAAAAGGAGCTGAGGAAA			3842	3700			954	974	588	615	705	1019	355	268
1115	L415	AAAAAAAGGAGCTGAGGAAAG			2867	2726			56	110	64	59	71	120	25	31
1116	L416	AAAAAAGGAGCTGAGGAAAGT			2531	2407			222	199	937	628	374	261	170	136
1117	L417	AAAAAGGAGCTGAGGAAAGTG			2394	2286			2142	1993	155	145	631	533	3413	2689
1118	L418	AAAAGGAGCTGAGGAAAGTGG			2702	2529			1262	1334	890	841	706	509	155	204
1119	L419	AAAGGAGCTGAGGAAAGTGGC			1428	1303			216	240	4	18	67	125	47	51
1120	L420	AAGGAGCTGAGGAAAGTGGCC			1327	1450			19	21	28	35	475	553	15	11
1121	L421	AGGAGCTGAGGAAAGTGGCCC			1388	1482			469	467	378	390	725	660	133	151
1122	L422	GGAGCTGAGGAAAGTGGCCCA			507	546			0	1	1	0	1	0	1	1
1123	L423	GAGCTGAGGAAAGTGGCCCAT			1774	1792			909	936	914	893	525	533	611	540
1124	L424	AGCTGAGGAAAGTGGCCCATT			3787	3718			1393	1486	333	333	975	996	14	16
1125	L425	GCTGAGGAAAGTGGCCCATTT			4227	4223			1469	1668	1285	1456	572	653	687	780
1126	L426	CTGAGGAAAGTGGCCCATTTA			3273	3247			139	128	119	114	149	117	463	451
1127	L427	TGAGGAAAGTGGCCCATTTAA			4091	3949			213	288	89	85	102	123	546	615
1128	L428	GAGGAAAGTGGCCCATTTAAC			4326	4121			1372	1430	2193	2374	912	984	920	829
1129	L429	AGGAAAGTGGCCCATTTAACA			2968	2897			4	3	270	233	60	49	8	7
1130	L430	GGAAAGTGGCCCATTTAACAG			2506	2458			1062	1093	447	448	176	196	208	173
1131	L431	GAAAGTGGCCCATTTAACAGG			2758	2606			315	309	160	176	225	258	329	341
1132	L432	AAAGTGGCCCATTTAACAGGC			1939	1967			86	90	626	565	67	47	44	37
1133	L433	AAGTGGCCCATTTAACAGGCA			1398	1375			322	208	56	50	411	177	26	36
1134	L434	AGTGGCCCATTTAACAGGCAA			2861	2836			425	371	248	310	458	467	24	18
1135	L435	GTGGCCCATTTAACAGGCAAG			1425	1388			379	403	163	186	4	2	31	37
1136	L436	TGGCCCATTTAACAGGCAAGT			8798	8590			1343	1325	1710	1487	992	822	454	421
1137	L437	GGCCCATTTAACAGGCAAGTC			7839	7870			1438	1417	1800	1707	100	99	122	118
1138	L438	GCCCATTTAACAGGCAAGTCC			6973	6918			466	477	82	81	187	206	43	33
1139	L439	CCCATTTAACAGGCAAGTCCA			13331	13167			2125	2119	1376	1330	1128	1200	649	727
1140	L440	CCATTTAACAGGCAAGTCCAA			10570	10347			1908	1871	1266	1189	1686	1719	982	874
1141	L441	CATTTAACAGGCAAGTCCAAC			15763	15493			3618	3735	2246	2288	1124	1107	1218	1266
1142	L442	ATTTAACAGGCAAGTCCAACT			6854	6371			550	564	397	468	303	314	96	92
1143	L443	TTTAACAGGCAAGTCCAACTC			7530	7224			1116	1218	1353	1436	2738	2791	1831	1915
1144	L444	TTAACAGGCAAGTCCAACTCA			3884	3680			395	339	44	45	252	261	35	33
1145	L445	TAACAGGCAAGTCCAACTCAA			5848	5743			2910	2907	1642	1703	1158	1150	1727	1907
1146	L446	AACAGGCAAGTCCAACTCAAG			3417	3439			1481	1690	528	593	904	939	817	923
1147	L447	ACAGGCAAGTCCAACTCAAGG			2556	2476			2453	2725	41	17	674	730	967	1037
1148	L448	CAGGCAAGTCCAACTCAAGGT			3085	3179			463	533	84	98	20	17	680	862
1149	L449	AGGCAAGTCCAACTCAAGGTC			2073	2042			293	237	628	532	276	223	187	120
1150	L450	GGCAAGTCCAACTCAAGGTCC			3072	3198			1656	1781	201	216	730	777	264	310
1151	L451	GCAAGTCCAACTCAAGGTCCA			4597	4648			125	143	577	460	635	586	99	114
1152	L452	CAAGTCCAACTCAAGGTCCAT			12180	11862			2996	2993	2084	2037	1611	1459	843	821
1153	L453	AAGTCCAACTCAAGGTCCATG			7108	7083			2154	2002	283	246	460	359	184	161
1154	L454	AGTCCAACTCAAGGTCCATGC			3326	3382			42	39	7	16	12	19	27	27
1155	L455	GTCCAACTCAAGGTCCATGCC			3604	3604			175	157	90	90	95	138	163	248
1156	L456	TCCAACTCAAGGTCCATGCCT			6880	6780			375	414	161	200	77	105	9	17
1157	L457	CCAACTCAAGGTCCATGCCTC			5757	5843			185	195	558	619	552	704	813	686
1158	L458	CAACTCAAGGTCCATGCCTCT			6411	6457			882	956	431	406	59	86	94	99
1159	L459	AACTCAAGGTCCATGCCTCTG			3013	3015			64	75	218	159	24	36	46	48
1160	L460	ACTCAAGGTCCATGCCTCTGG			4788	4772			58	59	794	673	34	23	934	869
1161	L461	CTCAAGGTCCATGCCTCTGGA			3129	3010			181	159	3	0	167	118	1	1
1162	L462	TCAAGGTCCATGCCTCTGGAA			5250	5226			273	320	384	419	719	636	61	54
1163	L463	CAAGGTCCATGCCTCTGGAAT			9884	9898			1253	1149	1770	1653	279	289	292	254
1164	L464	AAGGTCCATGCCTCTGGAATG			4914	4930			216	234	262	229	430	503	1088	1201
1165	L465	AGGTCCATGCCTCTGGAATGG			4089	4018			77	78	2381	2249	541	465	235	205
1166	L466	GGTCCATGCCTCTGGAATGGG			2336	2417			19	13	38	29	29	14	2	2
1167	L467	GTCCATGCCTCTGGAATGGGA			6756	6723			135	145	93	64	401	410	1078	898
1168	L468	TCCATGCCTCTGGAATGGGAA			7934	7865			478	480	807	822	959	906	344	292
1169	L469	CCATGCCTCTGGAATGGGAAG			10962	10924			615	791	601	654	797	928	1183	1099
1170	L470	CATGCCTCTGGAATGGGAAGA			6324	6188			1290	1231	987	1045	708	760	884	1056
1171	L471	ATGCCTCTGGAATGGGAAGAC			9622	9617			189	210	294	336	436	463	364	399
1172	L472	TGCCTCTGGAATGGGAAGACA			9555	9576			232	273	818	871	206	229	228	244
1173	L473	GCCTCTGGAATGGGAAGACAC			4892	4785			2003	1956	283	255	476	465	598	585
1174	L474	CCTCTGGAATGGGAAGACACC			9754	9756			266	262	278	291	243	266	321	332
1175	L475	CTCTGGAATGGGAAGACACCT			4499	4489			53	51	305	273	361	339	80	47
1176	L476	TCTGGAATGGGAAGACACCTA			11390	10907			1130	1118	617	605	735	733	355	435
1177	L477	CTGGAATGGGAAGACACCTAT			5021	4825			734	663	71	77	349	397	363	395
1178	L478	TGGAATGGGAAGACACCTATG			10590	10473			2017	2025	536	551	639	726	195	262
1179	L479	GGAATGGGAAGACACCTATGG			5401	5362			1213	1143	711	695	861	789	163	197
1180	L480	GAATGGGAAGACACCTATGGA			6964	6793			359	388	37	38	246	263	334	340
1181	L481	AATGGGAAGACACCTATGGAA			15797	15329			2951	3039	3133	2965	1156	1099	3607	3357
1182	L482	ATGGGAAGACACCTATGGAAT			10290	10119			2736	2712	1342	1256	820	831	488	506
1183	L483	TGGGAAGACACCTATGGAATT			11869	11871			2547	2579	1037	1152	912	866	1200	1176
1184	L484	GGGAAGACACCTATGGAATTG			4978	4930			1051	1097	313	324	1637	1484	1687	1649
1185	L485	GGAAGACACCTATGGAATTGT			10180	9707			1104	1132	797	832	659	660	348	324
1186	L486	GAAGACACCTATGGAATTGTC			10813	10461			3617	3375	1049	915	626	657	220	208
1187	L487	AAGACACCTATGGAATTGTCC			11973	11996			1543	1538	942	832	1944	1668	366	387
1188	L488	AGACACCTATGGAATTGTCCT			9280	9181			1768	1782	1677	1700	608	594	400	386
1189	L489	GACACCTATGGAATTGTCCTG			9363	9155			905	891	270	211	288	285	168	142
1190	L490	ACACCTATGGAATTGTCCTGC			10267	10092			1983	2051	828	843	1057	1151	815	870
1191	L491	CACCTATGGAATTGTCCTGCT			7241	7168			570	495	713	765	372	346	102	137
1192	L492	ACCTATGGAATTGTCCTGCTT			9531	9299			635	612	695	674	438	458	347	387
1193	L493	CCTATGGAATTGTCCTGCTTT			15965	15584			880	926	847	902	1315	1259	517	477
1194	L494	CTATGGAATTGTCCTGCTTTC			8008	7715			1934	1931	1420	1310	1019	899	439	326
1195	L495	TATGGAATTGTCCTGCTTTCT			8071	7809			1579	1591	738	634	74	86	182	173
1196	L496	ATGGAATTGTCCTGCTTTCTG			7164	6955			1252	1261	1169	1238	369	286	717	776
1197	L497	TGGAATTGTCCTGCTTTCTGG			2557	2543			299	286	1	0	62	62	8	8
1198	L498	GGAATTGTCCTGCTTTCTGGA			3208	3201			818	704	350	298	1921	2026	611	546
1199	L499	GAATTGTCCTGCTTTCTGGAG			4191	4101			93	124	341	418	71	86	99	95
1200	L500	AATTGTCCTGCTTTCTGGAGT			7278	7221			521	603	660	680	1109	1142	1729	1896
1201	L501	ATTGTCCTGCTTTCTGGAGTG			5449	5373			551	628	322	350	374	448	391	486
1202	L502	TTGTCCTGCTTTCTGGAGTGA			9777	9661			682	647	139	127	200	196	103	123
1203	L503	TGTCCTGCTTTCTGGAGTGAA			6332	6214			6000	4993	1304	1153	2330	1350	1918	1120
1204	L504	GTCCTGCTTTCTGGAGTGAAG			6567	6516			169	172	148	195	233	216	210	217
1205	L505	TCCTGCTTTCTGGAGTGAAGT			11360	11263			744	854	1087	1008	297	320	54	50
1206	L506	CCTGCTTTCTGGAGTGAAGTA			14048	13937			1641	1606	1142	1047	1327	1332	175	152
1207	L507	CTGCTTTCTGGAGTGAAGTAT			8670	8500			643	702	451	496	116	125	508	439
1208	L508	TGCTTTCTGGAGTGAAGTATA			13115	12686			1904	1963	1938	1943	604	552	372	332
1209	L509	GCTTTCTGGAGTGAAGTATAA			15164	14882			3145	3337	705	622	1096	1123	724	650
1210	L510	CTTTCTGGAGTGAAGTATAAG			12942	12536			2027	1858	1665	1351	1103	886	540	496
1211	L511	TTTCTGGAGTGAAGTATAAGA			22260	21350			5610	5522	3230	3274	4690	4195	2255	2138
1212	L512	TTCTGGAGTGAAGTATAAGAA			13612	13189			3704	3697	3746	3427	3348	3345	1685	1617
1213	L513	TCTGGAGTGAAGTATAAGAAG			11633	11099			3732	3707	1899	1948	1910	1849	1284	1297
1214	L514	CTGGAGTGAAGTATAAGAAGG			18429	17482			3418	3349	3256	3172	2461	2545	3444	3016
1215	L515	TGGAGTGAAGTATAAGAAGGG			12220	11274			1937	1944	618	627	749	717	622	632
1216	L516	GGAGTGAAGTATAAGAAGGGT			17172	16776			3646	3524	2198	2180	1673	1659	938	982
1217	L517	GAGTGAAGTATAAGAAGGGTG			16688	16054			5113	5123	3748	3370	2840	2751	2025	1873
1218	L518	AGTGAAGTATAAGAAGGGTGG			12826	12541			2605	2508	1245	1275	1612	1647	1020	981
1219	L519	GTGAAGTATAAGAAGGGTGGC			8528	8418			1592	1640	988	893	611	580	1538	1446
1220	L520	TGAAGTATAAGAAGGGTGGCC			4784	4756			226	227	452	447	131	135	257	257
1221	L521	GAAGTATAAGAAGGGTGGCCT			6720	6520			500	525	586	583	503	492	480	506
1222	L522	AAGTATAAGAAGGGTGGCCTT			3398	3111			1098	1073	502	531	221	254	494	478
1223	L523	AGTATAAGAAGGGTGGCCTTG			2192	2105			951	1002	1009	1084	336	400	240	299
1224	L524	GTATAAGAAGGGTGGCCTTGT			1109	1075			88	104	67	82	79	90	109	98
1225	L525	TATAAGAAGGGTGGCCTTGTG			991	1014			37	40	27	37	199	189	10	11
1226	L526	ATAAGAAGGGTGGCCTTGTGA			490	444			46	70	0	1	0	0	74	85
1227	L527	TAAGAAGGGTGGCCTTGTGAT			1540	1368			19	11	10	17	34	21	1347	1278
1228	L528	AAGAAGGGTGGCCTTGTGATC			663	675			5	2	0	2	1	0	301	352
1229	L529	AGAAGGGTGGCCTTGTGATCA			784	763			679	550	25	40	564	472	192	135
1230	L530	GAAGGGTGGCCTTGTGATCAA			1227	1289			216	260	517	616	119	199	300	331
1231	L531	AAGGGTGGCCTTGTGATCAAT			804	711			15	23	1584	1491	1	3	64	80
1232	L532	AGGGTGGCCTTGTGATCAATG			1386	1398			191	230	671	755	139	142	1391	1388
1233	L533	GGGTGGCCTTGTGATCAATGA			1637	1811			90	121	200	153	777	775	239	211
1234	L534	GGTGGCCTTGTGATCAATGAA			1893	1751			587	588	445	441	230	175	307	334
1235	L535	GTGGCCTTGTGATCAATGAAA			2948	2863			572	549	817	696	591	531	545	511
1236	L536	TGGCCTTGTGATCAATGAAAC			4832	4839			1023	995	383	316	1118	1144	237	246
1237	L537	GGCCTTGTGATCAATGAAACT			6667	6357			401	483	363	375	812	823	470	476
1238	L538	GCCTTGTGATCAATGAAACTG			9290	8802			1157	1087	226	217	596	547	580	549
1239	L539	CCTTGTGATCAATGAAACTGG			15799	15640			1698	1670	1887	1982	1430	1339	1775	1637
1240	L540	CTTGTGATCAATGAAACTGGG			10682	10456			2264	2376	1286	1263	734	724	823	735
1241	L541	TTGTGATCAATGAAACTGGGC			8207	8035			985	1119	429	481	782	863	575	576
1242	L542	TGTGATCAATGAAACTGGGCT			5791	5711			451	427	434	388	219	200	366	342
1243	L543	GTGATCAATGAAACTGGGCTG			4680	4658			242	302	316	279	27	14	68	79
1244	L544	TGATCAATGAAACTGGGCTGT			4346	4170			166	212	27	29	117	101	69	63
1245	L545	GATCAATGAAACTGGGCTGTA			10290	10179			638	698	572	513	516	489	294	293
1246	L546	ATCAATGAAACTGGGCTGTAC			11545	11262			287	312	391	435	214	221	276	242
1247	L547	TCAATGAAACTGGGCTGTACT			8118	8044			920	961	809	806	606	571	616	624
1248	L548	CAATGAAACTGGGCTGTACTT			18199	17875			1744	1803	521	468	1188	1119	1225	902
1249	L549	AATGAAACTGGGCTGTACTTT			9856	9670			1022	995	1622	1561	113	132	288	289
1250	L550	ATGAAACTGGGCTGTACTTTG			2252	2254			668	658	335	293	571	573	85	94
1251	L551	TGAAACTGGGCTGTACTTTGT			3152	3155			338	400	628	706	96	108	408	472
1252	L552	GAAACTGGGCTGTACTTTGTA			7648	7397			2671	2692	1402	1313	1241	907	1643	1547
1253	L553	AAACTGGGCTGTACTTTGTAT			7690	7416			2443	2336	743	769	1687	2076	1327	1062
1254	L554	AACTGGGCTGTACTTTGTATA			7254	7044			1097	1202	1524	1669	1521	1369	607	566
1255	L555	ACTGGGCTGTACTTTGTATAT			14955	14343			8986	8912	55424	53528	3729	3530	2308	2196
1256	L556	CTGGGCTGTACTTTGTATATT			17624	17470			4763	4701	2674	2690	1757	1759	742	712
1257	L557	TGGGCTGTACTTTGTATATTC			6706	6358			520	500	483	417	177	172	283	248
1258	L558	GGGCTGTACTTTGTATATTCC			9575	9349			1358	1378	947	895	422	384	574	567
1259	L559	GGCTGTACTTTGTATATTCCA			10689	10674			516	497	283	292	429	406	247	267
1260	L560	GCTGTACTTTGTATATTCCAA			29611	29109			6346	6192	3280	3170	5121	5373	2481	2398
1261	L561	CTGTACTTTGTATATTCCAAA			32758	31879			12577	12462	11088	10642	8921	8787	7302	7611
1262	L562	TGTACTTTGTATATTCCAAAG			24307	23740			6670	6617	5881	5697	2027	1986	2245	2155
1263	L563	GTACTTTGTATATTCCAAAGT			30103	29263			13412	13026	6719	6407	6919	6611	5416	5186
1264	L564	TACTTTGTATATTCCAAAGTA			25895	25644			11345	11396	6615	6980	4130	4255	6294	6705
1265	L565	ACTTTGTATATTCCAAAGTAT			34392	32922			15188	14868	9531	9235	9571	9391	9218	9124
1266	L566	CTTTGTATATTCCAAAGTATA			30680	30115			13551	13344	9219	8999	13702	13356	10062	9823
1267	L567	TTTGTATATTCCAAAGTATAC			19498	19422			5499	5430	4489	4590	6374	6319	8354	8390
1268	L568	TTGTATATTCCAAAGTATACT			16884	16427			4722	4664	2854	2720	3125	3084	2990	2988
1269	L569	TGTATATTCCAAAGTATACTT			15039	15063			3710	3710	4962	4915	5324	5104	7723	7743
1270	L570	GTATATTCCAAAGTATACTTC			31818	31097			12841	12626	9976	9527	9384	8881	7548	7409
1271	L571	TATATTCCAAAGTATACTTCC			29458	28527			9078	8982	6646	6386	3072	2901	3574	3363
1272	L572	ATATTCCAAAGTATACTTCCG			31836	31809			7329	7289	5068	4887	6575	6675	4008	3880
1273	L573	TATTCCAAAGTATACTTCCGG			22930	22410			2286	2462	1144	1165	1706	1673	1586	1589
1274	L574	ATTCCAAAGTATACTTCCGGG			18976	18842			724	679	1283	1276	1739	1719	356	370
1275	L575	TTCCAAAGTATACTTCCGGGG			3362	3237			439	413	10	11	455	375	23	23
1276	L576	TCCAAAGTATACTTCCGGGGT			12999	13021			2202	2083	653	617	729	777	374	332
1277	L577	CCAAAGTATACTTCCGGGGTC			9482	9656			283	341	605	627	663	581	384	488
1278	L578	CAAAGTATACTTCCGGGGTCA			13802	13775			1134	1205	930	983	301	302	1584	1608
1279	L579	AAAGTATACTTCCGGGGTCAA			9390	9701			33	32	1127	902	138	188	487	377
1280	L580	AAGTATACTTCCGGGGTCAAT			12125	12631			357	369	284	284	15	19	232	340
1281	L581	AGTATACTTCCGGGGTCAATC			9456	9812			497	506	376	365	604	672	133	163
1282	L582	GTATACTTCCGGGGTCAATCT			11616	12599			530	592	725	720	1248	1241	1105	1137
1283	L583	TATACTTCCGGGGTCAATCTT			10654	11022			766	837	85	74	1161	1092	1085	1018
1284	L584	ATACTTCCGGGGTCAATCTTG			6300	6603			67	86	50	53	384	441	63	62
1285	L585	TACTTCCGGGGTCAATCTTGC			2888	2977			669	673	236	248	101	138	86	54
1286	L586	ACTTCCGGGGTCAATCTTGCA			2192	2355			20	13	12	12	138	190	239	243
1287	L587	CTTCCGGGGTCAATCTTGCAA			4122	4437			721	706	1001	880	692	673	281	273
1288	L588	TTCCGGGGTCAATCTTGCAAC			1411	1607			41	45	25	15	73	105	13	16
1289	L589	TCCGGGGTCAATCTTGCAACA			2412	2638			76	110	220	304	243	337	45	72
1290	L590	CCGGGGTCAATCTTGCAACAA			3034	3159			191	200	86	99	322	320	186	241
1291	L591	CGGGGTCAATCTTGCAACAAC			3492	3590			242	237	186	126	150	191	181	224
1292	L592	GGGGTCAATCTTGCAACAACC			1697	1840			240	269	386	294	107	105	550	513
1293	L593	GGGTCAATCTTGCAACAACCT			3851	3917			183	178	304	286	520	492	354	316
1294	L594	GGTCAATCTTGCAACAACCTG			3734	3659			48	28	339	412	409	445	59	28
1295	L595	GTCAATCTTGCAACAACCTGC			4355	4247			545	493	551	555	367	407	318	289
1296	L596	TCAATCTTGCAACAACCTGCC			6388	6014			947	870	9	5	754	782	461	378
1297	L597	CAATCTTGCAACAACCTGCCC			2204	2120			580	597	40	41	75	81	451	389
1298	L598	AATCTTGCAACAACCTGCCCC			4133	4075			938	1093	132	210	68	90	1800	2124
1299	L599	ATCTTGCAACAACCTGCCCCT			4727	4618			1639	1574	331	346	1063	1031	948	830
1300	L600	TCTTGCAACAACCTGCCCCTG			4577	4455			723	708	1392	1277	310	394	15	21
1301	L601	CTTGCAACAACCTGCCCCTGA			6298	6036			517	373	398	395	271	230	1713	1608
1302	L602	TTGCAACAACCTGCCCCTGAG			2439	2442			19	31	32	48	3	0	3	1
1303	L603	TGCAACAACCTGCCCCTGAGC			2380	2477			28	20	163	211	9	5	83	66
1304	L604	GCAACAACCTGCCCCTGAGCC			1890	1973			452	486	25	43	106	109	79	108
1305	L605	CAACAACCTGCCCCTGAGCCA			2475	2625			51	83	411	505	58	51	6	2
1306	L606	AACAACCTGCCCCTGAGCCAC			2098	2124			1543	1328	1498	1345	17	29	75	106
1307	L607	ACAACCTGCCCCTGAGCCACA			1594	1551			6	16	19	23	9	5	26	36
1308	L608	CAACCTGCCCCTGAGCCACAA			2057	2075			180	199	270	267	226	235	223	253
1309	L609	AACCTGCCCCTGAGCCACAAG			2767	2839			94	129	38	36	9	22	21	15
1310	L610	ACCTGCCCCTGAGCCACAAGG			1688	1598			369	336	6	3	63	33	18	9
1311	L611	CCTGCCCCTGAGCCACAAGGT			2665	2573			329	276	56	59	36	45	444	443
1312	L612	CTGCCCCTGAGCCACAAGGTC			966	1021			148	124	1	5	17	13	1	4
1313	L613	TGCCCCTGAGCCACAAGGTCT			3059	3157			450	521	329	450	367	324	135	154
1314	L614	GCCCCTGAGCCACAAGGTCTA			3258	3287			8	9	142	110	38	35	13	8
1315	L615	CCCCTGAGCCACAAGGTCTAC			4815	5001			913	1058	129	140	349	348	152	228
1316	L616	CCCTGAGCCACAAGGTCTACA			4017	3927			262	231	276	303	312	264	258	266
1317	L617	CCTGAGCCACAAGGTCTACAT			8303	7926			2094	2075	2707	2495	607	536	1102	1161
1318	L618	CTGAGCCACAAGGTCTACATG			3856	3741			1482	1548	3205	3325	906	973	974	1063
1319	L619	TGAGCCACAAGGTCTACATGA			5712	5653			865	971	1391	1415	120	115	13	15
1320	L620	GAGCCACAAGGTCTACATGAG			4297	4274			624	709	449	519	598	748	335	350
1321	L621	AGCCACAAGGTCTACATGAGG			5795	5644			146	107	223	218	130	149	402	317
1322	L622	GCCACAAGGTCTACATGAGGA			9315	9234			961	929	1205	1326	732	832	2301	2416
1323	L623	CCACAAGGTCTACATGAGGAA			17888	17494			1513	1611	1742	1734	1566	1442	787	848
1324	L624	CACAAGGTCTACATGAGGAAC			8454	8278			732	827	1828	1883	621	755	2456	2250
1325	L625	ACAAGGTCTACATGAGGAACT			9596	9326			3618	3781	3834	3746	1595	1415	2007	1961
1326	L626	CAAGGTCTACATGAGGAACTC			9788	9521			3758	3603	1349	1320	712	745	1461	1507
1327	L627	AAGGTCTACATGAGGAACTCT			12817	12512			2119	2215	1126	1153	581	564	469	511
1328	L628	AGGTCTACATGAGGAACTCTA			16850	16496			2101	1963	1270	1118	849	733	1772	1690
1329	L629	GGTCTACATGAGGAACTCTAA			17239	16961			1619	1477	1634	1512	1128	994	581	522
1330	L630	GTCTACATGAGGAACTCTAAG			17711	17245			2202	2244	2284	2185	789	722	601	562
1331	L631	TCTACATGAGGAACTCTAAGT			22028	21139			2951	2803	3645	3303	1186	1121	1517	1393
1332	L632	CTACATGAGGAACTCTAAGTA			19985	19119			5960	5784	4831	4614	4330	4204	2915	2909
1333	L633	TACATGAGGAACTCTAAGTAT			28520	27720			7250	7004	5812	6162	3618	4116	5530	6129
1334	L634	ACATGAGGAACTCTAAGTATC			20504	20212			3650	3699	3153	3070	1280	1278	923	923
1335	L635	CATGAGGAACTCTAAGTATCC			13967	13530			2462	2549	1932	1867	903	793	297	285
1336	L636	ATGAGGAACTCTAAGTATCCC			10196	9686			722	584	796	860	829	726	794	650
1337	L637	TGAGGAACTCTAAGTATCCCC			8431	8277			2140	2134	1547	1494	1362	1380	902	939
1338	L638	GAGGAACTCTAAGTATCCCCA			12145	11810			1169	1171	1883	1861	1385	1229	519	448
1339	L639	AGGAACTCTAAGTATCCCCAG			16433	16293			2329	2330	1901	1754	2050	2022	2124	1932
1340	L640	GGAACTCTAAGTATCCCCAGG			10094	10155			966	989	635	524	498	476	647	634
1341	L641	GAACTCTAAGTATCCCCAGGA			10471	10409			808	776	328	377	664	750	663	682
1342	L642	AACTCTAAGTATCCCCAGGAT			24617	24156			3707	3651	1137	1148	2513	2540	955	930
1343	L643	ACTCTAAGTATCCCCAGGATC			15552	15285			287	291	469	504	268	336	278	284
1344	L644	CTCTAAGTATCCCCAGGATCT			8245	8079			520	474	218	230	295	286	45	33
1345	L645	TCTAAGTATCCCCAGGATCTG			10763	10712			371	334	1101	941	302	256	33	37
1346	L646	CTAAGTATCCCCAGGATCTGG			5767	5735			739	661	968	899	1280	1112	719	590
1347	L647	TAAGTATCCCCAGGATCTGGT			8157	8181			70	93	576	532	304	290	153	138
1348	L648	AAGTATCCCCAGGATCTGGTG			3376	3341			2	0	188	136	4	1	23	22
1349	L649	AGTATCCCCAGGATCTGGTGA			8169	7818			1458	1446	376	306	10	3	195	217
1350	L650	GTATCCCCAGGATCTGGTGAT			7481	7530			332	337	35	51	475	454	178	198
1351	L651	TATCCCCAGGATCTGGTGATG			7080	7236			33	26	558	592	68	42	940	932
1352	L652	ATCCCCAGGATCTGGTGATGA			6791	6886			234	216	997	1129	1227	1463	807	1007
1353	L653	TCCCCAGGATCTGGTGATGAT			10766	10801			386	413	1436	1368	1123	1048	984	1198
1354	L654	CCCCAGGATCTGGTGATGATG			7448	7507			1924	2031	2762	3236	307	321	571	669
1355	L655	CCCAGGATCTGGTGATGATGG			2604	2622			224	229	209	166	81	56	249	156
1356	L656	CCAGGATCTGGTGATGATGGA			5584	5720			1337	1473	339	334	3	4	221	288
1357	L657	CAGGATCTGGTGATGATGGAG			3290	3178			221	197	498	576	647	753	1142	1245
1358	L658	AGGATCTGGTGATGATGGAGG			4713	4602			32	45	295	325	281	384	51	38
1359	L659	GGATCTGGTGATGATGGAGGG			3563	3628			266	266	55	89	128	133	64	79
1360	L660	GATCTGGTGATGATGGAGGGG			5621	5510			712	915	1196	1264	268	337	315	373
1361	L661	ATCTGGTGATGATGGAGGGGA			10634	10607			1197	1353	490	443	878	836	708	580
1362	L662	TCTGGTGATGATGGAGGGGAA			9075	9063			1618	1721	510	485	370	399	824	959
1363	L663	CTGGTGATGATGGAGGGGAAG			3199	3199			644	791	333	410	334	422	114	133
1364	L664	TGGTGATGATGGAGGGGAAGA			7868	7973			958	1059	706	825	901	1013	323	369
1365	L665	GGTGATGATGGAGGGGAAGAT			9195	9207			1735	1844	547	576	473	581	570	706
1366	L666	GTGATGATGGAGGGGAAGATG			5443	5428			334	356	432	446	273	329	304	419
1367	L667	TGATGATGGAGGGGAAGATGA			15798	15541			948	987	605	528	837	921	294	320
1368	L668	GATGATGGAGGGGAAGATGAT			14559	14292			627	734	73	83	445	414	764	700
1369	L669	ATGATGGAGGGGAAGATGATG			7945	7823			503	565	267	321	852	861	537	530
1370	L670	TGATGGAGGGGAAGATGATGA			6431	6462			396	471	698	633	143	172	374	375
1371	L671	GATGGAGGGGAAGATGATGAG			6501	6511			879	1130	106	76	646	712	594	597
1372	L672	ATGGAGGGGAAGATGATGAGC			3552	3369			1313	1348	101	76	412	414	84	71
1373	L673	TGGAGGGGAAGATGATGAGCT			2132	2171			184	191	49	28	36	31	1	7
1374	L674	GGAGGGGAAGATGATGAGCTA			2583	2682			117	93	362	318	152	185	124	92
1375	L675	GAGGGGAAGATGATGAGCTAC			4069	4112			420	392	1144	1153	410	385	1592	1672
1376	L676	AGGGGAAGATGATGAGCTACT			4588	4359			1045	1008	973	906	1245	1270	1362	1407
1377	L677	GGGGAAGATGATGAGCTACTG			3628	3824			121	143	34	26	491	510	45	70
1378	L678	GGGAAGATGATGAGCTACTGC			4150	4230			278	317	1434	1686	744	732	105	119
1379	L679	GGAAGATGATGAGCTACTGCA			4529	4421			209	302	354	388	102	83	101	89
1380	L680	GAAGATGATGAGCTACTGCAC			8127	7829			719	674	590	522	142	141	448	431
1381	L681	AAGATGATGAGCTACTGCACT			5945	5737			773	793	265	235	162	168	174	142
1382	L682	AGATGATGAGCTACTGCACTA			7971	7639			1060	1110	228	220	544	447	37	34
1383	L683	GATGATGAGCTACTGCACTAC			9587	9288			1274	1331	516	476	62	51	475	467
1384	L684	ATGATGAGCTACTGCACTACT			7503	7368			778	874	1327	1297	273	249	807	851
1385	L685	TGATGAGCTACTGCACTACTG			9672	9565			1026	955	696	608	421	427	618	562
1386	L686	GATGAGCTACTGCACTACTGG			2715	2618			269	229	247	248	305	408	2	3
1387	L687	ATGAGCTACTGCACTACTGGG			2117	2002			5	4	1515	1611	1	1	10	8
1388	L688	TGAGCTACTGCACTACTGGGC			2913	2862			184	188	49	55	154	187	82	49
1389	L689	GAGCTACTGCACTACTGGGCA			3903	3839			163	197	260	266	350	318	285	354
1390	L690	AGCTACTGCACTACTGGGCAG			4124	4062			966	1147	839	916	262	284	410	484
1391	L691	GCTACTGCACTACTGGGCAGA			4059	4169			400	350	474	520	87	80	223	240
1392	L692	CTACTGCACTACTGGGCAGAT			10607	10498			1508	1340	319	276	254	255	269	254
1393	L693	TACTGCACTACTGGGCAGATG			10661	10535			330	353	1779	1831	505	498	912	874
1394	L694	ACTGCACTACTGGGCAGATGT			5460	5370			201	190	172	223	2	5	113	84
1395	L695	CTGCACTACTGGGCAGATGTG			4226	4059			205	207	793	785	148	177	41	42
1396	L696	TGCACTACTGGGCAGATGTGG			3329	3494			642	618	430	417	112	127	77	118
1397	L697	GCACTACTGGGCAGATGTGGG			3573	3786			708	811	423	457	137	151	475	479
1398	L698	CACTACTGGGCAGATGTGGGC			3010	3199			2746	2977	545	626	386	490	2592	2923
1399	L699	ACTACTGGGCAGATGTGGGCC			2052	2116			101	112	627	554	0	2	580	667
1400	L700	CTACTGGGCAGATGTGGGCCC			1037	1117			17	44	6	14	10	10	872	844
1401	L701	TACTGGGCAGATGTGGGCCCG			1001	1110			24	19	97	100	3	2	14	14
1402	L702	ACTGGGCAGATGTGGGCCCGC			559	683			6	5	38	48	3	2	3	0
1403	L703	CTGGGCAGATGTGGGCCCGCA			513	608			3	0	20	13	3	1	2	3
1404	L704	TGGGCAGATGTGGGCCCGCAG			314	348			0	2	0	0	1	1	1	0
1405	L705	GGGCAGATGTGGGCCCGCAGC			237	300			0	0	0	1	0	0	1	1
1406	L706	GGCAGATGTGGGCCCGCAGCA			636	771			30	25	48	65	62	54	1	0
1407	L707	GCAGATGTGGGCCCGCAGCAG			947	1065			440	356	109	132	191	170	243	300
1408	L708	CAGATGTGGGCCCGCAGCAGC			508	640			0	0	1	3	21	26	0	0
1409	L709	AGATGTGGGCCCGCAGCAGCT			456	444			168	178	3	2	164	158	513	553
1410	L710	GATGTGGGCCCGCAGCAGCTA			372	403			3	1	0	0	0	0	1	0
1411	L711	ATGTGGGCCCGCAGCAGCTAC			317	361			1	0	15	19	0	2	0	0
1412	L712	TGTGGGCCCGCAGCAGCTACC			926	968			1610	1719	976	967	533	470	166	125
1413	L713	GTGGGCCCGCAGCAGCTACCT			365	410			3	1	4	2	2	5	176	150
1414	L714	TGGGCCCGCAGCAGCTACCTG			490	466			0	1	0	2	4	6	2	1
1415	L715	GGGCCCGCAGCAGCTACCTGG			1323	1498			218	216	330	398	4	1	6	6
1416	L716	GGCCCGCAGCAGCTACCTGGG			752	873			1349	1413	218	299	7	16	249	314
1417	L717	GCCCGCAGCAGCTACCTGGGG			791	887			301	292	224	223	57	70	70	78
1418	L718	CCCGCAGCAGCTACCTGGGGG			1398	1601			157	210	246	228	10	14	39	61
1419	L719	CCGCAGCAGCTACCTGGGGGC			1628	1554			2	3	3	1	4	4	840	792
1420	L720	CGCAGCAGCTACCTGGGGGCA			1342	1471			850	1006	1052	1239	477	510	35	51
1421	L721	GCAGCAGCTACCTGGGGGCAG			1480	1654			61	63	125	127	305	352	56	63
1422	L722	CAGCAGCTACCTGGGGGCAGT			1401	1369			10	17	38	65	3	1	4	1
1423	L723	AGCAGCTACCTGGGGGCAGTG			1611	1530			751	803	683	749	743	707	1940	2165
1424	L724	GCAGCTACCTGGGGGCAGTGT			1277	1373			851	957	2	2	281	287	1	1
1425	L725	CAGCTACCTGGGGGCAGTGTT			6690	6534			1910	1950	258	241	97	135	99	110
1426	L726	AGCTACCTGGGGGCAGTGTTC			2175	2123			23	30	43	39	38	27	6	5
1427	L727	GCTACCTGGGGGCAGTGTTCA			1212	1217			94	155	157	274	1	5	6	1
1428	L728	CTACCTGGGGGCAGTGTTCAA			5607	5587			1084	1072	525	491	359	329	195	179
1429	L729	TACCTGGGGGCAGTGTTCAAT			5298	5422			435	402	426	461	146	177	393	388
1430	L730	ACCTGGGGGCAGTGTTCAATC			1942	2045			31	42	17	42	16	25	33	40
1431	L731	CCTGGGGGCAGTGTTCAATCT			3432	3535			535	469	50	54	15	15	8	9
1432	L732	CTGGGGGCAGTGTTCAATCTT			3661	3657			268	331	1461	1521	1217	1128	89	140
1433	L733	TGGGGGCAGTGTTCAATCTTA			2282	2225			189	223	229	218	263	289	23	49
1434	L734	GGGGGCAGTGTTCAATCTTAC			1681	1759			169	176	1958	2079	203	227	720	751
1435	L735	GGGGCAGTGTTCAATCTTACC			1367	1421			403	483	549	603	418	384	5	12
1436	L736	GGGCAGTGTTCAATCTTACCA			4416	4438			338	357	737	781	230	285	232	228
1437	L737	GGCAGTGTTCAATCTTACCAG			4001	3995			1026	1162	507	453	126	114	129	152
1438	L738	GCAGTGTTCAATCTTACCAGT			7929	7808			126	147	472	503	264	271	93	80
1439	L739	CAGTGTTCAATCTTACCAGTG			17182	16636			1038	1076	944	945	981	1001	798	570
1440	L740	AGTGTTCAATCTTACCAGTGC			12569	12399			1033	1032	343	342	769	843	704	697
1441	L741	GTGTTCAATCTTACCAGTGCT			13605	13315			3132	3160	1717	1669	1414	1273	1830	1945
1442	L742	TGTTCAATCTTACCAGTGCTG			9732	9500			904	832	96	99	617	568	639	640
1443	L743	GTTCAATCTTACCAGTGCTGA			16869	16801			480	523	845	987	601	627	442	401
1444	L744	TTCAATCTTACCAGTGCTGAT			23565	23199			5165	5040	2724	2528	1451	1440	1573	1341
1445	L745	TCAATCTTACCAGTGCTGATC			23087	22751			3730	3665	2102	2047	1651	1633	1644	1575
1446	L746	CAATCTTACCAGTGCTGATCA			13647	13612			461	511	471	444	553	499	256	240
1447	L747	AATCTTACCAGTGCTGATCAT			19672	19231			2467	2432	1268	1145	1241	1031	180	184
1448	L748	ATCTTACCAGTGCTGATCATT			14324	14203			2347	2276	1020	961	1087	969	646	703
1449	L749	TCTTACCAGTGCTGATCATTT			19374	18604			1982	1988	2078	2232	794	879	512	534
1450	L750	CTTACCAGTGCTGATCATTTA			14991	14446			773	748	810	776	445	439	408	393
1451	L751	TTACCAGTGCTGATCATTTAT			26898	26206			5302	5217	5730	5284	2414	2372	2376	2259
1452	L752	TACCAGTGCTGATCATTTATA			22192	21448			5852	5647	4225	3939	2164	2178	1467	1360
1453	L753	ACCAGTGCTGATCATTTATAT			22909	22526			3280	3237	3737	3571	3721	3505	2038	2001
1454	L754	CCAGTGCTGATCATTTATATG			11855	11389			2021	2036	1279	1130	1796	1847	961	990
1455	L755	CAGTGCTGATCATTTATATGT			22283	21846			6275	6208	4447	4131	5758	5537	4045	3795
1456	L756	AGTGCTGATCATTTATATGTC			14039	13411			2773	2757	2130	2125	2498	2138	1173	1253
1457	L757	GTGCTGATCATTTATATGTCA			13791	13365			962	888	673	644	753	772	692	725
1458	L758	TGCTGATCATTTATATGTCAA			14932	14989			2712	2762	3724	3939	2841	2905	2075	1889
1459	L759	GCTGATCATTTATATGTCAAC			11173	10759			2887	2899	848	837	964	941	813	793
1460	L760	CTGATCATTTATATGTCAACG			14737	14943			2591	2679	2603	2564	2524	2325	2253	2191
1461	L761	TGATCATTTATATGTCAACGT			12594	12298			1957	1805	838	715	954	999	792	720
1462	L762	GATCATTTATATGTCAACGTA			20790	20393			5711	5577	3090	3044	1735	1678	1858	1887
1463	L763	ATCATTTATATGTCAACGTAT			18521	18272			4058	4025	2856	2813	773	808	1527	1430
1464	L764	TCATTTATATGTCAACGTATC			26852	25844			7772	7732	4414	4381	4057	4155	2461	2446
1465	L765	CATTTATATGTCAACGTATCT			36277	35465			14146	13900	11767	11549	7730	7637	8086	7952
1466	L766	ATTTATATGTCAACGTATCTG			21311	20722			4771	4669	2233	2054	2030	1997	1866	1763
1467	L767	TTTATATGTCAACGTATCTGA			23846	23708			3634	3523	3029	2843	2058	2033	3536	3237
1468	L768	TTATATGTCAACGTATCTGAG			16469	16318			730	710	1332	1384	1223	1289	998	990
1469	L769	TATATGTCAACGTATCTGAGC			10942	10534			1091	1110	649	665	1043	980	684	663
1470	L770	ATATGTCAACGTATCTGAGCT			7731	7489			258	306	459	394	975	854	1732	1617
1471	L771	TATGTCAACGTATCTGAGCTC			6154	5993			398	372	107	101	194	182	1061	986
1472	L772	ATGTCAACGTATCTGAGCTCT			6545	6457			1169	1108	1205	1124	681	688	502	524
1473	L773	TGTCAACGTATCTGAGCTCTC			5450	5282			682	677	483	486	31	27	426	369
1474	L774	GTCAACGTATCTGAGCTCTCT			6209	6079			691	833	149	162	1501	1278	75	90
1475	L775	TCAACGTATCTGAGCTCTCTC			5378	5225			365	369	314	434	242	334	59	71
1476	L776	CAACGTATCTGAGCTCTCTCT			16770	16730			1404	1376	1176	1109	1271	1377	931	917
1477	L777	AACGTATCTGAGCTCTCTCTG			11854	11788			953	955	673	646	966	897	630	525
1478	L778	ACGTATCTGAGCTCTCTCTGG			9430	9310			1953	2026	1452	1470	476	577	103	117
1479	L779	CGTATCTGAGCTCTCTCTGGT			7312	7267			845	892	675	716	863	864	654	656
1480	L780	GTATCTGAGCTCTCTCTGGTC			3726	3597			206	195	151	171	586	523	343	286
1481	L781	TATCTGAGCTCTCTCTGGTCA			7049	7013			382	328	287	247	243	294	596	696
1482	L782	ATCTGAGCTCTCTCTGGTCAA			4995	5084			1225	1129	912	994	1074	958	1933	1679
1483	L783	TCTGAGCTCTCTCTGGTCAAT			6806	6725			406	456	374	414	209	217	141	145
1484	L784	CTGAGCTCTCTCTGGTCAATT			7878	8076			1166	1294	495	574	807	873	429	450
1485	L785	TGAGCTCTCTCTGGTCAATTT			8096	8008			2713	2435	873	840	961	1046	885	810
1486	L786	GAGCTCTCTCTGGTCAATTTT			6111	6030			1200	1227	1161	1187	943	861	269	301
1487	L787	AGCTCTCTCTGGTCAATTTTG			7305	7069			944	794	63	58	468	518	193	208
1488	L788	GCTCTCTCTGGTCAATTTTGA			6044	5945			938	980	466	514	1689	1694	505	472
1489	L789	CTCTCTCTGGTCAATTTTGAG			7144	7075			958	937	1341	1290	825	824	639	539
1490	L790	TCTCTCTGGTCAATTTTGAGG			9892	9811			1180	1124	671	675	542	488	621	664
1491	L791	CTCTCTGGTCAATTTTGAGGA			5800	5692			542	572	1080	1023	224	269	657	675
1492	L792	TCTCTGGTCAATTTTGAGGAA			8749	8622			2234	2304	708	768	1436	1357	462	460
1493	L793	CTCTGGTCAATTTTGAGGAAT			8812	8632			1009	1026	431	465	1132	1130	291	291
1494	L794	TCTGGTCAATTTTGAGGAATC			6481	6372			682	789	990	991	330	345	479	532
1495	L795	CTGGTCAATTTTGAGGAATCT			7639	7523			171	143	610	657	735	711	91	106
1496	L796	TGGTCAATTTTGAGGAATCTC			5985	5955			846	999	384	374	573	524	350	357
1497	L797	GGTCAATTTTGAGGAATCTCA			4752	4628			296	310	267	254	721	769	99	104
1498	L798	GTCAATTTTGAGGAATCTCAG			4436	4492			1068	1207	1210	1093	263	321	240	257
1499	L799	TCAATTTTGAGGAATCTCAGA			7677	7587			1544	1505	817	850	649	679	1016	1023
1500	L800	CAATTTTGAGGAATCTCAGAC			9847	9295			1081	1140	527	465	500	412	153	165
1501	L801	AATTTTGAGGAATCTCAGACG			6178	6139			1332	1479	396	448	1067	1085	164	169
1502	L802	ATTTTGAGGAATCTCAGACGT			10363	10186			640	580	565	625	268	268	191	190
1503	L803	TTTTGAGGAATCTCAGACGTT			9996	9672			736	749	320	345	397	368	895	909
1504	L804	TTTGAGGAATCTCAGACGTTT			6541	6340			337	354	429	443	161	164	39	39
1505	L805	TTGAGGAATCTCAGACGTTTT			7661	7651			297	272	223	251	119	136	373	406
1506	L806	TGAGGAATCTCAGACGTTTTT			7587	7439			455	415	529	613	397	435	492	460
1507	L807	GAGGAATCTCAGACGTTTTTC			4198	3908			909	917	125	159	252	227	415	198
1508	L808	AGGAATCTCAGACGTTTTTCG			4149	4129			1848	1932	821	856	660	692	366	375
1509	L809	GGAATCTCAGACGTTTTTCGG			3067	3019			473	550	25	24	711	680	238	282
1510	L810	GAATCTCAGACGTTTTTCGGC			1965	1846			69	80	9	6	37	27	2	8
1511	L811	AATCTCAGACGTTTTTCGGCT			2597	2456			63	79	21	20	52	67	63	62
1512	L812	ATCTCAGACGTTTTTCGGCTT			3161	3000			167	240	93	70	137	132	102	112
1513	L813	TCTCAGACGTTTTTCGGCTTA			5118	4906			384	365	270	281	173	184	39	46
1514	L814	CTCAGACGTTTTTCGGCTTAT			3725	3607			294	267	189	198	117	125	153	144
1515	L815	TCAGACGTTTTTCGGCTTATA			6123	5907			228	245	343	373	95	99	66	83
1516	L816	CAGACGTTTTTCGGCTTATAT			8390	8158			1548	1724	1099	1188	729	590	919	1033
1517	L817	AGACGTTTTTCGGCTTATATA			9182	8935			1164	1170	419	399	671	687	602	700
1518	L818	GACGTTTTTCGGCTTATATAA			8012	7798			1015	1005	660	600	844	927	288	276
1519	L819	ACGTTTTTCGGCTTATATAAG			9980	9808			1614	1736	2467	2730	931	1002	1287	1122
1520	L820	CGTTTTTCGGCTTATATAAGC			7832	7612			2034	1823	249	251	1278	1085	777	1143
1521	L821	GTTTTTCGGCTTATATAAGCT			6014	5660			173	174	457	495	460	408	575	459
1522	L822	TTTTTCGGCTTATATAAGCTC			8820	8200			909	800	387	365	710	587	970	834
1523	L823	TTTTCGGCTTATATAAGCTCT			11692	10987			2503	2564	1860	1845	1173	1090	2685	2947
1524	L824	TTTCGGCTTATATAAGCTCTA			10186	10034			1135	1135	1072	1032	1041	1083	1069	1064
1525	L825	TTCGGCTTATATAAGCTCTAA			21865	21966			5569	5571	4625	4675	3606	3589	1262	1210
1526	L1'	TAAGAGAAGCACTTTGGGATT					932	859	248	217	2	0	10	11	162	124
1527	L2'	AAGAGAAGCACTTTGGGATTC					1559	1357	118	114	182	166	176	140	76	68
1528	L3'	AGAGAAGCACTTTGGGATTCT					1989	1852	936	897	530	527	100	91	74	64
1529	L4'	GAGAAGCACTTTGGGATTCTT					1571	1628	1239	1108	486	436	761	789	14	19
1530	L5'	AGAAGCACTTTGGGATTCTTT					1633	1435	1610	1517	249	235	208	142	60	55
1531	L6'	GAAGCACTTTGGGATTCTTTC					1212	1044	1095	885	50	59	428	419	1194	859
1532	L7'	AAGCACTTTGGGATTCTTTCC					2042	2050	830	843	359	361	38	29	308	313
1533	L8'	AGCACTTTGGGATTCTTTCCA					1390	1256	30	24	28	16	26	14	4	2
1534	L9'	GCACTTTGGGATTCTTTCCAT					1949	1969	1	1	9	12	3	5	32	23
1535	L10'	CACTTTGGGATTCTTTCCATT					2769	2693	925	915	755	796	1400	1496	735	696
1536	L11'	ACTTTGGGATTCTTTCCATTA					6656	6593	966	952	426	420	688	686	344	343
1537	L12'	CTTTGGGATTCTTTCCATTAT					6799	6663	2202	2158	817	807	1326	1319	704	673
1538	L13'	TTTGGGATTCTTTCCATTATG					5073	5092	2214	2194	1471	1519	1191	1224	552	534
1539	L14'	TTGGGATTCTTTCCATTATGA					4505	4381	1332	1437	750	690	919	852	907	901
1540	L15'	TGGGATTCTTTCCATTATGAT					4700	4609	1292	1350	694	671	835	893	611	641
1541	L16'	GGGATTCTTTCCATTATGATT					5559	5558	1397	1379	1369	1278	663	633	661	642
1542	L17'	GGATTCTTTCCATTATGATTC					8352	8215	2201	2230	1721	1834	2028	2045	1451	1446
1543	L18'	GATTCTTTCCATTATGATTCT					20675	20195	5868	5758	3899	3766	4433	4354	3139	3094
1544	L19'	ATTCTTTCCATTATGATTCTT					7651	7863	6356	6464	4002	4393	5904	6333	4904	4899
1545	L20'	TTCTTTCCATTATGATTCTTT					10925	10800	5664	5566	3163	3064	8273	8122	7496	7429
1546	L21'	TCTTTCCATTATGATTCTTTG					4535	4478	2325	2330	1311	1377	2874	2975	1647	1702
1547	L22'	CTTTCCATTATGATTCTTTGT					13412	13148	5373	5372	4375	4129	5233	5073	4976	4743
1548	L23'	TTTCCATTATGATTCTTTGTT					13136	12964	6916	6863	6256	6162	7632	7306	4765	4738
1549	L24'	TTCCATTATGATTCTTTGTTA					12675	12635	9069	9016	7168	7160	7733	7867	7071	7025
1550	L25'	TCCATTATGATTCTTTGTTAC					11121	10849	3123	3055	3337	3305	4458	4503	1834	1741
1551	L26'	CCATTATGATTCTTTGTTACA					8684	8583	3528	3487	1152	1133	3073	3024	2082	2052
1552	L27'	CATTATGATTCTTTGTTACAG					16877	16609	11438	11396	8159	8043	7432	7281	6778	6648
1553	L28'	ATTATGATTCTTTGTTACAGG					14314	14060	4189	4240	2555	2520	4388	4265	3751	3766
1554	L29'	TTATGATTCTTTGTTACAGGC					4461	4407	1122	1072	889	794	677	665	929	990
1555	L30'	TATGATTCTTTGTTACAGGCA					4370	4384	640	609	766	817	484	493	414	401
1556	L31'	ATGATTCTTTGTTACAGGCAC					5311	5210	395	376	378	371	563	577	72	77
1557	L32'	TGATTCTTTGTTACAGGCACC					1969	1925	130	144	82	85	3	2	0	0
1558	L33'	GATTCTTTGTTACAGGCACCG					3910	3937	376	390	285	292	120	132	710	759
1559	L34'	ATTCTTTGTTACAGGCACCGA					9278	9224	971	944	1228	1289	1032	1080	1388	1377
1560	L35'	TTCTTTGTTACAGGCACCGAG					2959	2932	120	114	105	110	396	308	137	115
1561	L36'	TCTTTGTTACAGGCACCGAGA					2382	2352	184	144	335	311	1	1	108	121
1562	L37'	CTTTGTTACAGGCACCGAGAA					7340	7344	1621	1750	470	545	444	478	184	229
1563	L38'	TTTGTTACAGGCACCGAGAAT					6334	6084	566	484	698	504	536	497	1613	1141
1564	L39'	TTGTTACAGGCACCGAGAATG					2982	3322	760	954	333	377	205	221	187	219
1565	L40'	TGTTACAGGCACCGAGAATGT					4876	4833	1495	1488	475	567	1481	1729	533	735
1566	L41'	GTTACAGGCACCGAGAATGTT					2420	2473	499	527	1056	967	768	838	666	794
1567	L42'	TTACAGGCACCGAGAATGTTG					1189	1081	130	153	64	38	55	66	32	34
1568	L43'	TACAGGCACCGAGAATGTTGT					2642	2319	1006	1036	1040	953	404	423	895	891
1569	L44'	ACAGGCACCGAGAATGTTGTA					3116	2957	583	578	752	735	843	974	7	2
1570	L45'	CAGGCACCGAGAATGTTGTAT					3408	3332	2518	2633	1475	1573	6238	6280	3173	3281
1571	L46'	AGGCACCGAGAATGTTGTATT					2169	1838	590	518	137	76	670	636	228	206
1572	L47'	GGCACCGAGAATGTTGTATTC					1857	1946	293	274	178	143	1034	985	561	511
1573	L48'	GCACCGAGAATGTTGTATTCA					3440	3223	1598	1527	1110	754	1667	1518	1477	1067
1574	L49'	CACCGAGAATGTTGTATTCAG					4629	4632	645	683	306	311	398	375	235	231
1575	L50'	ACCGAGAATGTTGTATTCAGT					3131	2986	389	407	268	254	19	20	35	33
1576	L51'	CCGAGAATGTTGTATTCAGTG					2437	2193	146	154	756	496	881	730	399	303
1577	L52'	CGAGAATGTTGTATTCAGTGA					2412	2360	336	285	268	308	62	60	30	31
1578	L53'	GAGAATGTTGTATTCAGTGAG					5465	5326	997	1006	1422	1417	1353	1213	1238	1100
1579	L54'	AGAATGTTGTATTCAGTGAGG					10896	10892	6656	6360	4135	3669	2092	1844	3077	2889
1580	L55'	GAATGTTGTATTCAGTGAGGG					15112	15090	1926	2076	1642	1623	3699	3730	2684	2648
1581	L56'	AATGTTGTATTCAGTGAGGGT					15457	15299	1041	1005	1058	1122	1447	1414	1129	1168
1582	L57'	ATGTTGTATTCAGTGAGGGTC					9192	9150	1126	1053	2246	2174	1139	1104	1519	1314
1583	L58'	TGTTGTATTCAGTGAGGGTCT					5933	5885	2422	2429	895	734	906	800	1003	925
1584	L59'	GTTGTATTCAGTGAGGGTCTT					2532	2510	1508	1701	1061	1115	673	754	838	839
1585	L60'	TTGTATTCAGTGAGGGTCTTC					2984	3030	604	642	280	223	380	337	266	298
1586	L61'	TGTATTCAGTGAGGGTCTTCT					4943	4996	729	730	1285	1316	599	596	1930	1680
1587	L62'	GTATTCAGTGAGGGTCTTCTT					7971	7959	780	728	1192	1082	1134	1036	592	563
1588	L63'	TATTCAGTGAGGGTCTTCTTA					4742	4824	399	390	535	519	333	333	239	251
1589	L64'	ATTCAGTGAGGGTCTTCTTAC					4512	4500	808	840	837	734	1205	1130	1241	1291
1590	L65'	TTCAGTGAGGGTCTTCTTACA					3238	3201	205	188	694	712	181	157	488	460
1591	L66'	TCAGTGAGGGTCTTCTTACAT					1398	1382	17	16	17	16	5	5	117	115
1592	L67'	CAGTGAGGGTCTTCTTACATG					1740	1650	1765	1858	615	554	824	944	704	759
1593	L68'	AGTGAGGGTCTTCTTACATGC					1550	1672	97	144	125	134	235	299	177	211
1594	L69'	GTGAGGGTCTTCTTACATGCA					816	818	1232	1114	1098	1059	286	334	319	302
1595	L70'	TGAGGGTCTTCTTACATGCAT					2793	2846	579	586	1245	1152	489	450	836	809
1596	L71'	GAGGGTCTTCTTACATGCATT					1018	1062	140	149	133	99	365	319	64	47
1597	L72'	AGGGTCTTCTTACATGCATTT					2236	2129	1782	1807	1065	939	467	387	182	174
1598	L73'	GGGTCTTCTTACATGCATTTG					1942	1967	146	119	221	193	204	257	61	55
1599	L74'	GGTCTTCTTACATGCATTTGA					4418	4428	1721	1648	738	681	934	904	636	622
1600	L75'	GTCTTCTTACATGCATTTGAG					5397	5301	1306	1196	547	443	1444	971	1448	1262
1601	L76'	TCTTCTTACATGCATTTGAGG					2489	2487	1062	1093	188	179	66	65	82	92
1602	L77'	CTTCTTACATGCATTTGAGGT					6090	6076	1543	1628	1512	1298	964	936	919	882
1603	L78'	TTCTTACATGCATTTGAGGTC					3014	2962	785	770	411	356	305	303	198	190
1604	L79'	TCTTACATGCATTTGAGGTCA					4619	4278	578	611	246	246	1049	592	1767	1338
1605	L80'	CTTACATGCATTTGAGGTCAA					2848	3078	1533	1636	235	195	382	440	825	1176
1606	L81'	TTACATGCATTTGAGGTCAAG					3281	3193	281	269	30	30	88	95	47	44
1607	L82'	TACATGCATTTGAGGTCAAGT					3217	3158	123	126	1126	998	583	537	1122	1102
1608	L83'	ACATGCATTTGAGGTCAAGTA					6697	6777	2913	2950	2323	2503	860	939	1801	2041
1609	L84'	CATGCATTTGAGGTCAAGTAA					1324	1215	1	1	546	464	150	147	230	276
1610	L85'	ATGCATTTGAGGTCAAGTAAG					5219	4762	582	609	686	541	693	602	209	223
1611	L86'	TGCATTTGAGGTCAAGTAAGA					1222	1232	99	100	17	17	82	83	44	42
1612	L87'	GCATTTGAGGTCAAGTAAGAA					6166	6154	1133	1173	3667	3017	1442	1191	2975	2648
1613	L88'	CATTTGAGGTCAAGTAAGAAG					7997	7892	3325	3408	1986	1929	2093	2076	3462	3837
1614	L89'	ATTTGAGGTCAAGTAAGAAGA					9178	9200	2374	2326	2497	2377	1513	1576	2111	2125
1615	L90'	TTTGAGGTCAAGTAAGAAGAC					3565	3534	344	344	115	120	136	144	193	178
1616	L91'	TTGAGGTCAAGTAAGAAGACA					2341	2375	1418	1365	854	815	488	499	321	295
1617	L92'	TGAGGTCAAGTAAGAAGACAT					3767	3811	1444	1436	680	702	162	188	208	223
1618	L93'	GAGGTCAAGTAAGAAGACATG					3464	3587	1342	1270	1625	1971	1163	1177	796	893
1619	L94'	AGGTCAAGTAAGAAGACATGA					7891	7497	1059	1018	752	578	684	615	1788	1516
1620	L95'	GGTCAAGTAAGAAGACATGAA					3986	3977	1208	1092	2990	2378	1150	980	1410	1198
1621	L96'	GTCAAGTAAGAAGACATGAAC					3373	3326	750	730	312	283	1073	901	311	242
1622	L97'	TCAAGTAAGAAGACATGAACC					1904	1816	153	143	164	166	92	89	68	68
1623	L98'	CAAGTAAGAAGACATGAACCA					6668	6511	4406	4168	3087	2988	1806	1663	1538	1567
1624	L99'	AAGTAAGAAGACATGAACCAA					8945	8901	1874	1812	2044	1811	1360	1118	2730	2466
1625	L100'	AGTAAGAAGACATGAACCAAG					3978	3844	786	661	575	542	540	548	583	557
1626	L101'	GTAAGAAGACATGAACCAAGT					5371	5396	482	439	835	834	580	579	526	501
1627	L102'	TAAGAAGACATGAACCAAGTG					1557	1614	1290	1460	1248	1277	1173	1398	366	386
1628	L103'	AAGAAGACATGAACCAAGTGG					2896	2852	654	571	673	621	98	103	762	710
1629	L104'	AGAAGACATGAACCAAGTGGA					6175	6257	1477	1590	455	445	1414	1561	309	330
1630	L105'	GAAGACATGAACCAAGTGGAC					5630	6024	572	680	339	397	173	202	462	561
1631	L106'	AAGACATGAACCAAGTGGACC					4444	4580	801	810	569	707	695	847	775	782
1632	L107'	AGACATGAACCAAGTGGACCT					5432	5189	7	6	568	577	1068	918	1165	1133
1633	L108'	GACATGAACCAAGTGGACCTT					8022	7904	1023	1005	446	492	1256	1496	805	889
1634	L109'	ACATGAACCAAGTGGACCTTG					6999	6902	1397	1400	533	499	759	770	416	429
1635	L110'	CATGAACCAAGTGGACCTTGA					9512	9461	1993	1988	754	748	1562	1756	793	793
1636	L111'	ATGAACCAAGTGGACCTTGAG					2391	2380	12	17	26	23	322	290	68	84
1637	L112'	TGAACCAAGTGGACCTTGAGA					3224	3409	158	199	154	170	119	152	118	174
1638	L113'	GAACCAAGTGGACCTTGAGAC					7128	7210	1932	2048	1956	2036	1451	1553	2379	2549
1639	L114'	AACCAAGTGGACCTTGAGACC					3929	3949	843	831	842	815	1177	1129	1306	1190
1640	L115'	ACCAAGTGGACCTTGAGACCA					3786	4125	3239	3209	791	764	1957	2069	2340	2472
1641	L116'	CCAAGTGGACCTTGAGACCAC					12619	13394	3097	3335	3105	3153	2540	2682	1660	1880
1642	L117'	CAAGTGGACCTTGAGACCACA					7019	7562	2780	2908	3613	3987	2921	2975	1516	1638
1643	L118'	AAGTGGACCTTGAGACCACAG					2785	2921	218	240	175	125	492	376	562	567
1644	L119'	AGTGGACCTTGAGACCACAGG					9127	9418	970	897	1144	1212	916	1133	1232	1237
1645	L120'	GTGGACCTTGAGACCACAGGG					9845	10911	3011	3234	6739	7119	5919	6085	7237	7713
1646	L121'	TGGACCTTGAGACCACAGGGT					7430	7881	3140	3400	4027	4303	3253	3421	3333	3659
1647	L122'	GGACCTTGAGACCACAGGGTT					8904	10038	579	644	2559	2706	1601	1605	1246	1272
1648	L123'	GACCTTGAGACCACAGGGTTC					15353	16283	4803	4494	2934	2594	3822	3893	4736	4382
1649	L124'	ACCTTGAGACCACAGGGTTCA					10331	11575	3590	3723	3649	3567	6263	6222	4398	4273
1650	L125'	CCTTGAGACCACAGGGTTCAA					8041	8387	2634	2771	3081	3599	1256	1326	1838	2161
1651	L126'	CTTGAGACCACAGGGTTCAAA					3380	3683	564	594	1923	1973	238	178	1251	1305
1652	L127'	TTGAGACCACAGGGTTCAAAA					2465	2479	580	645	411	429	492	452	419	466
1653	L128'	TGAGACCACAGGGTTCAAAAT					1781	1858	74	53	14	17	170	141	98	117
1654	L129'	GAGACCACAGGGTTCAAAATG					1824	1862	71	64	200	164	527	592	392	367
1655	L130'	AGACCACAGGGTTCAAAATGT					5872	6131	1314	1525	304	310	1009	1077	416	441
1656	L131'	GACCACAGGGTTCAAAATGTC					9702	10393	1314	1505	1760	1915	817	933	1944	2095
1657	L132'	ACCACAGGGTTCAAAATGTCT					2082	2291	207	240	154	149	157	209	106	116
1658	L133'	CCACAGGGTTCAAAATGTCTG					5043	5103	2153	2276	3008	2934	1059	1109	1319	1397
1659	L134'	CACAGGGTTCAAAATGTCTGT					3296	3484	551	595	442	492	575	666	247	319
1660	L135'	ACAGGGTTCAAAATGTCTGTA					3047	3150	1347	1490	258	231	661	682	357	344
1661	L136'	CAGGGTTCAAAATGTCTGTAG					1956	1508	816	738	51	36	220	192	49	31
1662	L137'	AGGGTTCAAAATGTCTGTAGC					1777	1860	213	210	299	263	289	313	92	121
1663	L138'	GGGTTCAAAATGTCTGTAGCT					2609	2490	836	880	852	898	513	480	648	712
1664	L139'	GGTTCAAAATGTCTGTAGCTC					2538	2600	1513	1545	349	350	283	271	985	884
1665	L140'	GTTCAAAATGTCTGTAGCTCC					1287	1263	89	67	7	6	17	17	78	50
1666	L141'	TTCAAAATGTCTGTAGCTCCT					2860	2738	354	373	78	67	218	142	37	34
1667	L142'	TCAAAATGTCTGTAGCTCCTC					1048	999	49	68	101	92	62	83	59	64
1668	L143'	CAAAATGTCTGTAGCTCCTCA					2082	2020	550	599	408	382	741	725	589	612
1669	L144'	AAAATGTCTGTAGCTCCTCAA					5891	5929	708	703	920	933	447	423	362	324
1670	L145'	AAATGTCTGTAGCTCCTCAAC					7177	7126	161	115	118	104	71	86	138	120
1671	L146'	AATGTCTGTAGCTCCTCAACT					6142	6056	2482	2566	2158	2038	3604	3433	2423	2320
1672	L147'	ATGTCTGTAGCTCCTCAACTC					5051	4944	584	637	1810	1732	977	1097	1465	1454
1673	L148'	TGTCTGTAGCTCCTCAACTCA					3184	3117	163	140	73	78	110	149	50	38
1674	L149'	GTCTGTAGCTCCTCAACTCAC					1713	1598	1350	1214	101	93	977	922	502	553
1675	L150'	TCTGTAGCTCCTCAACTCACC					1549	1472	432	415	78	145	109	123	171	207
1676	L151'	CTGTAGCTCCTCAACTCACCT					1162	1086	808	787	1067	962	697	651	1110	1011
1677	L152'	TGTAGCTCCTCAACTCACCTA					1571	1580	383	441	653	796	13	23	32	46
1678	L153'	GTAGCTCCTCAACTCACCTAA					1048	1010	0	6	2	1	0	0	0	0
1679	L154'	TAGCTCCTCAACTCACCTAAT					1357	1220	30	33	398	363	1045	712	149	138
1680	L155'	AGCTCCTCAACTCACCTAATG					1994	2033	715	733	106	106	232	226	216	196
1681	L156'	GCTCCTCAACTCACCTAATGT					1756	1666	1283	1176	825	658	625	605	585	424
1682	L157'	CTCCTCAACTCACCTAATGTT					4301	4285	191	193	135	132	208	204	307	325
1683	L158'	TCCTCAACTCACCTAATGTTT					4843	4727	1290	1273	2238	1958	174	151	1703	1522
1684	L159'	CCTCAACTCACCTAATGTTTA					4782	4651	1706	1635	1082	1119	846	785	3269	2826
1685	L160'	CTCAACTCACCTAATGTTTAT					7792	7476	4363	4125	1881	1976	2868	2838	3403	3361
1686	L161'	TCAACTCACCTAATGTTTATG					3635	3571	510	516	1222	1190	1526	1399	1628	1421
1687	L162'	CAACTCACCTAATGTTTATGA					19088	18871	4908	5063	4534	4642	6800	7284	4162	4204
1688	L163'	AACTCACCTAATGTTTATGAG					18439	18317	6975	6885	5600	5680	5293	5510	3674	3647
1689	L164'	ACTCACCTAATGTTTATGAGC					6243	6059	1547	1578	985	965	446	432	311	305
1690	L165'	CTCACCTAATGTTTATGAGCC					4414	4517	2775	2763	3178	3294	2751	2929	1802	1770
1691	L166'	TCACCTAATGTTTATGAGCCA					3433	3454	54	54	153	150	512	519	363	375
1692	L167'	CACCTAATGTTTATGAGCCAG					7640	7288	1794	1794	1101	1045	1906	1820	1478	1324
1693	L168'	ACCTAATGTTTATGAGCCAGA					4396	4359	1024	920	705	631	641	607	531	480
1694	L169'	CCTAATGTTTATGAGCCAGAC					4182	4182	697	720	140	129	477	507	497	529
1695	L170'	CTAATGTTTATGAGCCAGACA					4490	4370	739	697	715	674	198	208	275	266
1696	L171'	TAATGTTTATGAGCCAGACAA					3838	3773	734	804	131	152	183	159	4	3
1697	L172'	AATGTTTATGAGCCAGACAAA					5805	5853	614	632	311	310	191	177	126	145
1698	L173'	ATGTTTATGAGCCAGACAAAT					5532	5312	1240	1162	595	538	678	600	783	728
1699	L174'	TGTTTATGAGCCAGACAAATG					3642	3495	1586	1618	1143	881	421	408	779	595
1700	L175'	GTTTATGAGCCAGACAAATGG					2970	2882	363	337	1090	954	1882	1610	794	728
1701	L176'	TTTATGAGCCAGACAAATGGA					3158	3125	795	838	45	64	113	157	87	90
1702	L177'	TTATGAGCCAGACAAATGGAG					682	722	255	305	14	26	584	639	26	64
1703	L178'	TATGAGCCAGACAAATGGAGG					1052	1021	0	1	9	12	4	8	1	1
1704	L179'	ATGAGCCAGACAAATGGAGGA					4927	4911	1093	1130	1648	1783	1459	1569	1714	1963
1705	L180'	TGAGCCAGACAAATGGAGGAA					2795	2727	1430	1290	1359	1274	1343	1403	733	692
1706	L181'	GAGCCAGACAAATGGAGGAAT					3288	3289	549	563	88	88	986	961	79	108
1707	L182'	AGCCAGACAAATGGAGGAATA					7125	6825	1137	1030	561	551	1014	989	428	401
1708	L183'	GCCAGACAAATGGAGGAATAT					5665	5516	1502	1501	1030	935	389	413	410	428
1709	L184'	CCAGACAAATGGAGGAATATG					3062	3017	741	742	280	258	849	877	922	956
1710	L185'	CAGACAAATGGAGGAATATGA					3004	2853	1564	1567	981	910	878	758	102	97
1711	L186'	AGACAAATGGAGGAATATGAC					11932	10991	2418	2386	2013	1916	1016	828	1317	1373
1712	L187'	GACAAATGGAGGAATATGACG					7588	7280	1587	1567	3329	3285	1503	1460	736	752
1713	L188'	ACAAATGGAGGAATATGACGG					5754	5535	1604	1597	2648	2504	1250	1158	557	580
1714	L189'	CAAATGGAGGAATATGACGGA					5011	4918	397	381	940	955	396	391	657	699
1715	L190'	AAATGGAGGAATATGACGGAA					6307	6018	2200	2276	759	702	1431	1556	797	687
1716	L191'	AATGGAGGAATATGACGGAAG					8331	8426	4833	4754	1070	985	605	669	1207	1092
1717	L192'	ATGGAGGAATATGACGGAAGA					6252	6168	1461	1472	902	770	3431	3404	3003	3044
1718	L193'	TGGAGGAATATGACGGAAGAA					5378	5251	1027	1085	497	506	355	376	179	171
1719	L194'	GGAGGAATATGACGGAAGAAC					2253	2158	337	269	263	220	220	161	133	119
1720	L195'	GAGGAATATGACGGAAGAACA					3448	3374	896	880	594	585	1098	923	195	183
1721	L196'	AGGAATATGACGGAAGAACAT					7730	7523	441	424	393	391	322	309	153	160
1722	L197'	GGAATATGACGGAAGAACATA					8354	8045	3243	3021	1697	1458	1037	904	549	567
1723	L198'	GAATATGACGGAAGAACATAG					8193	8118	1383	1334	2128	2183	715	634	1093	1092
1724	L199'	AATATGACGGAAGAACATAGA					12237	11748	1847	1686	2242	2027	1868	1549	872	836
1725	L200'	ATATGACGGAAGAACATAGAA					10149	9901	5435	5068	5967	5174	4233	3522	4029	3651
1726	L201'	TATGACGGAAGAACATAGAAC					5472	5396	608	555	1037	916	74	74	258	241
1727	L202'	ATGACGGAAGAACATAGAACT					4839	4787	3990	3713	2024	1843	2647	2531	3905	2284
1728	L203'	TGACGGAAGAACATAGAACTC					6620	6498	2062	2168	1912	1985	644	646	771	820
1729	L204'	GACGGAAGAACATAGAACTCT					11268	11204	5791	6025	2203	1979	3514	3353	1976	1887
1730	L205'	ACGGAAGAACATAGAACTCTG					2047	2033	1298	1335	1252	1085	646	562	356	335
1731	L206'	CGGAAGAACATAGAACTCTGG					2365	2384	2982	3042	669	613	1034	1075	1054	1083
1732	L207'	GGAAGAACATAGAACTCTGGG					2435	2346	2252	2208	844	782	2615	2516	972	882
1733	L208'	GAAGAACATAGAACTCTGGGC					4148	4182	5257	5471	488	451	694	673	826	761
1734	L209'	AAGAACATAGAACTCTGGGCT					4385	4158	1733	1579	712	744	893	717	986	941
1735	L210'	AGAACATAGAACTCTGGGCTG					2451	2325	449	362	240	188	126	115	240	147
1736	L211'	GAACATAGAACTCTGGGCTGC					2683	2764	321	364	354	383	483	522	522	565
1737	L212'	AACATAGAACTCTGGGCTGCC					2258	2322	141	118	303	291	132	126	128	140
1738	L213'	ACATAGAACTCTGGGCTGCCA					1401	1582	282	388	175	197	118	143	349	437
1739	L214'	CATAGAACTCTGGGCTGCCAT					1561	1785	572	605	69	98	462	425	353	430
1740	L215'	ATAGAACTCTGGGCTGCCATG					398	334	0	0	1	0	0	0	0	0
1741	L216'	TAGAACTCTGGGCTGCCATGT					1252	1175	171	196	264	253	95	82	290	254
1742	L217'	AGAACTCTGGGCTGCCATGTG					4377	4678	389	426	246	235	60	49	27	25
1743	L218'	GAACTCTGGGCTGCCATGTGA					11879	13742	5995	6438	2563	3048	4252	4756	4746	5150
1744	L219'	AACTCTGGGCTGCCATGTGAA					5704	6431	662	784	567	471	1187	1309	377	459
1745	L220'	ACTCTGGGCTGCCATGTGAAG					7820	7921	1187	1171	1046	1119	961	942	301	329
1746	L221'	CTCTGGGCTGCCATGTGAAGA					6648	7254	2553	2515	3189	3221	1493	1460	973	938
1747	L222'	TCTGGGCTGCCATGTGAAGAG					8964	9762	5174	5647	2587	2788	4329	4379	3671	4207
1748	L223'	CTGGGCTGCCATGTGAAGAGG					3768	4027	382	472	659	831	869	1034	1279	1316
1749	L224'	TGGGCTGCCATGTGAAGAGGG					4465	4719	1189	1144	2190	2424	1355	1184	3212	3167
1750	L225'	GGGCTGCCATGTGAAGAGGGA					5447	6014	5958	6456	4995	4867	3470	3577	3458	3313
1751	L226'	GGCTGCCATGTGAAGAGGGAG					5024	5290	1372	1205	1713	1445	352	288	121	69
1752	L227'	GCTGCCATGTGAAGAGGGAGA					9905	10673	5972	6330	3821	3951	3467	3713	2701	3039
1753	L228'	CTGCCATGTGAAGAGGGAGAA					7334	7396	3624	3689	1269	1181	965	879	2733	2826
1754	L229'	TGCCATGTGAAGAGGGAGAAG					4466	4359	1096	1214	1650	1781	2144	2392	1953	2337
1755	L230'	GCCATGTGAAGAGGGAGAAGC					8309	8921	3745	4161	8507	8810	4829	4973	1774	1952
1756	L231'	CCATGTGAAGAGGGAGAAGCA					6998	6952	944	864	1144	1093	418	428	402	404
1757	L232'	CATGTGAAGAGGGAGAAGCAT					5637	5756	682	651	381	363	716	739	345	324
1758	L233'	ATGTGAAGAGGGAGAAGCATG					264	279	142	165	0	0	0	0	0	0
1759	L234'	TGTGAAGAGGGAGAAGCATGA					1899	1850	16	14	349	368	142	145	2	3
1760	L235'	GTGAAGAGGGAGAAGCATGAA					3377	3542	623	764	138	151	535	511	309	304
1761	L236'	TGAAGAGGGAGAAGCATGAAA					4405	3777	3208	2529	1810	1178	1077	866	1102	642
1762	L237'	GAAGAGGGAGAAGCATGAAAA					4834	4911	1696	1704	999	919	929	928	981	876
1763	L238'	AAGAGGGAGAAGCATGAAAAA					3901	3853	3283	3278	871	847	1996	1834	1189	1156
1764	L239'	AGAGGGAGAAGCATGAAAAAG					2657	2700	1098	1102	159	126	1553	1628	740	771
1765	L240'	GAGGGAGAAGCATGAAAAAGC					1470	1559	824	776	366	442	857	966	656	669
1766	L241'	AGGGAGAAGCATGAAAAAGCA					3608	3502	1389	1416	859	1007	1816	1791	1849	1958
1767	L242'	GGGAGAAGCATGAAAAAGCAG					1927	1882	989	1023	1027	1112	959	1004	523	551
1768	L243'	GGAGAAGCATGAAAAAGCAGC					2266	2154	248	315	324	382	1060	1023	353	414
1769	L244'	GAGAAGCATGAAAAAGCAGCT					1487	1478	1027	1077	1015	924	1709	1496	300	311
1770	L245'	AGAAGCATGAAAAAGCAGCTA					3602	3471	521	479	503	472	743	679	826	791
1771	L246'	GAAGCATGAAAAAGCAGCTAC					3096	3052	778	737	1254	1232	1046	960	1290	1189
1772	L247'	AAGCATGAAAAAGCAGCTACC					1997	1763	131	242	1166	767	61	64	1188	722
1773	L248'	AGCATGAAAAAGCAGCTACCA					1258	1419	328	336	60	65	333	363	139	147
1774	L249'	GCATGAAAAAGCAGCTACCAG					3349	3379	974	1092	874	822	1111	1137	632	729
1775	L250'	CATGAAAAAGCAGCTACCAGG					1848	1827	1203	1367	2133	2227	1827	1949	1408	1581
1776	L251'	ATGAAAAAGCAGCTACCAGGT					2252	2210	827	863	1877	1735	2047	1937	379	427
1777	L252'	TGAAAAAGCAGCTACCAGGTG					1036	1023	28	20	42	42	660	600	251	231
1778	L253'	GAAAAAGCAGCTACCAGGTGT					2494	2614	499	527	564	664	383	404	1108	1229
1779	L254'	AAAAAGCAGCTACCAGGTGTT					1429	1641	622	648	251	289	310	305	375	376
1780	L255'	AAAAGCAGCTACCAGGTGTTC					1423	1597	622	721	190	196	216	281	37	40
1781	L256'	AAAGCAGCTACCAGGTGTTCT					1198	1304	617	736	434	498	2333	2774	870	1077
1782	L257'	AAGCAGCTACCAGGTGTTCTA					1751	1828	377	402	94	132	365	391	489	509
1783	L258'	AGCAGCTACCAGGTGTTCTAC					1540	1623	219	285	121	107	175	160	59	55
1784	L259'	GCAGCTACCAGGTGTTCTACA					725	825	4	3	172	138	0	0	0	0
1785	L260'	CAGCTACCAGGTGTTCTACAC					4331	4588	1171	1267	506	546	582	593	1371	1466
1786	L261'	AGCTACCAGGTGTTCTACACT					3141	3232	174	145	23	17	101	154	98	87
1787	L262'	GCTACCAGGTGTTCTACACTC					1806	1800	213	167	512	460	462	562	254	242
1788	L263'	CTACCAGGTGTTCTACACTCA					4547	4646	848	844	779	755	461	432	1037	858
1789	L264'	TACCAGGTGTTCTACACTCAT					3438	3717	628	706	321	368	108	88	19	18
1790	L265'	ACCAGGTGTTCTACACTCATC					3924	4183	595	527	306	312	818	908	220	243
1791	L266'	CCAGGTGTTCTACACTCATCT					3271	3332	596	512	224	225	216	195	418	417
1792	L267'	CAGGTGTTCTACACTCATCTT					2320	2368	1286	1244	335	481	624	865	51	68
1793	L268'	AGGTGTTCTACACTCATCTTA					5634	5787	729	664	325	418	481	467	234	216
1794	L269'	GGTGTTCTACACTCATCTTAG					2230	2279	1165	1128	437	425	133	120	558	483
1795	L270'	GTGTTCTACACTCATCTTAGT					4376	4260	1563	1388	312	335	228	190	469	418
1796	L271'	TGTTCTACACTCATCTTAGTG					11238	11053	2020	2055	2158	1819	1248	1235	889	969
1797	L272'	GTTCTACACTCATCTTAGTGC					8780	8593	1355	1350	1054	1035	559	504	621	731
1798	L273'	TTCTACACTCATCTTAGTGCC					6356	6319	885	876	566	557	569	564	606	589
1799	L274'	TCTACACTCATCTTAGTGCCT					5991	5944	1138	1178	1100	1023	956	989	512	490
1800	L275'	CTACACTCATCTTAGTGCCTG					6503	6273	1405	1482	848	828	611	606	592	603
1801	L276'	TACACTCATCTTAGTGCCTGA					3578	3554	339	323	315	403	47	49	35	37
1802	L277'	ACACTCATCTTAGTGCCTGAG					8005	8047	1752	1678	600	604	917	820	820	939
1803	L278'	CACTCATCTTAGTGCCTGAGA					6400	6522	2383	2537	1208	1230	669	615	100	97
1804	L279'	ACTCATCTTAGTGCCTGAGAG					3936	3841	4056	4189	457	482	588	609	1412	1394
1805	L280'	CTCATCTTAGTGCCTGAGAGT					2842	2811	746	729	384	398	358	264	416	405
1806	L281'	TCATCTTAGTGCCTGAGAGTA					599	502	0	0	0	0	167	131	1	2
1807	L282'	CATCTTAGTGCCTGAGAGTAT					8620	8313	1246	1340	1414	1506	869	816	337	317
1808	L283'	ATCTTAGTGCCTGAGAGTATT					8330	8439	3498	3594	2256	2714	2196	2883	1707	1953
1809	L284'	TCTTAGTGCCTGAGAGTATTT					2507	2454	114	111	124	96	518	414	41	56
1810	L285'	CTTAGTGCCTGAGAGTATTTA					7342	7350	1339	1438	1461	1696	1178	1548	1020	1345
1811	L286'	TTAGTGCCTGAGAGTATTTAG					3709	3533	1086	1044	1026	931	715	562	537	490
1812	L287'	TAGTGCCTGAGAGTATTTAGG					1592	1454	1284	1263	372	364	717	744	993	1155
1813	L288'	AGTGCCTGAGAGTATTTAGGC					3756	3681	1545	1520	161	190	1340	1307	109	116
1814	L289'	GTGCCTGAGAGTATTTAGGCA					4390	4440	956	995	556	506	1122	1081	802	804
1815	L290'	TGCCTGAGAGTATTTAGGCAG					4698	4773	1391	1473	1083	1107	649	708	603	683
1816	L291'	GCCTGAGAGTATTTAGGCAGA					4768	4578	2123	2097	1722	1562	852	848	1376	1217
1817	L292'	CCTGAGAGTATTTAGGCAGAT					4767	4834	781	748	1150	1279	654	657	160	160
1818	L293'	CTGAGAGTATTTAGGCAGATT					3368	3187	546	555	649	630	388	385	304	240
1819	L294'	TGAGAGTATTTAGGCAGATTG					2571	2561	505	476	206	204	105	108	0	0
1820	L295'	GAGAGTATTTAGGCAGATTGA					4562	4487	739	623	619	367	530	441	959	691
1821	L296'	AGAGTATTTAGGCAGATTGAA					6997	7128	2569	2707	688	775	888	942	949	1039
1822	L297'	GAGTATTTAGGCAGATTGAAA					9142	8905	3899	3677	1553	1305	998	968	913	783
1823	L298'	AGTATTTAGGCAGATTGAAAA					8388	8183	2235	2153	1312	1300	1456	1491	1219	1190
1824	L299'	GTATTTAGGCAGATTGAAAAG					3221	3132	856	874	503	500	804	704	316	313
1825	L300'	TATTTAGGCAGATTGAAAAGG					1904	1752	469	435	211	190	32	31	56	59
1826	L301'	ATTTAGGCAGATTGAAAAGGA					4912	4801	580	581	819	810	311	289	400	337
1827	L302'	TTTAGGCAGATTGAAAAGGAC					1450	1360	593	470	445	351	471	330	209	186
1828	L303'	TTAGGCAGATTGAAAAGGACA					1918	2018	1012	1221	728	776	706	677	1014	1047
1829	L304'	TAGGCAGATTGAAAAGGACAC					1724	1393	465	376	70	67	451	438	64	71
1830	L305'	AGGCAGATTGAAAAGGACACC					1581	1595	955	1030	215	206	137	137	338	363
1831	L306'	GGCAGATTGAAAAGGACACCT					1398	1410	286	298	612	689	976	1026	257	279
1832	L307'	GCAGATTGAAAAGGACACCTT					2335	2293	599	532	419	460	761	790	938	980
1833	L308'	CAGATTGAAAAGGACACCTTT					3444	3402	1441	1506	1591	1524	1431	1475	1391	1502
1834	L309'	AGATTGAAAAGGACACCTTTT					9248	9101	2686	2762	3483	3345	2498	2645	2797	2844
1835	L310'	GATTGAAAAGGACACCTTTTA					9917	9756	5815	6062	2766	2799	4348	4281	3031	2871
1836	L311'	ATTGAAAAGGACACCTTTTAA					7218	7130	3569	3556	3650	3559	3197	3062	2843	2818
1837	L312'	TTGAAAAGGACACCTTTTAAC					3962	3750	2038	1879	1804	1725	1808	1714	1234	1196
1838	L313'	TGAAAAGGACACCTTTTAACT					3102	3069	311	337	236	234	243	265	181	191
1839	L314'	GAAAAGGACACCTTTTAACTC					2545	2567	3816	3510	1975	1741	2916	2341	2286	2050
1840	L315'	AAAAGGACACCTTTTAACTCA					5307	5353	1328	1443	779	768	551	535	1706	1690
1841	L316'	AAAGGACACCTTTTAACTCAC					5983	5888	2554	2501	1981	1806	3275	2744	1173	1171
1842	L317'	AAGGACACCTTTTAACTCACC					3641	3723	451	452	786	838	1290	1258	446	469
1843	L318'	AGGACACCTTTTAACTCACCT					2919	2913	344	366	194	238	585	791	554	811
1844	L319'	GGACACCTTTTAACTCACCTC					2968	2953	102	145	252	300	28	29	118	162
1845	L320'	GACACCTTTTAACTCACCTCT					3462	3456	875	774	871	735	951	786	836	726
1846	L321'	ACACCTTTTAACTCACCTCTC					4184	4173	927	1000	403	459	226	267	691	793
1847	L322'	CACCTTTTAACTCACCTCTCA					5560	5439	3489	3428	3125	2939	2738	2602	8103	8122
1848	L323'	ACCTTTTAACTCACCTCTCAA					4349	4214	1984	1902	471	425	3024	2803	1101	1043
1849	L324'	CCTTTTAACTCACCTCTCAAG					4059	3924	531	520	527	461	218	216	539	376
1850	L325'	CTTTTAACTCACCTCTCAAGG					5789	5655	341	327	837	805	1118	1142	821	709
1851	L326'	TTTTAACTCACCTCTCAAGGT					5601	5638	2361	2280	1237	1162	1149	1107	841	705
1852	L327'	TTTAACTCACCTCTCAAGGTG					6386	6461	3027	2937	4012	3799	3945	3589	1723	1551
1853	L328'	TTAACTCACCTCTCAAGGTGG					3367	3357	200	216	505	514	1826	1947	230	312
1854	L329'	TAACTCACCTCTCAAGGTGGG					1995	2095	1665	1275	757	595	1110	1001	694	582
1855	L330'	AACTCACCTCTCAAGGTGGGC					14646	14452	2402	2056	4493	4366	2527	2369	2434	2309
1856	L331'	ACTCACCTCTCAAGGTGGGCC					16765	17201	2768	2610	2832	2569	3683	3418	2388	1992
1857	L332'	CTCACCTCTCAAGGTGGGCCT					10897	10815	3223	3390	1601	1601	2052	2047	3136	2795
1858	L333'	TCACCTCTCAAGGTGGGCCTT					9714	9719	3491	3403	4842	5424	2527	2752	1212	1434
1859	L334'	CACCTCTCAAGGTGGGCCTTG					15998	16567	5520	5813	5940	6215	2716	3036	1652	1990
1860	L335'	ACCTCTCAAGGTGGGCCTTGC					3750	3914	4827	5013	2312	2353	3381	3753	2491	2869
1861	L336'	CCTCTCAAGGTGGGCCTTGCT					5483	6117	827	1017	1167	1264	491	511	295	341
1862	L337'	CTCTCAAGGTGGGCCTTGCTA					2452	2488	1237	1257	255	259	984	1034	581	649
1863	L338'	TCTCAAGGTGGGCCTTGCTAC					2789	2737	360	336	394	313	760	783	309	255
1864	L339'	CTCAAGGTGGGCCTTGCTACC					2518	2604	236	266	802	765	16	18	552	496
1865	L340'	TCAAGGTGGGCCTTGCTACCT					1548	1883	84	103	59	71	60	81	6	6
1866	L341'	CAAGGTGGGCCTTGCTACCTC					3273	3345	1212	1318	1036	1105	517	599	604	605
1867	L342'	AAGGTGGGCCTTGCTACCTCA					3023	3196	695	760	1164	1147	836	965	783	920
1868	L343'	AGGTGGGCCTTGCTACCTCAA					3579	3220	1617	1625	1743	1574	1502	1363	1385	1124
1869	L344'	GGTGGGCCTTGCTACCTCAAG					3976	3663	424	429	500	481	810	899	76	105
1870	L345'	GTGGGCCTTGCTACCTCAAGG					8711	9156	2026	2236	4886	5182	697	751	1455	1616
1871	L346'	TGGGCCTTGCTACCTCAAGGG					4216	3895	978	842	568	460	196	165	936	835
1872	L347'	GGGCCTTGCTACCTCAAGGGG					8206	9640	7972	7590	5155	4900	10451	9743	22758	21481
1873	L348'	GGCCTTGCTACCTCAAGGGGG					8701	8223	1920	2079	2088	2113	2961	3167	2797	3086
1874	L349'	GCCTTGCTACCTCAAGGGGGA					10424	10297	2899	2693	1455	1261	2414	2169	551	523
1875	L350'	CCTTGCTACCTCAAGGGGGAC					20063	19696	3580	3550	2912	2726	3087	3005	2017	1811
1876	L351'	CTTGCTACCTCAAGGGGGACT					3849	3663	698	697	952	772	989	960	1284	1117
1877	L352'	TTGCTACCTCAAGGGGGACTG					15609	15023	5669	5348	6952	6740	8562	8052	8892	9159
1878	L353'	TGCTACCTCAAGGGGGACTGT					8378	8039	861	704	558	541	753	833	877	1110
1879	L354'	GCTACCTCAAGGGGGACTGTC					10901	11413	1275	1483	954	1162	1122	1462	781	846
1880	L355'	CTACCTCAAGGGGGACTGTCT					13497	13755	6976	7176	7047	6946	3229	3543	4866	4940
1881	L356'	TACCTCAAGGGGGACTGTCTT					3835	3791	772	809	474	388	87	96	727	799
1882	L357'	ACCTCAAGGGGGACTGTCTTT					10643	10704	1494	1608	1439	1524	1313	1162	489	450
1883	L358'	CCTCAAGGGGGACTGTCTTTC					5068	5270	4677	4793	7573	7144	1438	1516	5800	5604
1884	L359'	CTCAAGGGGGACTGTCTTTCA					4486	4594	471	451	1635	1633	416	431	1600	1687
1885	L360'	TCAAGGGGGACTGTCTTTCAG					1310	1514	245	253	377	433	533	648	260	208
1886	L361'	CAAGGGGGACTGTCTTTCAGA					4984	5160	2759	2842	2008	2052	3373	3043	2836	2866
1887	L362'	AAGGGGGACTGTCTTTCAGAT					4354	4286	2055	2021	1499	1380	965	937	1221	1048
1888	L363'	AGGGGGACTGTCTTTCAGATA					3702	3433	1758	1732	238	203	830	932	517	608
1889	L364'	GGGGGACTGTCTTTCAGATAC					1888	1768	207	195	464	445	816	703	167	180
1890	L365'	GGGGACTGTCTTTCAGATACA					1260	1359	224	276	113	116	165	162	89	59
1891	L366'	GGGACTGTCTTTCAGATACAT					1511	1547	242	243	155	131	193	160	171	192
1892	L367'	GGACTGTCTTTCAGATACATG					4605	4468	1276	1115	951	881	1678	1938	1206	1318
1893	L368'	GACTGTCTTTCAGATACATGG					7066	7126	1987	2035	2616	2538	2142	2123	875	848
1894	L369'	ACTGTCTTTCAGATACATGGT					9676	9396	2524	2356	1175	1243	840	838	1477	1325
1895	L370'	CTGTCTTTCAGATACATGGTT					2258	2238	429	415	154	159	67	66	98	97
1896	L371'	TGTCTTTCAGATACATGGTTG					6138	6288	1415	1399	2438	2430	1869	1829	1671	1724
1897	L372'	GTCTTTCAGATACATGGTTGT					5418	5415	154	146	182	181	144	120	63	56
1898	L373'	TCTTTCAGATACATGGTTGTG					4410	4297	747	782	1346	1414	285	302	227	237
1899	L374'	CTTTCAGATACATGGTTGTGA					6942	6891	661	651	640	621	477	444	411	419
1900	L375'	TTTCAGATACATGGTTGTGAC					5803	5770	393	384	194	184	200	202	390	417
1901	L376'	TTCAGATACATGGTTGTGACC					3467	3456	345	384	503	496	128	163	206	231
1902	L377'	TCAGATACATGGTTGTGACCT					2165	2233	41	47	250	246	270	274	431	397
1903	L378'	CAGATACATGGTTGTGACCTG					3503	3603	1614	1777	639	740	969	926	708	764
1904	L379'	AGATACATGGTTGTGACCTGA					13067	13042	1022	895	3022	2586	325	284	2232	1891
1905	L380'	GATACATGGTTGTGACCTGAG					8757	8729	2010	2268	1132	1361	1601	1707	700	867
1906	L381'	ATACATGGTTGTGACCTGAGG					3252	3222	975	886	811	748	614	539	968	802
1907	L382'	TACATGGTTGTGACCTGAGGA					3020	2932	76	87	194	227	129	117	90	77
1908	L383'	ACATGGTTGTGACCTGAGGAT					3502	3519	86	125	123	112	213	273	165	197
1909	L384'	CATGGTTGTGACCTGAGGATT					7431	7671	3660	4026	3930	4332	1537	1906	832	1008
1910	L385'	ATGGTTGTGACCTGAGGATTT					2857	2764	1461	1518	541	482	846	735	895	857
1911	L386'	TGGTTGTGACCTGAGGATTTA					1141	1235	589	699	811	926	596	690	589	618
1912	L387'	GGTTGTGACCTGAGGATTTAA					3606	3686	3464	3170	3935	4001	2284	2196	993	939
1913	L388'	GTTGTGACCTGAGGATTTAAG					1363	1454	39	34	92	91	42	58	29	40
1914	L389'	TTGTGACCTGAGGATTTAAGG					3105	3077	445	570	248	241	241	246	1	0
1915	L390'	TGTGACCTGAGGATTTAAGGG					3037	2908	631	565	363	344	11	11	3	6
1916	L391'	GTGACCTGAGGATTTAAGGGA					2653	2524	2920	2806	3505	3221	829	878	2874	2678
1917	L392'	TGACCTGAGGATTTAAGGGAT					5451	5275	2859	3027	2269	2064	1971	1824	954	922
1918	L393'	GACCTGAGGATTTAAGGGATG					4977	5050	602	667	480	508	325	409	410	395
1919	L394'	ACCTGAGGATTTAAGGGATGG					4136	4181	797	938	990	1021	616	573	2234	2343
1920	L395'	CCTGAGGATTTAAGGGATGGA					3859	3895	1127	1226	430	420	60	59	66	49
1921	L396'	CTGAGGATTTAAGGGATGGAA					1281	1200	1008	1036	679	574	184	186	7	10
1922	L397'	TGAGGATTTAAGGGATGGAAA					2636	2589	224	220	430	398	541	482	193	206
1923	L398'	GAGGATTTAAGGGATGGAAAA					4874	4735	1658	1666	1091	1075	2054	1983	945	909
1924	L399'	AGGATTTAAGGGATGGAAAAG					3359	3264	829	816	247	272	427	453	59	63
1925	L400'	GGATTTAAGGGATGGAAAAGG					5200	5273	2302	2516	1435	1424	1332	1559	1302	1349
1926	L401'	GATTTAAGGGATGGAAAAGGA					10690	10623	4004	4175	3460	3428	4257	4113	4779	4658
1927	L402'	ATTTAAGGGATGGAAAAGGAA					4535	4471	946	937	242	239	995	962	551	533
1928	L403'	TTTAAGGGATGGAAAAGGAAG					3079	2986	1483	1413	469	487	1223	1174	1492	1469
1929	L404'	TTAAGGGATGGAAAAGGAAGA					1436	1353	68	67	5	5	41	40	10	9
1930	L405'	TAAGGGATGGAAAAGGAAGAC					1926	1893	2383	2192	2394	2377	2823	2737	1894	1776
1931	L406'	AAGGGATGGAAAAGGAAGACT					6201	6063	2452	2389	2322	2085	1845	1709	1042	1009
1932	L407'	AGGGATGGAAAAGGAAGACTA					4050	3820	2469	2006	414	289	1058	878	1114	818
1933	L408'	GGGATGGAAAAGGAAGACTAG					3996	3752	974	1114	981	958	1017	1072	1646	1531
1934	L409'	GGATGGAAAAGGAAGACTAGA					8003	7827	1680	1497	1636	1517	1700	1571	1231	1098
1935	L410'	GATGGAAAAGGAAGACTAGAG					9210	8587	1557	1416	607	608	1251	1084	781	730
1936	L411'	ATGGAAAAGGAAGACTAGAGG					2866	2665	194	169	90	79	189	178	868	851
1937	L412'	TGGAAAAGGAAGACTAGAGGC					738	719	10	3	11	10	7	9	9	8
1938	L413'	GGAAAAGGAAGACTAGAGGCT					2193	2177	1762	1878	946	764	1111	912	758	522
1939	L414'	GAAAAGGAAGACTAGAGGCTT					2123	2149	830	838	470	396	303	308	518	461
1940	L415'	AAAAGGAAGACTAGAGGCTTG					2399	2295	991	1026	569	515	954	979	891	876
1941	L416'	AAAGGAAGACTAGAGGCTTGC					3463	3369	929	939	839	882	389	391	1140	1183
1942	L417'	AAGGAAGACTAGAGGCTTGCA					2540	2509	1575	1586	562	616	992	957	1349	1543
1943	L418'	AGGAAGACTAGAGGCTTGCAT					2456	2270	506	454	70	83	19	8	198	145
1944	L419'	GGAAGACTAGAGGCTTGCATA					2908	2843	104	106	622	680	292	298	692	595
1945	L420'	GAAGACTAGAGGCTTGCATAA					2746	2529	10	4	309	318	10	11	284	299
1946	L421'	AAGACTAGAGGCTTGCATAAT					3710	3512	1364	1293	886	926	512	464	1280	1304
1947	L422'	AGACTAGAGGCTTGCATAATA					8505	8437	2852	2902	2461	2342	1133	1076	1366	1333
1948	L423'	GACTAGAGGCTTGCATAATAA					13067	12775	4848	4663	2847	2550	1810	1688	2517	2315
1949	L424'	ACTAGAGGCTTGCATAATAAG					5303	5129	1825	1806	1545	1573	759	671	573	533
1950	L425'	CTAGAGGCTTGCATAATAAGC					1417	1369	2205	2016	868	789	128	107	653	602
1951	L426'	TAGAGGCTTGCATAATAAGCT					970	840	33	37	43	51	61	92	45	50
1952	L427'	AGAGGCTTGCATAATAAGCTA					4354	4155	950	898	1408	1304	1054	903	458	459
1953	L428'	GAGGCTTGCATAATAAGCTAA					2610	2635	574	560	409	442	269	284	286	304
1954	L429'	AGGCTTGCATAATAAGCTAAA					4295	4263	905	873	510	451	917	843	407	386
1955	L430'	GGCTTGCATAATAAGCTAAAG					4383	4410	800	678	475	464	777	768	782	658
1956	L431'	GCTTGCATAATAAGCTAAAGA					10249	10194	3681	3654	2880	2688	1258	1207	2096	2096
1957	L432'	CTTGCATAATAAGCTAAAGAG					9097	8693	6249	6063	4153	3710	3017	2968	3626	3604
1958	L433'	TTGCATAATAAGCTAAAGAGG					10177	10058	5389	5103	3504	3455	4417	4621	5438	5832
1959	L434'	TGCATAATAAGCTAAAGAGGC					8657	8246	2012	1886	1345	1228	2959	2953	1268	1285
1960	L435'	GCATAATAAGCTAAAGAGGCT					3216	3069	280	300	314	306	176	177	111	113
1961	L436'	CATAATAAGCTAAAGAGGCTG					5377	5483	1949	1983	634	708	2102	2394	1408	1596
1962	L437'	ATAATAAGCTAAAGAGGCTGA					3544	3546	1854	1754	828	716	2625	2021	1917	1781
1963	L438'	TAATAAGCTAAAGAGGCTGAA					3457	3393	115	117	93	83	476	421	510	532
1964	L439'	AATAAGCTAAAGAGGCTGAAA					7688	7414	1971	1878	984	951	1814	1625	2396	2450
1965	L440'	ATAAGCTAAAGAGGCTGAAAG					3685	3524	399	371	345	288	1002	820	165	171
1966	L441'	TAAGCTAAAGAGGCTGAAAGA					1047	1061	212	200	108	81	60	57	22	32
1967	L442'	AAGCTAAAGAGGCTGAAAGAG					2652	2492	339	412	433	281	693	531	952	878
1968	L443'	AGCTAAAGAGGCTGAAAGAGG					765	761	1	3	183	194	65	60	81	95
1969	L444'	GCTAAAGAGGCTGAAAGAGGC					488	597	1	0	299	299	860	966	187	217
1970	L445'	CTAAAGAGGCTGAAAGAGGCC					337	405	122	128	81	91	32	32	47	55
1971	L446'	TAAAGAGGCTGAAAGAGGCCA					891	892	1851	1782	695	664	762	720	2	1
1972	L447'	AAAGAGGCTGAAAGAGGCCAA					1461	1639	485	501	267	293	272	316	186	207
1973	L448'	AAGAGGCTGAAAGAGGCCAAT					1292	1204	158	114	88	95	246	219	32	39
1974	L449'	AGAGGCTGAAAGAGGCCAATG					2422	2618	1285	1327	317	400	1041	1244	1820	1653
1975	L450'	GAGGCTGAAAGAGGCCAATGC					936	1116	31	39	101	146	284	327	55	114
1976	L451'	AGGCTGAAAGAGGCCAATGCC					1204	1528	271	290	245	267	23	26	329	396
1977	L452'	GGCTGAAAGAGGCCAATGCCC					4077	4499	97	118	363	424	609	649	104	123
1978	L453'	GCTGAAAGAGGCCAATGCCCC					6345	7098	1016	925	2146	2298	1463	1684	2301	2151
1979	L454'	CTGAAAGAGGCCAATGCCCCA					3485	3794	2790	3034	483	651	1953	2016	561	550
1980	L455'	TGAAAGAGGCCAATGCCCCAC					3242	3434	607	657	1675	1673	331	377	727	811
1981	L456'	GAAAGAGGCCAATGCCCCACT					3653	3897	2578	2594	1896	1859	771	761	564	582
1982	L457'	AAAGAGGCCAATGCCCCACTG					3236	3452	863	884	746	714	757	861	1308	1160
1983	L458'	AAGAGGCCAATGCCCCACTGG					5380	5668	2197	1856	1095	915	1544	1296	1244	1088
1984	L459'	AGAGGCCAATGCCCCACTGGC					5655	6522	1834	1993	2021	2113	742	847	344	407
1985	L460'	GAGGCCAATGCCCCACTGGCA					6683	7962	921	966	2360	2740	836	848	1592	1757
1986	L461'	AGGCCAATGCCCCACTGGCAG					14072	15505	1899	2161	3504	3439	1994	2262	3125	3619
1987	L462'	GGCCAATGCCCCACTGGCAGC					11665	12334	5029	5001	4078	3997	3662	3585	7602	7692
1988	L463'	GCCAATGCCCCACTGGCAGCA					19107	18961	8284	8461	5093	5254	3044	3327	3923	4367
1989	L464'	CCAATGCCCCACTGGCAGCAT					13798	12934	2299	2248	1531	1559	1206	1189	1461	1254
1990	L465'	CAATGCCCCACTGGCAGCATC					41773	42723	10872	11379	7871	8184	7543	7785	4548	4545
1991	L466'	AATGCCCCACTGGCAGCATCT					16458	17583	6131	6096	11810	10492	7980	7422	5134	5245
1992	L467'	ATGCCCCACTGGCAGCATCTT					21607	22283	2323	2555	1093	1220	1437	1637	1263	1369
1993	L468'	TGCCCCACTGGCAGCATCTTC					18766	20153	5448	5319	1539	1580	2019	2120	2692	2795
1994	L469'	GCCCCACTGGCAGCATCTTCA					25420	27653	7730	7819	6226	6171	4532	4653	7788	8263
1995	L470'	CCCCACTGGCAGCATCTTCAC					23880	24935	5109	5558	3613	4200	2222	2622	2536	2838
1996	L471'	CCCACTGGCAGCATCTTCACT					7395	7639	2023	2091	2220	2551	3255	3450	990	948
1997	L472'	CCACTGGCAGCATCTTCACTT					6001	6042	1224	1333	2434	2395	2626	2592	3683	3420
1998	L473'	CACTGGCAGCATCTTCACTTC					4399	4377	1264	1354	1667	1615	394	333	712	773
1999	L474'	ACTGGCAGCATCTTCACTTCT					1389	1368	403	374	247	110	130	145	462	462
[truncated: 363 more rows]

## Sheet: 2-CD95L norm
		MP17 (Venus plasmid)	3377770		3384533		Venus	1776086		1825821		1654967		1704965		1199398		1236412		1430472		1478908
		MP22 (CD95L ORF plasmid)	5328739		5264377		CD95L ORF	830471		832017		625288		620344		534248		530539		485643		484220
		MP19 (CD95L 3'UTR plasmid)	5395130		5.38172e+06		CD95L 3'UTR	2.02736e+06		2.01804e+06		1553155		1.52084e+06		1.54964e+06		1.52548e+06		1.42496e+06		1405084
Ranking	id	OLIGO_21mer_SEQ	Plasmids	% of pool	Plasmids	% of pool		MP1_R1	% of pool	MP1_R2	% of pool	MP2_R1	% of pool	MP2_R2	% of pool	MP3_R1	% of pool	MP3_R2	% of pool	MP4_R1	% of pool	MP4_R2	% of pool
1	V1	ATGGTGAGCAAGGGCGAGGAG	3974	0.00117652	4124	0.00121848		1793	0.00100952	1841	0.00100831	2189	0.00132268	2242	0.00131498	2191	0.00182675	2158	0.00174537	3171	0.00221675	3017	0.00204002
2	V2	TGGTGAGCAAGGGCGAGGAGC	3354	0.000992963	3365	0.000994229		993	0.000559095	1023	0.000560296	2750	0.00166166	2802	0.00164344	548	0.000456896	568	0.000459394	289	0.000202031	354	0.000239366
3	V3	GGTGAGCAAGGGCGAGGAGCT	4404	0.00130382	4575	0.00135174		1571	0.000884529	1655	0.000906442	1676	0.00101271	1839	0.00107861	2891	0.00241038	3026	0.0024474	1209	0.000845176	1337	0.000904045
4	V4	GTGAGCAAGGGCGAGGAGCTG	3382	0.00100125	3579	0.00105746		4120	0.00231971	4568	0.00250189	942	0.000569196	1100	0.000645175	1659	0.00138319	1866	0.00150921	3894	0.00272218	4402	0.00297652
5	V5	TGAGCAAGGGCGAGGAGCTGT	2698	0.000798752	2740	0.000809565		2475	0.00139351	2445	0.00133912	3158	0.0019082	3414	0.00200239	253	0.000210939	275	0.000222418	1357	0.000948638	1484	0.00100344
6	V6	GAGCAAGGGCGAGGAGCTGTT	1913	0.00056635	1945	0.000574673		439	0.000247173	506	0.000277136	796	0.000480976	1037	0.000608224	411	0.000342672	449	0.000363148	1868	0.00130586	2095	0.00141659
7	V7	AGCAAGGGCGAGGAGCTGTTC	1676	0.000496185	1613	0.00047658		437	0.000246047	456	0.000249751	1456	0.000879776	1411	0.000827583	365	0.000304319	389	0.00031462	576	0.000402664	330	0.000223138
8	V8	GCAAGGGCGAGGAGCTGTTCA	2272	0.000672633	2257	0.000666857		1933	0.00108835	2011	0.00110142	1367	0.000825998	1430	0.000838727	1414	0.00117892	1408	0.00113878	535	0.000374002	529	0.000357696
9	V9	CAAGGGCGAGGAGCTGTTCAC	3348	0.000991186	3356	0.00099157		474	0.000266879	632	0.000346146	1392	0.000841104	1543	0.000905004	1077	0.00089795	996	0.000805557	1445	0.00101016	1701	0.00115017
10	V10	AAGGGCGAGGAGCTGTTCACC	2608	0.000772107	2681	0.000792133		2411	0.00135748	2504	0.00137144	2661	0.00160789	2156	0.00126454	1111	0.000926298	1202	0.000972168	3242	0.00226638	2881	0.00194806
11	V11	AGGGCGAGGAGCTGTTCACCG	4090	0.00121086	4260	0.00125867		1638	0.000922253	1679	0.000919586	1367	0.000825998	1448	0.000849284	3614	0.00301318	3570	0.00288739	2253	0.001575	2545	0.00172086
12	V12	GGGCGAGGAGCTGTTCACCGG	5095	0.00150839	5381	0.00158988		2843	0.00160071	2692	0.00147441	1462	0.000883401	1539	0.000902658	1538	0.00128231	1321	0.00106841	1124	0.000785755	1245	0.000841837
13	V13	GGCGAGGAGCTGTTCACCGGG	4596	0.00136066	4656	0.00137567		5725	0.00322338	5732	0.00313941	4970	0.00300308	4931	0.00289214	3493	0.00291229	4012	0.00324487	3066	0.00214335	2999	0.00202785
14	V14	GCGAGGAGCTGTTCACCGGGG	6994	0.0020706	6729	0.00198816		2527	0.00142279	2612	0.00143059	4903	0.0029626	4536	0.00266047	2774	0.00231283	2797	0.00226219	3137	0.00219298	3144	0.00212589
15	V15	CGAGGAGCTGTTCACCGGGGT	8937	0.00264583	9057	0.002676		3764	0.00211927	4086	0.0022379	7410	0.00447743	8193	0.00480538	5019	0.0041846	5202	0.00420734	4528	0.00316539	4780	0.00323211
16	V16	GAGGAGCTGTTCACCGGGGTG	3732	0.00110487	3623	0.00107046		2173	0.00122348	2422	0.00132653	1793	0.00108341	2018	0.0011836	416	0.000346841	439	0.00035506	316	0.000220906	346	0.000233956
17	V17	AGGAGCTGTTCACCGGGGTGG	1830	0.000541778	1921	0.000567582		844	0.000475202	745	0.000408036	662	0.000400008	615	0.000360711	1384	0.00115391	1280	0.00103525	11	7.68977e-06	9	6.08557e-06
18	V18	GGAGCTGTTCACCGGGGTGGT	3567	0.00105602	3521	0.00104032		3372	0.00189856	3727	0.00204127	3824	0.00231062	4130	0.00242234	2368	0.00197432	2604	0.00210609	4648	0.00324928	4463	0.00301777
19	V19	GAGCTGTTCACCGGGGTGGTG	4162	0.00123217	4284	0.00126576		873	0.00049153	765	0.00041899	1675	0.0010121	1527	0.00089562	466	0.000388528	414	0.00033484	3214	0.00224681	3396	0.00229629
20	V20	AGCTGTTCACCGGGGTGGTGC	5406	0.00160046	5551	0.00164011		1614	0.00090874	1586	0.00086865	5193	0.00313783	4837	0.00283701	805	0.00067117	747	0.000604168	3767	0.0026334	3436	0.00232334
21	V21	GCTGTTCACCGGGGTGGTGCC	4660	0.00137961	4824	0.00142531		1832	0.00103148	1907	0.00104446	4343	0.00262422	4151	0.00243465	1936	0.00161414	1997	0.00161516	4218	0.00294868	4480	0.00302926
22	V22	CTGTTCACCGGGGTGGTGCCC	4011	0.00118747	4125	0.00121878		2564	0.00144362	2450	0.00134186	1870	0.00112993	1749	0.00102583	603	0.000502752	444	0.000359104	494	0.000345341	409	0.000276555
23	V23	TGTTCACCGGGGTGGTGCCCA	8161	0.00241609	8356	0.00246888		2319	0.00130568	2616	0.00143278	2325	0.00140486	2589	0.00151851	3735	0.00311406	4326	0.00349883	1581	0.00110523	1824	0.00123334
24	V24	GTTCACCGGGGTGGTGCCCAT	6688	0.00198	6834	0.00201919		2988	0.00168235	3162	0.00173182	1472	0.000889444	1686	0.000988877	753	0.000627815	828	0.00066968	649	0.000453696	840	0.000567987
25	V25	TTCACCGGGGTGGTGCCCATC	4631	0.00137102	4650	0.0013739		2476	0.00139408	2652	0.0014525	2288	0.0013825	2427	0.00142349	1959	0.00163332	2014	0.00162891	6831	0.00477535	7223	0.00488401
26	V26	TCACCGGGGTGGTGCCCATCC	1832	0.00054237	1889	0.000558127		295	0.000166096	334	0.000182931	432	0.000261032	420	0.000246339	403	0.000336002	344	0.000278224	661	0.000462085	658	0.000444923
27	V27	CACCGGGGTGGTGCCCATCCT	3600	0.00106579	3569	0.0010545		1323	0.000744896	1641	0.000898774	2042	0.00123386	2083	0.00122173	1512	0.00126063	1621	0.00131105	2668	0.00186512	2552	0.0017256
28	V28	ACCGGGGTGGTGCCCATCCTG	2132	0.000631186	2126	0.000628152		928	0.000522497	917	0.00050224	1222	0.000738383	1229	0.000720836	1902	0.0015858	1897	0.00153428	4757	0.00332548	5181	0.00350326
29	V29	CCGGGGTGGTGCCCATCCTGG	2172	0.000643028	2174	0.000642334		809	0.000455496	863	0.000472664	1556	0.0009402	1467	0.000860428	78	6.50326e-05	73	5.90418e-05	664	0.000464182	632	0.000427342
30	V30	CGGGGTGGTGCCCATCCTGGT	3443	0.00101931	3371	0.000996002		4131	0.0023259	4076	0.00223242	5258	0.0031771	5223	0.00306341	937	0.000781225	1060	0.000857319	4420	0.00308989	4503	0.00304481
31	V31	GGGGTGGTGCCCATCCTGGTC	1460	0.000432238	1499	0.000442897		148	8.33293e-05	166	9.0918e-05	1477	0.000892465	1516	0.000889168	1974	0.00164583	1942	0.00157067	2547	0.00178053	2634	0.00178104
32	V32	GGGTGGTGCCCATCCTGGTCG	3868	0.00114513	3907	0.00115437		2668	0.00150218	2777	0.00152096	2784	0.00168221	3180	0.00186514	2779	0.002317	3110	0.00251534	2817	0.00196928	3171	0.00214415
33	V33	GGTGGTGCCCATCCTGGTCGA	4495	0.00133076	4523	0.00133637		5010	0.00282081	5375	0.00294388	2495	0.00150758	2542	0.00149094	2321	0.00193514	2455	0.00198558	5298	0.00370367	5625	0.00380348
34	V34	GTGGTGCCCATCCTGGTCGAG	4668	0.00138198	4699	0.00138837		6039	0.00340017	5961	0.00326483	1916	0.00115773	2003	0.0011748	1516	0.00126397	1589	0.00128517	8028	0.00561213	8493	0.00574275
35	V35	TGGTGCCCATCCTGGTCGAGC	6685	0.00197912	6192	0.0018295		1229	0.000691971	1206	0.000660525	1711	0.00103386	1508	0.000884476	2667	0.00222362	2322	0.00187801	4567	0.00319265	4350	0.00294136
36	V36	GGTGCCCATCCTGGTCGAGCT	3469	0.00102701	3509	0.00103678		4560	0.00256744	4963	0.00271823	2106	0.00127253	2279	0.00133668	841	0.000701185	729	0.000589609	1801	0.00125902	2058	0.00139157
37	V37	GTGCCCATCCTGGTCGAGCTG	5239	0.00155102	5139	0.00151838		856	0.000481959	932	0.000510455	3281	0.00198252	3540	0.00207629	1419	0.00118309	1426	0.00115334	600	0.000419442	577	0.000390153
38	V38	TGCCCATCCTGGTCGAGCTGG	7884	0.00233408	7782	0.00229928		2972	0.00167334	2998	0.001642	1378	0.000832645	1474	0.000864534	1390	0.00115891	1486	0.00120186	1747	0.00122128	1582	0.00106971
39	V39	GCCCATCCTGGTCGAGCTGGA	9792	0.00289895	10085	0.00297973		4467	0.00251508	4390	0.0024044	3136	0.0018949	3389	0.00198772	2660	0.00221778	2743	0.00221852	2698	0.00188609	2998	0.00202717
40	V40	CCCATCCTGGTCGAGCTGGAC	9093	0.00269201	8969	0.00265		4889	0.00275268	4904	0.00268591	237	0.000143205	248	0.000145458	1487	0.00123979	1629	0.00131752	1100	0.000768977	996	0.00067347
41	V41	CCATCCTGGTCGAGCTGGACG	4592	0.00135948	4659	0.00137656		1678	0.000944774	1724	0.000944233	2295	0.00138673	2439	0.00143053	704	0.000586961	627	0.000507113	1456	0.00101785	1251	0.000845894
42	V42	CATCCTGGTCGAGCTGGACGG	7990	0.00236547	8133	0.00240299		3545	0.00199596	3536	0.00193666	4638	0.00280247	4647	0.00272557	2578	0.00214941	2591	0.00209558	2572	0.00179801	2345	0.00158563
43	V43	ATCCTGGTCGAGCTGGACGGC	2508	0.000742502	2640	0.000780019		650	0.000365973	795	0.000435421	1368	0.000826603	1562	0.000916148	374	0.000311823	451	0.000364765	913	0.000638251	953	0.000644394
44	V44	TCCTGGTCGAGCTGGACGGCG	2376	0.000703423	2448	0.00072329		803	0.000452118	831	0.000455138	1804	0.00109005	1674	0.000981838	1016	0.000847092	994	0.000803939	446	0.000311785	638	0.000431399
45	V45	CCTGGTCGAGCTGGACGGCGA	4919	0.00145629	4962	0.00146608		4369	0.0024599	4249	0.00232717	2224	0.00134383	2129	0.00124871	913	0.000761215	765	0.000618726	1294	0.000904597	1081	0.000730945
46	V46	CTGGTCGAGCTGGACGGCGAC	1854	0.000548883	1828	0.000540104		1066	0.000600196	1348	0.000738298	19	1.14806e-05	33	1.93552e-05	299	0.000249292	274	0.000221609	979	0.000684389	1122	0.000758668
47	V47	TGGTCGAGCTGGACGGCGACG	1085	0.000321218	1114	0.000329144		373	0.000210012	396	0.000216889	24	1.45018e-05	25	1.46631e-05	24	2.001e-05	32	2.58813e-05	281	0.000196439	344	0.000232604
48	V48	GGTCGAGCTGGACGGCGACGT	4684	0.00138671	4667	0.00137892		4445	0.00250269	4358	0.00238687	1088	0.000657415	1181	0.000692683	1477	0.00123145	1407	0.00113797	4786	0.00334575	5189	0.00350867
49	V49	GTCGAGCTGGACGGCGACGTA	6413	0.00189859	6681	0.00197398		1159	0.000652558	1423	0.000779375	2861	0.00172874	2975	0.0017449	4071	0.0033942	4383	0.00354493	3952	0.00276272	4058	0.00274392
50	V50	TCGAGCTGGACGGCGACGTAA	3740	0.00110724	3684	0.00108848		1758	0.000989817	1850	0.00101324	1052	0.000635662	1176	0.00068975	725	0.00060447	743	0.000600932	631	0.000441113	690	0.00046656
51	V51	CGAGCTGGACGGCGACGTAAA	6052	0.00179171	6213	0.0018357		1984	0.00111706	1829	0.00100174	6186	0.00373784	6733	0.00394905	6122	0.00510423	6579	0.00532104	8737	0.00610777	9513	0.00643245
52	V52	GAGCTGGACGGCGACGTAAAC	3288	0.000973423	3278	0.000968524		1199	0.00067508	1451	0.000794711	833	0.000503333	990	0.000580657	1469	0.00122478	1770	0.00143156	460	0.000321572	570	0.00038542
53	V53	AGCTGGACGGCGACGTAAACG	5364	0.00158803	5489	0.00162179		1694	0.000953783	2029	0.00111128	4585	0.00277045	4837	0.00283701	3638	0.00303319	3778	0.00305562	6326	0.00442232	7008	0.00473863
54	V54	GCTGGACGGCGACGTAAACGG	5069	0.00150069	5248	0.00155058		3719	0.00209393	3703	0.00202813	6220	0.00375838	6790	0.00398249	2046	0.00170586	2208	0.00178581	3981	0.002783	4035	0.00272836
55	V55	CTGGACGGCGACGTAAACGGC	4015	0.00118865	3992	0.00117948		2104	0.00118463	2191	0.00120001	2786	0.00168342	2915	0.00170971	2451	0.00204353	2393	0.00193544	651	0.000455095	635	0.000429371
56	V56	TGGACGGCGACGTAAACGGCC	4909	0.00145333	5104	0.00150804		4540	0.00255618	4182	0.00229048	2462	0.00148764	2459	0.00144226	2590	0.00215942	2557	0.00206808	3296	0.00230413	3360	0.00227195
57	V57	GGACGGCGACGTAAACGGCCA	3667	0.00108563	3766	0.00111271		3590	0.0020213	3763	0.00206099	6233	0.00376624	6430	0.00377134	2714	0.0022628	2707	0.0021894	3481	0.00243346	3415	0.00230914
58	V58	GACGGCGACGTAAACGGCCAC	3464	0.00102553	3490	0.00103116		2203	0.00124037	2143	0.00117372	3248	0.00196258	3727	0.00218597	1726	0.00143906	1697	0.00137252	2695	0.00188399	3008	0.00203393
59	V59	ACGGCGACGTAAACGGCCACA	5062	0.00149862	5351	0.00158102		2653	0.00149373	2957	0.00161955	3565	0.00215412	4132	0.00242351	1438	0.00119893	1561	0.00126252	1571	0.00109824	1966	0.00132936
60	V60	CGGCGACGTAAACGGCCACAA	3597	0.0010649	3685	0.00108878		3331	0.00187547	3327	0.00182219	3022	0.00182602	3094	0.0018147	1506	0.00125563	1667	0.00134826	2256	0.0015771	2301	0.00155588
61	V61	GGCGACGTAAACGGCCACAAG	3451	0.00102168	3555	0.00105037		336	0.00018918	429	0.000234963	895	0.000540796	944	0.000553677	345	0.000287644	352	0.000284695	1167	0.000815815	1089	0.000736354
62	V62	GCGACGTAAACGGCCACAAGT	5718	0.00169283	5917	0.00174825		2888	0.00162605	2722	0.00149084	4366	0.00263812	4487	0.00263173	1462	0.00121894	1426	0.00115334	3518	0.00245933	3457	0.00233754
63	V63	CGACGTAAACGGCCACAAGTT	5978	0.00176981	5837	0.00172461		1409	0.000793317	1297	0.000710365	1392	0.000841104	1263	0.000740778	4701	0.00391947	4580	0.00370427	294	0.000205527	309	0.000208938
64	V64	GACGTAAACGGCCACAAGTTC	3732	0.00110487	3769	0.0011136		3255	0.00183268	3170	0.00173621	2173	0.00131302	2192	0.00128566	1999	0.00166667	1891	0.00152943	767	0.000536187	863	0.000583539
65	V65	ACGTAAACGGCCACAAGTTCA	2819	0.000834574	2661	0.000786224		1188	0.000668887	1263	0.000691744	1196	0.000722673	1277	0.000748989	665	0.000554445	646	0.00052248	1432	0.00100107	1243	0.000840485
66	V66	CGTAAACGGCCACAAGTTCAG	4880	0.00144474	4774	0.00141053		2156	0.00121391	2016	0.00110416	4103	0.0024792	4001	0.00234668	2720	0.0022678	2745	0.00222013	4127	0.00288506	3655	0.00247142
67	V67	GTAAACGGCCACAAGTTCAGC	2499	0.000739837	2339	0.000691085		496	0.000279266	477	0.000261252	440	0.000265866	357	0.000209388	472	0.000393531	394	0.000318664	36	2.51665e-05	50	3.38087e-05
68	V68	TAAACGGCCACAAGTTCAGCG	3379	0.00100036	3387	0.00100073		2062	0.00116098	1994	0.00109211	1254	0.000757719	1107	0.00064928	511	0.000426047	472	0.00038175	702	0.000490747	847	0.00057272
69	V69	AAACGGCCACAAGTTCAGCGT	2963	0.000877206	2873	0.000848862		1268	0.000713929	1297	0.000710365	2201	0.00132994	2320	0.00136073	938	0.000782059	911	0.000736809	4648	0.00324928	4929	0.00333286
70	V70	AACGGCCACAAGTTCAGCGTG	6673	0.00197556	6678	0.00197309		2323	0.00130793	2500	0.00136925	2788	0.00168463	3313	0.00194315	2478	0.00206604	2605	0.0021069	3676	0.00256978	4036	0.00272904
71	V71	ACGGCCACAAGTTCAGCGTGT	5251	0.00155458	5228	0.00154467		2062	0.00116098	2086	0.0011425	5426	0.00327862	5458	0.00320124	1023	0.000852928	1282	0.00103687	2220	0.00155194	2147	0.00145175
72	V72	CGGCCACAAGTTCAGCGTGTC	6456	0.00191132	6417	0.00189598		4618	0.0026001	4830	0.00264539	2961	0.00178916	2996	0.00175722	2531	0.00211023	2592	0.00209639	2249	0.00157221	2417	0.00163431
73	V73	GGCCACAAGTTCAGCGTGTCC	3459	0.00102405	3505	0.00103559		1288	0.00072519	1427	0.000781566	235	0.000141997	254	0.000148977	2087	0.00174004	2335	0.00188853	1645	0.00114997	1738	0.00117519
74	V74	GCCACAAGTTCAGCGTGTCCG	4981	0.00147464	5213	0.00154024		2603	0.00146558	2626	0.00143826	3548	0.00214385	3503	0.00205459	2322	0.00193597	2252	0.0018214	1463	0.00102274	1635	0.00110555
75	V75	CCACAAGTTCAGCGTGTCCGG	4159	0.00123129	4037	0.00119278		1872	0.001054	2175	0.00119124	2116	0.00127858	2308	0.00135369	1031	0.000859598	1178	0.000952757	504	0.000352331	633	0.000428019
76	V76	CACAAGTTCAGCGTGTCCGGC	3457	0.00102346	3521	0.00104032		995	0.000560221	964	0.000527982	1277	0.000771617	1443	0.000846352	1109	0.000924631	1187	0.000960036	565	0.000394975	503	0.000340116
77	V77	ACAAGTTCAGCGTGTCCGGCG	7841	0.00232135	8135	0.00240358		4080	0.00229719	4740	0.00259609	3747	0.00226409	4141	0.00242879	3585	0.002989	3869	0.00312922	5638	0.00394136	6018	0.00406922
78	V78	CAAGTTCAGCGTGTCCGGCGA	7718	0.00228494	7688	0.00227151		4032	0.00227016	4295	0.00235237	4797	0.00289855	5592	0.00327983	3597	0.002999	3885	0.00314216	2815	0.00196788	3318	0.00224355
79	V79	AAGTTCAGCGTGTCCGGCGAG	3606	0.00106757	3711	0.00109646		1453	0.000818091	1599	0.00087577	786	0.000474934	865	0.000507342	1631	0.00135985	1561	0.00126252	1075	0.0007515	1255	0.000848599
80	V80	AGTTCAGCGTGTCCGGCGAGG	4137	0.00122477	4314	0.00127462		3428	0.00193009	3440	0.00188408	2494	0.00150698	2330	0.0013666	3575	0.00298066	3444	0.00278548	5087	0.00355617	4317	0.00291905
81	V81	GTTCAGCGTGTCCGGCGAGGG	4173	0.00123543	4064	0.00120076		4997	0.00281349	4863	0.00266346	3617	0.00218554	3359	0.00197013	2126	0.00177256	1995	0.00161354	2715	0.00189797	2614	0.00176752
82	V82	TTCAGCGTGTCCGGCGAGGGC	2474	0.000732436	2599	0.000767905		680	0.000382864	615	0.000336835	2302	0.00139096	2105	0.00123463	1785	0.00148825	1850	0.00149626	1552	0.00108496	1644	0.00111163
83	V83	TCAGCGTGTCCGGCGAGGGCG	3114	0.00092191	3112	0.000919477		4029	0.00226847	3724	0.00203963	2442	0.00147556	2374	0.0013924	1965	0.00163832	1853	0.00149869	572	0.000399868	607	0.000410438
84	V84	CAGCGTGTCCGGCGAGGGCGA	1813	0.000536745	1857	0.000548672		5083	0.00286191	5150	0.00282065	3871	0.00233902	3672	0.00215371	723	0.000602802	643	0.000520053	3017	0.00210909	2760	0.00186624
85	V85	AGCGTGTCCGGCGAGGGCGAG	2280	0.000675002	2232	0.000659471		547	0.000307981	634	0.000347241	2202	0.00133054	2269	0.00133082	481	0.000401035	441	0.000356677	75	5.24302e-05	55	3.71896e-05
86	V86	GCGTGTCCGGCGAGGGCGAGG	4801	0.00142135	4903	0.00144865		3655	0.0020579	3496	0.00191476	2604	0.00157345	2873	0.00168508	1661	0.00138486	1823	0.00147443	4413	0.003085	4575	0.0030935
87	V87	CGTGTCCGGCGAGGGCGAGGG	4724	0.00139856	4851	0.00143328		2746	0.0015461	3124	0.00171101	2424	0.00146468	2562	0.00150267	3241	0.00270219	3271	0.00264556	3385	0.00236635	3357	0.00226992
88	V88	GTGTCCGGCGAGGGCGAGGGC	2724	0.000806449	2748	0.000811929		2329	0.00131131	2351	0.00128764	1834	0.00110818	1583	0.000928465	1443	0.0012031	1400	0.00113231	1240	0.000866847	1161	0.000785039
89	V89	TGTCCGGCGAGGGCGAGGGCG	2303	0.000681811	2275	0.000672175		441	0.000248299	422	0.000231129	766	0.000462849	882	0.000517313	708	0.000590296	763	0.000617108	1040	0.000727033	1108	0.000749201
90	V90	GTCCGGCGAGGGCGAGGGCGA	2940	0.000870397	2913	0.00086068		5123	0.00288443	5187	0.00284091	3826	0.00231183	3906	0.00229096	1446	0.0012056	1273	0.00102959	2771	0.00193712	2730	0.00184596
91	V91	TCCGGCGAGGGCGAGGGCGAT	4150	0.00122862	4117	0.00121642		2777	0.00156355	2887	0.00158121	3447	0.00208282	3102	0.00181939	1561	0.00130149	1655	0.00133855	2248	0.00157151	2349	0.00158833
92	V92	CCGGCGAGGGCGAGGGCGATG	2236	0.000661975	2275	0.000672175		1517	0.000854125	1585	0.000868103	2169	0.0013106	2359	0.00138361	119	9.92164e-05	130	0.000105143	697	0.000487252	853	0.000576777
93	V93	CGGCGAGGGCGAGGGCGATGC	1916	0.000567238	1929	0.000569946		241	0.000135692	275	0.000150617	368	0.000222361	366	0.000214667	295	0.000245957	313	0.000253152	104	7.27033e-05	116	7.84363e-05
94	V94	GGCGAGGGCGAGGGCGATGCC	2369	0.00070135	2345	0.000692858		2471	0.00139126	2754	0.00150836	2428	0.0014671	2235	0.00131088	600	0.000500251	702	0.000567772	881	0.000615881	916	0.000619376
95	V95	GCGAGGGCGAGGGCGATGCCA	2077	0.000614903	2103	0.000621356		1457	0.000820343	1586	0.00086865	4834	0.0029209	5004	0.00293496	1281	0.00106804	1463	0.00118326	461	0.000322271	548	0.000370544
96	V96	CGAGGGCGAGGGCGATGCCAC	2697	0.000798456	2777	0.000820497		2630	0.00148078	3112	0.00170444	1459	0.000881589	1582	0.000927878	1037	0.0008646	1124	0.000909082	201	0.000140513	230	0.00015552
97	V97	GAGGGCGAGGGCGATGCCACC	2003	0.000592995	2034	0.000600969		367	0.000206634	324	0.000177454	1684	0.00101754	1953	0.00114548	411	0.000342672	418	0.000338075	675	0.000471872	694	0.000469265
98	V98	AGGGCGAGGGCGATGCCACCT	2613	0.000773587	2666	0.000787701		899	0.000506169	937	0.000513194	1216	0.000734758	1460	0.000856323	4422	0.00368685	4620	0.00373662	1677	0.00117234	2094	0.00141591
99	V99	GGGCGAGGGCGATGCCACCTA	2632	0.000779212	2772	0.00081902		781	0.000439731	650	0.000356004	962	0.00058128	991	0.000581244	579	0.000482742	566	0.000457776	139	9.71707e-05	119	8.04648e-05
100	V100	GGCGAGGGCGATGCCACCTAC	3743	0.00110813	3865	0.00114196		2245	0.00126402	2276	0.00124656	2693	0.00162722	2659	0.00155956	2723	0.00227031	2775	0.0022444	3415	0.00238732	3338	0.00225707
101	V101	GCGAGGGCGATGCCACCTACG	4606	0.00136362	4768	0.00140876		4155	0.00233941	4181	0.00228993	2660	0.00160728	3052	0.00179007	2926	0.00243956	3073	0.00248542	3070	0.00214614	3159	0.00213604
102	V102	CGAGGGCGATGCCACCTACGG	4621	0.00136806	4815	0.00142265		2652	0.00149317	2652	0.0014525	2413	0.00145804	2611	0.00153141	3922	0.00326997	4183	0.00338318	1184	0.000827699	1285	0.000868884
103	V103	GAGGGCGATGCCACCTACGGC	3010	0.00089112	3013	0.000890226		5417	0.00304996	5325	0.0029165	1121	0.000677355	1286	0.000754268	1779	0.00148324	1870	0.00151244	2772	0.00193782	2900	0.00196091
104	V104	AGGGCGATGCCACCTACGGCA	2889	0.000855298	2882	0.000851521		1927	0.00108497	2309	0.00126464	488	0.00029487	455	0.000266868	1025	0.000854595	989	0.000799895	226	0.00015799	276	0.000186624
105	V105	GGGCGATGCCACCTACGGCAA	4051	0.00119931	4299	0.00127019		2129	0.0011987	2232	0.00122246	1637	0.000989144	1634	0.000958377	822	0.000685344	826	0.000668062	2892	0.00202171	3105	0.00209952
106	V106	GGCGATGCCACCTACGGCAAG	4813	0.0014249	4781	0.0014126		5056	0.00284671	5178	0.00283598	6394	0.00386352	6340	0.00371855	4034	0.00336335	3688	0.00298282	4186	0.00292631	3874	0.0026195
107	V107	GCGATGCCACCTACGGCAAGC	2558	0.000757304	2434	0.000719154		358	0.000201567	343	0.000187861	712	0.00043022	639	0.000374788	111	9.25464e-05	44	3.55868e-05	453	0.000316679	309	0.000208938
108	V108	CGATGCCACCTACGGCAAGCT	7582	0.00224468	7720	0.00228096		2659	0.00149711	2595	0.00142128	3620	0.00218735	3694	0.00216661	1303	0.00108638	1269	0.00102636	1817	0.00127021	1546	0.00104537
109	V109	GATGCCACCTACGGCAAGCTG	3104	0.000918949	3057	0.000903227		760	0.000427907	824	0.000451304	871	0.000526294	879	0.000515553	603	0.000502752	641	0.000518436	32	2.23702e-05	28	1.89329e-05
110	V110	ATGCCACCTACGGCAAGCTGA	6730	0.00199244	6770	0.00200028		1702	0.000958287	1770	0.000969427	828	0.000500312	824	0.000483294	1395	0.00116308	1494	0.00120834	2542	0.00177704	2919	0.00197375
111	V111	TGCCACCTACGGCAAGCTGAC	4451	0.00131773	4482	0.00132426		2492	0.00140309	2605	0.00142676	3007	0.00181695	2952	0.00173141	582	0.000485243	754	0.000609829	906	0.000633357	1072	0.000724859
112	V112	GCCACCTACGGCAAGCTGACC	5352	0.00158448	5235	0.00154674		3318	0.00186815	3623	0.00198431	1605	0.000969808	1380	0.000809401	1838	0.00153244	1710	0.00138303	1646	0.00115067	1502	0.00101561
113	V113	CCACCTACGGCAAGCTGACCC	5653	0.00167359	5800	0.00171368		5521	0.00310852	5796	0.00317446	4511	0.00272573	4714	0.00276487	3493	0.00291229	4065	0.00328774	3152	0.00220347	3303	0.0022334
114	V114	CACCTACGGCAAGCTGACCCT	5188	0.00153592	5130	0.00151572		8767	0.00493613	9064	0.00496434	2883	0.00174203	2825	0.00165693	4964	0.00413874	5253	0.00424858	5854	0.00409236	6402	0.00432887
115	V115	ACCTACGGCAAGCTGACCCTG	3558	0.00105336	3636	0.0010743		4230	0.00238164	4427	0.00242466	852	0.000514814	850	0.000498544	3617	0.00301568	3832	0.00309929	1451	0.00101435	1521	0.00102846
116	V116	CCTACGGCAAGCTGACCCTGA	4776	0.00141395	4655	0.00137537		1284	0.000722938	1343	0.00073556	2530	0.00152873	2763	0.00162056	2240	0.0018676	2400	0.0019411	3206	0.00224122	3620	0.00244775
117	V117	CTACGGCAAGCTGACCCTGAA	3572	0.0010575	3545	0.00104741		1834	0.00103261	2234	0.00122356	1005	0.000607263	1133	0.00066453	859	0.000716193	1039	0.000840335	805	0.000562751	996	0.00067347
118	V118	TACGGCAAGCTGACCCTGAAG	3396	0.0010054	3582	0.00105834		1996	0.00112382	2146	0.00117536	1361	0.000822373	1283	0.000752508	1112	0.000927132	1397	0.00112988	684	0.000478164	856	0.000578805
119	V119	ACGGCAAGCTGACCCTGAAGC	5398	0.0015981	5767	0.00170393		4342	0.0024447	4822	0.002641	6189	0.00373965	6668	0.00391093	1653	0.00137819	1824	0.00147524	2900	0.0020273	3090	0.00208938
120	V120	CGGCAAGCTGACCCTGAAGCT	2557	0.000757008	2486	0.000734518		1021	0.00057486	1183	0.000647928	1622	0.00098008	1764	0.00103463	946	0.000788729	1095	0.000885627	1594	0.00111432	1656	0.00111975
121	V121	GGCAAGCTGACCCTGAAGCTG	1467	0.00043431	1490	0.000440238		613	0.000345141	726	0.000397629	400	0.000241697	393	0.000230503	107	8.92114e-05	118	9.54374e-05	287	0.000200633	325	0.000219757
122	V122	GCAAGCTGACCCTGAAGCTGA	2182	0.000645988	2222	0.000656516		1518	0.000854688	1561	0.000854958	1279	0.000772825	1453	0.000852217	301	0.000250959	322	0.000260431	1418	0.000991281	1521	0.00102846
123	V123	CAAGCTGACCCTGAAGCTGAT	5135	0.00152023	5124	0.00151395		792	0.000445924	895	0.00049019	2927	0.00176862	2915	0.00170971	696	0.000580291	739	0.000597697	614	0.000429229	567	0.000383391
124	V124	AAGCTGACCCTGAAGCTGATC	1441	0.000426613	1402	0.000414237		118	6.64382e-05	165	9.03703e-05	615	0.000371609	580	0.000340183	131	0.000109221	146	0.000118084	19	1.32823e-05	17	1.1495e-05
125	V125	AGCTGACCCTGAAGCTGATCT	1767	0.000523126	1741	0.000514399		278	0.000156524	358	0.000196076	251	0.000151665	315	0.000184755	104	8.67102e-05	137	0.000110804	81	5.66247e-05	106	7.16745e-05
126	V126	GCTGACCCTGAAGCTGATCTG	3288	0.000973423	3211	0.000948728		822	0.000462815	764	0.000418442	3786	0.00228766	3569	0.0020933	220	0.000183425	222	0.000179552	2274	0.00158969	2251	0.00152207
127	V127	CTGACCCTGAAGCTGATCTGC	5943	0.00175944	5595	0.00165311		2013	0.00113339	2014	0.00110307	1863	0.0011257	1897	0.00111263	585	0.000487745	549	0.000444027	6658	0.00465441	6175	0.00417538
128	V128	TGACCCTGAAGCTGATCTGCA	4412	0.00130619	4283	0.00126546		3550	0.00199878	3586	0.00196405	2339	0.00141332	2429	0.00142466	8482	0.00707188	8238	0.00666283	1281	0.000895509	1434	0.000969634
129	V129	GACCCTGAAGCTGATCTGCAC	4748	0.00140566	4779	0.00141201		3165	0.00178201	3780	0.0020703	2949	0.00178191	3309	0.0019408	1334	0.00111222	1543	0.00124797	948	0.000662718	1022	0.00069105
130	V130	ACCCTGAAGCTGATCTGCACC	3424	0.00101369	3434	0.00101462		35	1.97063e-05	32	1.75264e-05	1047	0.000632641	1071	0.000628165	1832	0.00152743	1894	0.00153185	338	0.000236286	353	0.00023869
131	V131	CCCTGAAGCTGATCTGCACCA	3531	0.00104536	3492	0.00103175		2102	0.0011835	2183	0.00119563	1967	0.00118854	1979	0.00116073	651	0.000542772	617	0.000499025	785	0.00054877	865	0.000584891
132	V132	CCTGAAGCTGATCTGCACCAC	5125	0.00151727	4978	0.00147081		1552	0.000873832	1598	0.000875223	2084	0.00125924	1964	0.00115193	3288	0.00274138	3363	0.00271997	2259	0.0015792	2454	0.00165933
133	V133	CTGAAGCTGATCTGCACCACC	4481	0.00132661	4457	0.00131687		2931	0.00165026	3002	0.00164419	2796	0.00168946	2896	0.00169857	1988	0.0016575	1848	0.00149465	2939	0.00205457	3291	0.00222529
134	V134	TGAAGCTGATCTGCACCACCG	2450	0.000725331	2467	0.000728904		103	5.79927e-05	125	6.84624e-05	575	0.000347439	581	0.000340769	1135	0.000946308	1197	0.000968124	980	0.000685089	1129	0.000763401
135	V135	GAAGCTGATCTGCACCACCGG	3585	0.00106135	3556	0.00105066		3784	0.00213053	3796	0.00207906	2269	0.00137102	2163	0.00126865	816	0.000680341	836	0.00067615	2073	0.00144917	2129	0.00143958
136	V136	AAGCTGATCTGCACCACCGGC	3113	0.000921614	3209	0.000948137		2039	0.00114803	1963	0.00107513	793	0.000479164	881	0.000516726	1234	0.00102885	1205	0.000974594	1273	0.000889916	1118	0.000755963
137	V137	AGCTGATCTGCACCACCGGCA	3924	0.00116171	3830	0.00113162		1668	0.000939144	1718	0.000940947	1589	0.00096014	1509	0.000885062	3052	0.00254461	3555	0.00287526	3162	0.00221046	3576	0.002418
138	V138	GCTGATCTGCACCACCGGCAA	4918	0.00145599	4926	0.00145544		1146	0.000645239	1051	0.000575631	885	0.000534754	847	0.000496784	637	0.0005311	704	0.000569389	1171	0.000818611	1092	0.000738383
139	V139	CTGATCTGCACCACCGGCAAG	9844	0.00291435	9697	0.00286509		1317	0.000741518	1479	0.000810047	2218	0.00134021	2279	0.00133668	2544	0.00212106	2541	0.00205514	2562	0.00179102	2589	0.00175062
140	V140	TGATCTGCACCACCGGCAAGC	3828	0.00113329	3887	0.00114846		1080	0.000608079	1007	0.000551533	1791	0.0010822	1787	0.00104812	634	0.000528599	565	0.000456967	1046	0.000731227	987	0.000667384
141	V141	GATCTGCACCACCGGCAAGCT	5477	0.00162148	5371	0.00158692		2208	0.00124318	2164	0.00118522	2441	0.00147495	2483	0.00145633	3800	0.00316826	3839	0.00310495	2527	0.00176655	2713	0.00183446
142	V142	ATCTGCACCACCGGCAAGCTG	5167	0.00152971	4926	0.00145544		2972	0.00167334	2798	0.00153246	528	0.00031904	467	0.000273906	1459	0.00121644	1391	0.00112503	5059	0.00353659	5070	0.00342821
143	V143	TCTGCACCACCGGCAAGCTGC	5764	0.00170645	5715	0.00168856		2347	0.00132145	2350	0.00128709	3218	0.00194445	3182	0.00186631	971	0.000809573	878	0.000710119	4414	0.00308569	4116	0.00278313
144	V144	CTGCACCACCGGCAAGCTGCC	4067	0.00120405	3990	0.00117889		3819	0.00215023	3638	0.00199253	3593	0.00217104	3715	0.00217893	2165	0.00180507	2059	0.0016653	2063	0.00144218	2175	0.00147068
145	V145	TGCACCACCGGCAAGCTGCCC	2387	0.000706679	2574	0.000760519		1738	0.000978556	1664	0.000911371	1962	0.00118552	2057	0.00120648	399	0.000332667	343	0.000277416	1132	0.000791347	1114	0.000753258
146	V146	GCACCACCGGCAAGCTGCCCG	3865	0.00114425	3930	0.00116116		4409	0.00248242	4688	0.00256761	2036	0.00123024	2142	0.00125633	326	0.000271803	350	0.000283077	4174	0.00291792	4478	0.00302791
147	V147	CACCACCGGCAAGCTGCCCGT	6193	0.00183346	6252	0.00184723		2783	0.00156693	2967	0.00162502	3774	0.00228041	3878	0.00227453	1149	0.000957981	1239	0.00100209	1843	0.00128839	1948	0.00131719
148	V148	ACCACCGGCAAGCTGCCCGTG	4914	0.00145481	4933	0.00145751		7503	0.00422446	7681	0.00420687	4967	0.00300127	5000	0.00293261	4169	0.00347591	4220	0.0034131	2687	0.0018784	2914	0.00197037
149	V149	CCACCGGCAAGCTGCCCGTGC	4380	0.00129671	4427	0.00130801		4624	0.00260348	4971	0.00272261	2156	0.00130275	2425	0.00142232	509	0.00042438	667	0.000539464	1433	0.00100177	1570	0.00106159
150	V150	CACCGGCAAGCTGCCCGTGCC	8639	0.0025576	8846	0.00261365		3416	0.00192333	3652	0.0020002	3141	0.00189792	3244	0.00190268	3083	0.00257046	3424	0.0027693	2422	0.00169315	2564	0.00173371
151	V151	ACCGGCAAGCTGCCCGTGCCC	6367	0.00188497	6493	0.00191843		2982	0.00167897	3126	0.00171211	2045	0.00123567	2160	0.00126689	1605	0.00133817	1697	0.00137252	2979	0.00208253	3426	0.00231657
152	V152	CCGGCAAGCTGCCCGTGCCCT	3352	0.000992371	3474	0.00102643		912	0.000513489	1011	0.000553724	1585	0.000957723	1650	0.000967762	1088	0.000907122	1182	0.000955992	1934	0.001352	2068	0.00139833
153	V153	CGGCAAGCTGCCCGTGCCCTG	2954	0.000874541	2901	0.000857134		2002	0.0011272	2099	0.00114962	1590	0.000960744	1589	0.000931984	375	0.000312657	328	0.000265284	995	0.000695575	961	0.000649804
154	V154	GGCAAGCTGCCCGTGCCCTGG	2742	0.000811778	2833	0.000837043		2586	0.00145601	2870	0.0015719	3004	0.00181514	3118	0.00182878	1291	0.00107637	1390	0.00112422	1273	0.000889916	1305	0.000882408
155	V155	GCAAGCTGCCCGTGCCCTGGC	2274	0.000673225	2284	0.000674835		1436	0.000808519	1456	0.000797449	216	0.000130516	233	0.00013666	879	0.000732868	915	0.000740045	795	0.000555761	774	0.000523359
156	V156	CAAGCTGCCCGTGCCCTGGCC	1870	0.00055362	1982	0.000585605		1803	0.00101515	1913	0.00104775	1823	0.00110153	1849	0.00108448	3925	0.00327248	3917	0.00316804	2929	0.00204758	2956	0.00199877
157	V157	AAGCTGCCCGTGCCCTGGCCC	2082	0.000616383	2038	0.000602151		2046	0.00115197	2080	0.00113921	1059	0.000639892	1010	0.000592388	1459	0.00121644	1549	0.00125282	1522	0.00106398	1692	0.00114409
158	V158	AGCTGCCCGTGCCCTGGCCCA	4362	0.00129138	4404	0.00130121		2695	0.00151738	2718	0.00148865	3596	0.00217285	3879	0.00227512	3759	0.00313407	3782	0.00305885	2742	0.00191685	2810	0.00190005
159	V159	GCTGCCCGTGCCCTGGCCCAC	3883	0.00114958	3873	0.00114432		1929	0.0010861	1942	0.00106363	2016	0.00121815	2162	0.00126806	1923	0.0016033	1890	0.00152862	3322	0.00232231	3472	0.00234768
160	V160	CTGCCCGTGCCCTGGCCCACC	5157	0.00152675	5127	0.00151483		4405	0.00248017	4535	0.00248381	4776	0.00288586	4910	0.00287982	5053	0.00421295	5198	0.0042041	2865	0.00200284	2900	0.00196091
161	V161	TGCCCGTGCCCTGGCCCACCC	3086	0.000913621	2996	0.000885203		5023	0.00282813	5126	0.0028075	2085	0.00125984	2209	0.00129563	397	0.000330999	462	0.000373662	290	0.00020273	281	0.000190005
162	V162	GCCCGTGCCCTGGCCCACCCT	5360	0.00158685	5421	0.0016017		2864	0.00161253	3020	0.00165405	1331	0.000804246	1480	0.000868053	883	0.000736203	851	0.000688282	2548	0.00178123	2554	0.00172695
163	V163	CCCGTGCCCTGGCCCACCCTC	5318	0.00157441	5480	0.00161913		3136	0.00176568	3188	0.00174606	1487	0.000898507	1617	0.000948407	957	0.0007979	1156	0.000934963	1914	0.00133802	1858	0.00125633
164	V164	CCGTGCCCTGGCCCACCCTCG	4900	0.00145066	4913	0.0014516		2944	0.00165758	2918	0.00159819	6492	0.00392274	6837	0.00401005	4669	0.00389279	4949	0.00400271	5519	0.00385817	5943	0.00401851
165	V165	CGTGCCCTGGCCCACCCTCGT	3855	0.00114129	3699	0.00109291		743	0.000418336	818	0.000448018	695	0.000419948	787	0.000461593	1025	0.000854595	1145	0.000926067	2073	0.00144917	2437	0.00164784
166	V166	GTGCCCTGGCCCACCCTCGTG	3158	0.000934936	3082	0.000910613		3138	0.00176681	3317	0.00181672	470	0.000283994	482	0.000282704	2178	0.00181591	2125	0.00171868	805	0.000562751	798	0.000539587
167	V167	TGCCCTGGCCCACCCTCGTGA	7886	0.00233468	7825	0.00231199		4678	0.00263388	4614	0.00252708	3027	0.00182904	3165	0.00185634	3622	0.00301985	3742	0.0030265	2553	0.00178473	2734	0.00184866
168	V168	GCCCTGGCCCACCCTCGTGAC	4765	0.00141069	4870	0.0014389		4556	0.00256519	4831	0.00264593	3233	0.00195351	3379	0.00198186	2252	0.00187761	2057	0.00166368	1935	0.0013527	1870	0.00126445
169	V169	CCCTGGCCCACCCTCGTGACC	5426	0.00160639	5272	0.00155767		2226	0.00125332	2367	0.0012964	4078	0.0024641	4286	0.00251383	5581	0.00465317	5740	0.00464247	3562	0.00249009	3977	0.00268915
170	V170	CCTGGCCCACCCTCGTGACCA	6533	0.00193412	6499	0.00192021		2782	0.00156637	2983	0.00163379	1468	0.000887027	1446	0.000848111	524	0.000436886	563	0.00045535	1594	0.00111432	1646	0.00111298
171	V171	CTGGCCCACCCTCGTGACCAC	4122	0.00122033	4173	0.00123296		3170	0.00178482	3179	0.00174113	1893	0.00114383	2057	0.00120648	1666	0.00138903	1706	0.0013798	661	0.000462085	651	0.00044019
172	V172	TGGCCCACCCTCGTGACCACC	2904	0.000859739	2926	0.000864521		1454	0.000818654	1504	0.000823739	3151	0.00190397	3151	0.00184813	1145	0.000954646	1147	0.000927684	2643	0.00184764	2693	0.00182094
173	V173	GGCCCACCCTCGTGACCACCC	4760	0.00140921	4489	0.00132633		6386	0.00359555	7135	0.00390783	5208	0.00314689	5554	0.00325754	3396	0.00283142	3621	0.00292864	5132	0.00358763	5490	0.0037122
174	V174	GCCCACCCTCGTGACCACCCT	5679	0.00168129	5651	0.00166965		4356	0.00245258	4279	0.0023436	10219	0.00617475	10432	0.0061186	2347	0.00195682	2350	0.00190066	1413	0.000987786	1607	0.00108661
175	V175	CCCACCCTCGTGACCACCCTG	7023	0.00207918	6919	0.0020443		3125	0.00175949	3336	0.00182712	2922	0.00176559	2991	0.00175429	905	0.000754545	897	0.000725486	3595	0.00251316	4158	0.00281153
176	V176	CCACCCTCGTGACCACCCTGG	7660	0.00226777	7697	0.00227417		7429	0.00418279	7141	0.00391112	2680	0.00161937	2865	0.00168039	1191	0.000992998	1144	0.000925258	1834	0.00128209	1804	0.00121982
177	V177	CACCCTCGTGACCACCCTGGG	12034	0.00356271	11953	0.00353165		6680	0.00376108	6470	0.00354361	4227	0.00255413	4129	0.00242175	4001	0.00333584	3761	0.00304187	2497	0.00174558	2513	0.00169923
178	V178	ACCCTCGTGACCACCCTGGGC	6880	0.00203685	6908	0.00204105		3548	0.00199765	3314	0.00181507	7149	0.00431972	6966	0.00408571	3091	0.00257713	2805	0.00226866	5861	0.00409725	5567	0.00376426
179	V179	CCCTCGTGACCACCCTGGGCT	7833	0.00231899	8027	0.00237167		1192	0.000671139	1240	0.000679147	1532	0.000925698	1504	0.00088213	1044	0.000870437	1020	0.000824968	886	0.000619376	773	0.000522683
180	V180	CCTCGTGACCACCCTGGGCTA	10041	0.00297267	10102	0.00298475		5715	0.00321775	5463	0.00299208	1777	0.00107374	1991	0.00116777	1280	0.0010672	1563	0.00126414	1654	0.00115626	1678	0.00113462
181	V181	CTCGTGACCACCCTGGGCTAC	6553	0.00194004	6435	0.0019013		6239	0.00351278	6323	0.0034631	2244	0.00135592	2181	0.00127921	1185	0.000987996	1149	0.000929302	3119	0.0021804	3006	0.00203258
182	V182	TCGTGACCACCCTGGGCTACG	7189	0.00212833	7081	0.00209216		1911	0.00107596	1940	0.00106254	6694	0.00404479	6746	0.00395668	3871	0.00322745	3561	0.00288011	4080	0.00285221	3619	0.00244708
183	V183	CGTGACCACCCTGGGCTACGG	5054	0.00149625	5028	0.00148558		1242	0.00069929	1380	0.000755824	2826	0.00170759	2892	0.00169622	277	0.000230949	290	0.00023455	844	0.000590015	965	0.000652508
184	V184	GTGACCACCCTGGGCTACGGC	3130	0.000926647	3066	0.000905886		871	0.000490404	860	0.000471021	700	0.000422969	679	0.000398249	708	0.000590296	761	0.000615491	171	0.000119541	205	0.000138616
185	V185	TGACCACCCTGGGCTACGGCC	4337	0.00128398	4418	0.00130535		1031	0.00058049	945	0.000517575	2261	0.00136619	2119	0.00124284	1130	0.000942139	998	0.000807174	749	0.000523603	867	0.000586243
186	V186	GACCACCCTGGGCTACGGCCT	5819	0.00172273	5778	0.00170718		1107	0.000623281	1247	0.00068298	2258	0.00136438	2300	0.001349	1722	0.00143572	1608	0.00130054	1951	0.00136389	2024	0.00136858
187	V187	ACCACCCTGGGCTACGGCCTG	4751	0.00140655	4582	0.00135381		959	0.000539951	988	0.000541126	1217	0.000735362	1301	0.000763066	639	0.000532767	626	0.000506304	496	0.000346739	539	0.000364458
188	V188	CCACCCTGGGCTACGGCCTGC	6301	0.00186543	6198	0.00183127		4458	0.00251001	4497	0.002463	2956	0.00178614	3398	0.001993	3121	0.00260214	3343	0.00270379	848	0.000592811	933	0.000630871
189	V189	CACCCTGGGCTACGGCCTGCA	6133	0.00181569	6412	0.0018945		685	0.00038568	638	0.000349432	2652	0.00160245	2824	0.00165634	1023	0.000852928	1027	0.000830629	1993	0.00139325	2098	0.00141861
190	V190	ACCCTGGGCTACGGCCTGCAG	3923	0.00116142	3860	0.00114048		1319	0.000742644	1359	0.000744323	3831	0.00231485	3786	0.00222057	1962	0.00163582	2145	0.00173486	582	0.000406859	635	0.000429371
191	V191	CCCTGGGCTACGGCCTGCAGT	4025	0.00119161	4163	0.00123001		2988	0.00168235	2801	0.0015341	3694	0.00223207	3672	0.00215371	194	0.000161748	200	0.000161758	330	0.000230693	357	0.000241394
192	V192	CCTGGGCTACGGCCTGCAGTG	2446	0.000724146	2316	0.000684289		165	9.29009e-05	147	8.05117e-05	481	0.00029064	574	0.000336664	236	0.000196765	266	0.000215139	773	0.000540381	707	0.000478055
193	V193	CTGGGCTACGGCCTGCAGTGC	3426	0.00101428	3335	0.000985365		1255	0.00070661	1344	0.000736107	1461	0.000882797	1617	0.000948407	601	0.000501085	661	0.000534611	1529	0.00106888	1628	0.00110081
194	V194	TGGGCTACGGCCTGCAGTGCT	3258	0.000964542	3219	0.000951091		2912	0.00163956	2864	0.00156861	1890	0.00114202	2278	0.0013361	1660	0.00138403	1780	0.00143965	3548	0.0024803	3661	0.00247548
195	V195	GGGCTACGGCCTGCAGTGCTT	1185	0.000350823	1215	0.000358986		667	0.000375545	589	0.000322595	4	2.41697e-06	1	5.86522e-07	208	0.00017342	181	0.000146391	72	5.0333e-05	45	3.04279e-05
196	V196	GGCTACGGCCTGCAGTGCTTC	2025	0.000599508	2052	0.000606287		6447	0.00362989	6733	0.00368766	2139	0.00129247	2234	0.00131029	1250	0.00104219	1336	0.00108055	1289	0.000901101	1465	0.000990596
197	V197	GCTACGGCCTGCAGTGCTTCG	3861	0.00114306	3803	0.00112364		2910	0.00163843	3086	0.0016902	1511	0.000913009	1668	0.000978319	634	0.000528599	679	0.00054917	2517	0.00175956	2275	0.0015383
198	V198	CTACGGCCTGCAGTGCTTCGC	2145	0.000635034	2197	0.000649129		1214	0.000683525	1226	0.000671479	1079	0.000651977	1192	0.000699135	1536	0.00128064	1366	0.00110481	565	0.000394975	607	0.000410438
199	V199	TACGGCCTGCAGTGCTTCGCC	1758	0.000520462	1739	0.000513808		2734	0.00153934	2874	0.00157409	2894	0.00174868	3032	0.00177834	1969	0.00164166	1955	0.00158119	2414	0.00168755	2290	0.00154844
200	V200	ACGGCCTGCAGTGCTTCGCCC	4454	0.00131862	4486	0.00132544		1564	0.000880588	1962	0.00107459	4692	0.0028351	4751	0.00278657	2226	0.00185593	2312	0.00186993	4119	0.00287947	4795	0.00324226
201	V201	CGGCCTGCAGTGCTTCGCCCG	4094	0.00121204	4198	0.00124035		4871	0.00274255	5265	0.00288363	1922	0.00116135	2124	0.00124577	842	0.000702019	887	0.000717398	8184	0.00572119	8859	0.00599023
202	V202	GGCCTGCAGTGCTTCGCCCGC	2170	0.000642436	2189	0.000646766		456	0.000256744	515	0.000282065	579	0.000349856	599	0.000351327	720	0.000600301	894	0.00072306	681	0.000476067	715	0.000483465
203	V203	GCCTGCAGTGCTTCGCCCGCT	3846	0.00113862	3939	0.00116382		3152	0.00177469	3347	0.00183315	4206	0.00254144	4132	0.00242351	1762	0.00146907	1953	0.00157957	1567	0.00109544	1675	0.00113259
204	V204	CCTGCAGTGCTTCGCCCGCTA	4985	0.00147583	5086	0.00150272		831	0.000467883	827	0.000452947	1759	0.00106286	1903	0.00111615	1086	0.000905454	1113	0.000900185	319	0.000223003	373	0.000252213
205	V205	CTGCAGTGCTTCGCCCGCTAC	4341	0.00128517	4429	0.0013086		1411	0.000794444	1419	0.000777185	1574	0.000951076	1411	0.000827583	1229	0.00102468	1103	0.000892097	2065	0.00144358	1798	0.00121576
206	V206	TGCAGTGCTTCGCCCGCTACC	3856	0.00114158	3803	0.00112364		1678	0.000944774	1657	0.000907537	3769	0.00227739	3966	0.00232615	3758	0.00313324	3783	0.00305966	4366	0.00305214	4735	0.00320169
207	V207	GCAGTGCTTCGCCCGCTACCC	3842	0.00113744	3721	0.00109941		5918	0.00333205	5946	0.00325662	3546	0.00214264	3352	0.00196602	5081	0.00423629	5526	0.00446938	4545	0.00317727	4475	0.00302588
208	V208	CAGTGCTTCGCCCGCTACCCC	4321	0.00127925	4465	0.00131924		2502	0.00140872	2880	0.00157737	1748	0.00105621	1833	0.0010751	2378	0.00198266	2384	0.00192816	2340	0.00163582	2224	0.00150381
209	V209	AGTGCTTCGCCCGCTACCCCG	3192	0.000945002	3238	0.000956705		1146	0.000645239	1248	0.000683528	543	0.000328103	623	0.000365403	1185	0.000987996	1200	0.00097055	273	0.000190846	301	0.000203529
210	V210	GTGCTTCGCCCGCTACCCCGA	3303	0.000977864	3221	0.000951682		4436	0.00249763	4658	0.00255118	7433	0.00449133	8301	0.00486872	2657	0.00221528	2770	0.00224035	6025	0.0042119	5727	0.00387245
211	V211	TGCTTCGCCCGCTACCCCGAC	3453	0.00102227	3490	0.00103116		1957	0.00110186	2109	0.0011551	2328	0.00140667	2236	0.00131146	527	0.000439387	617	0.000499025	103	7.20042e-05	143	9.6693e-05
212	V212	GCTTCGCCCGCTACCCCGACC	2538	0.000751383	2504	0.000739836		373	0.000210012	386	0.000211412	1656	0.00100062	1796	0.00105339	2219	0.00185009	2325	0.00188044	154	0.000107657	200	0.000135235
213	V213	CTTCGCCCGCTACCCCGACCA	5371	0.0015901	5213	0.00154024		2677	0.00150725	2439	0.00133584	1876	0.00113356	1752	0.00102759	667	0.000556112	629	0.00050873	1523	0.00106468	1357	0.000917569
214	V214	TTCGCCCGCTACCCCGACCAC	2712	0.000802897	2841	0.000839407		1427	0.000803452	1293	0.000708175	319	0.000192753	365	0.000214081	403	0.000336002	483	0.000390646	1801	0.00125902	1853	0.00125295
215	V215	TCGCCCGCTACCCCGACCACA	7452	0.00220619	7501	0.00221626		4045	0.00227748	4105	0.0022483	8860	0.00535358	8726	0.00511799	4799	0.00400117	4740	0.00383367	3776	0.00263969	4216	0.00285075
216	V216	CGCCCGCTACCCCGACCACAT	5048	0.00149448	5037	0.00148824		2841	0.00159958	2838	0.00155437	4108	0.00248222	4250	0.00249272	2050	0.00170919	1976	0.00159817	822	0.000574636	787	0.000532149
217	V217	GCCCGCTACCCCGACCACATG	5828	0.0017254	5689	0.00168088		2355	0.00132595	2409	0.00131941	3688	0.00222844	3902	0.00228861	2071	0.0017267	2073	0.00167663	2158	0.00150859	2354	0.00159171
218	V218	CCCGCTACCCCGACCACATGA	6634	0.00196402	6529	0.00192907		2518	0.00141772	2703	0.00148043	4499	0.00271848	4014	0.0023543	580	0.000483576	598	0.000483658	911	0.000636853	961	0.000649804
219	V219	CCGCTACCCCGACCACATGAA	9858	0.00291849	9608	0.0028388		4502	0.00253479	4389	0.00240385	4065	0.00245624	3951	0.00231735	2279	0.00190012	2212	0.00178905	3049	0.00213146	2934	0.0019839
220	V220	CGCTACCCCGACCACATGAAG	4275	0.00126563	4310	0.00127344		2305	0.0012978	2100	0.00115017	528	0.00031904	482	0.000282704	1813	0.00151159	1627	0.0013159	1923	0.00134431	1927	0.00130299
221	V221	GCTACCCCGACCACATGAAGC	2845	0.000842272	2977	0.00087959		1270	0.000715055	1180	0.000646285	2265	0.00136861	2090	0.00122583	456	0.000380191	458	0.000370427	1191	0.000832592	1119	0.000756639
222	V222	CTACCCCGACCACATGAAGCA	5505	0.00162977	5381	0.00158988		2520	0.00141885	2709	0.00148372	897	0.000542005	1072	0.000628752	2178	0.00181591	2526	0.00204301	2025	0.00141562	2249	0.00152072
223	V223	TACCCCGACCACATGAAGCAG	6029	0.00178491	5978	0.00176627		3719	0.00209393	3607	0.00197555	2857	0.00172632	3067	0.00179886	1114	0.000928799	1168	0.000944669	613	0.00042853	594	0.000401648
224	V224	ACCCCGACCACATGAAGCAGC	7785	0.00230478	7976	0.0023566		3772	0.00212377	3378	0.00185013	2817	0.00170215	3079	0.0018059	1346	0.00112223	1493	0.00120753	1562	0.00109195	1551	0.00104875
225	V225	CCCCGACCACATGAAGCAGCA	11739	0.00347537	11864	0.00350536		3552	0.0019999	3570	0.00195528	1875	0.00113295	1753	0.00102817	3236	0.00269802	3172	0.00256549	1842	0.00128769	1709	0.00115558
226	V226	CCCGACCACATGAAGCAGCAC	8915	0.00263932	8825	0.00260745		5296	0.00298184	5304	0.00290499	4256	0.00257165	4367	0.00256134	2740	0.00228448	2900	0.0023455	3152	0.00220347	3107	0.00210087
227	V227	CCGACCACATGAAGCAGCACG	4867	0.00144089	4839	0.00142974		2173	0.00122348	2068	0.00113264	929	0.00056134	1053	0.000617608	587	0.000489412	603	0.000487702	621	0.000434122	571	0.000386096
228	V228	CGACCACATGAAGCAGCACGA	14161	0.00419241	14239	0.00420708		7282	0.00410003	6963	0.00381363	5587	0.0033759	5566	0.00326458	4553	0.00379607	5155	0.00416932	5776	0.00403783	6629	0.00448236
229	V229	GACCACATGAAGCAGCACGAC	9368	0.00277343	9538	0.00281811		6548	0.00368676	6710	0.00367506	4866	0.00294024	5330	0.00312616	3682	0.00306987	4086	0.00330472	8011	0.00560025	8788	0.00594222
230	V230	ACCACATGAAGCAGCACGACT	9136	0.00270474	9227	0.00272623		3950	0.00222399	4533	0.00248272	2616	0.0015807	2918	0.00171147	5064	0.00422212	6130	0.00495789	3163	0.00221116	3651	0.00246871
231	V231	CCACATGAAGCAGCACGACTT	12494	0.00369889	12173	0.00359666		5154	0.00290189	5557	0.00304356	5612	0.003391	5949	0.00348922	2535	0.00211356	2555	0.00206646	5313	0.00371416	5758	0.00389341
232	V232	CACATGAAGCAGCACGACTTC	3467	0.00102642	3385	0.00100014		1247	0.000702106	1388	0.000760206	936	0.00056557	1009	0.000591801	747	0.000622812	758	0.000613064	136	9.50735e-05	147	9.93977e-05
233	V233	ACATGAAGCAGCACGACTTCT	1181	0.000349639	1207	0.000356622		153	8.61445e-05	163	8.92749e-05	70	4.22969e-05	80	4.69218e-05	48	4.00201e-05	78	6.30858e-05	53	3.70507e-05	79	5.34178e-05
234	V234	CATGAAGCAGCACGACTTCTT	2146	0.00063533	2013	0.000594764		2139	0.00120433	2038	0.00111621	977	0.000590344	961	0.000563648	863	0.000719528	848	0.000685856	275	0.000192244	225	0.000152139
235	V235	ATGAAGCAGCACGACTTCTTC	699	0.000206941	672	0.00019855		21	1.18238e-05	41	2.24557e-05	365	0.000220548	612	0.000358952	315	0.000262632	374	0.000302488	137	9.57726e-05	151	0.000102102
236	V236	TGAAGCAGCACGACTTCTTCA	848	0.000251053	827	0.000244347		4556	0.00256519	4356	0.00238578	2667	0.00161151	2755	0.00161587	3388	0.00282475	3275	0.00264879	3925	0.00274385	3881	0.00262423
237	V237	GAAGCAGCACGACTTCTTCAA	869	0.00025727	842	0.000248779		296	0.000166659	297	0.000162667	147	8.88235e-05	164	9.61897e-05	178	0.000148408	223	0.000180361	560	0.000391479	659	0.000445599
238	V238	AAGCAGCACGACTTCTTCAAG	1057	0.000312928	1019	0.000301076		511	0.000287711	480	0.000262895	6	3.62545e-06	4	2.34609e-06	478	0.000398533	477	0.000385794	30	2.09721e-05	48	3.24564e-05
239	V239	AGCAGCACGACTTCTTCAAGT	1087	0.00032181	1130	0.000333872		167	9.4027e-05	128	7.01054e-05	452	0.000273117	439	0.000257483	133	0.000110889	121	9.78638e-05	586	0.000409655	557	0.000376629
240	V240	GCAGCACGACTTCTTCAAGTC	2790	0.000825989	2677	0.000790951		1336	0.000752216	1321	0.00072351	3003	0.00181454	2983	0.0017496	1140	0.000950477	1131	0.000914744	719	0.000502631	790	0.000534178
241	V241	CAGCACGACTTCTTCAAGTCC	4425	0.00131004	4442	0.00131244		1197	0.000673954	1252	0.000685719	651	0.000393361	588	0.000344875	1473	0.00122812	1213	0.000981065	1008	0.000704663	926	0.000626138
242	V242	AGCACGACTTCTTCAAGTCCG	3782	0.00111967	3605	0.00106514		2610	0.00146952	2503	0.00137089	748	0.000451973	828	0.00048564	1957	0.00163165	1971	0.00159413	798	0.000557858	745	0.00050375
243	V243	GCACGACTTCTTCAAGTCCGC	6081	0.0018003	5925	0.00175061		3398	0.0019132	3195	0.0017499	4569	0.00276078	4669	0.00273847	1578	0.00131566	1601	0.00129488	1815	0.00126881	1688	0.00114138
244	V244	CACGACTTCTTCAAGTCCGCC	4962	0.00146902	4977	0.00147051		4047	0.00227861	4429	0.00242576	2565	0.00154988	2386	0.00139944	2439	0.00203352	2300	0.00186022	1446	0.00101086	1344	0.000908779
245	V245	ACGACTTCTTCAAGTCCGCCA	5606	0.00165967	5586	0.00165045		1086	0.000611457	1283	0.000702698	997	0.000602429	1029	0.000603531	770	0.000641989	967	0.000782102	891	0.000622871	861	0.000582186
246	V246	CGACTTCTTCAAGTCCGCCAT	10560	0.00312632	10456	0.00308935		1766	0.000994321	1775	0.000972165	3358	0.00202904	3270	0.00191793	1388	0.00115725	1435	0.00116062	2209	0.00154425	2034	0.00137534
247	V247	GACTTCTTCAAGTCCGCCATG	6203	0.00183642	6187	0.00182802		6871	0.00386862	7214	0.0039511	3809	0.00230156	3743	0.00219535	3219	0.00268385	3285	0.00265688	4153	0.00290324	4558	0.003082
248	V248	ACTTCTTCAAGTCCGCCATGC	7372	0.00218251	7238	0.00213855		5820	0.00327687	5812	0.00318323	1893	0.00114383	2076	0.00121762	724	0.000603636	731	0.000591227	560	0.000391479	615	0.000415847
249	V249	CTTCTTCAAGTCCGCCATGCC	4959	0.00146813	4887	0.00144392		603	0.000339511	560	0.000306711	1907	0.00115229	1953	0.00114548	102	8.50427e-05	116	9.38199e-05	881	0.000615881	955	0.000645747
250	V250	TTCTTCAAGTCCGCCATGCCC	2000	0.000592107	2031	0.000600083		290	0.00016328	260	0.000142402	130	7.85514e-05	127	7.44883e-05	239	0.000199267	275	0.000222418	99	6.92079e-05	100	6.76175e-05
251	V251	TCTTCAAGTCCGCCATGCCCG	3336	0.000987634	3418	0.00100989		3140	0.00176793	3168	0.00173511	4752	0.00287136	5023	0.0029461	2109	0.00175838	2352	0.00190228	1402	0.000980096	1472	0.000995329
252	V252	CTTCAAGTCCGCCATGCCCGA	6949	0.00205727	6793	0.00200707		2942	0.00165645	2822	0.00154561	2484	0.00150094	2702	0.00158478	3480	0.00290146	3613	0.00292217	2750	0.00192244	2835	0.00191695
253	V253	TTCAAGTCCGCCATGCCCGAA	5362	0.00158744	5312	0.00156949		4238	0.00238615	4404	0.00241207	3915	0.00236561	4167	0.00244404	2646	0.00220611	2711	0.00219263	3555	0.00248519	3416	0.00230981
254	V254	TCAAGTCCGCCATGCCCGAAG	5350	0.00158389	5406	0.00159727		1683	0.000947589	1769	0.000968879	2255	0.00136256	2152	0.0012622	1076	0.000897117	1182	0.000955992	2219	0.00155124	2294	0.00155114
255	V255	CAAGTCCGCCATGCCCGAAGG	4924	0.00145777	4725	0.00139606		3418	0.00192446	3511	0.00192297	899	0.000543213	789	0.000462766	928	0.000773721	994	0.000803939	2089	0.00146036	2125	0.00143687
256	V256	AAGTCCGCCATGCCCGAAGGC	3750	0.0011102	3791	0.0011201		2454	0.00138169	2598	0.00142292	2923	0.0017662	3383	0.0019842	1806	0.00150576	1972	0.00159494	5530	0.00386586	6029	0.00407666
257	V257	AGTCCGCCATGCCCGAAGGCT	4601	0.00136214	4631	0.00136828		215	0.000121053	241	0.000131995	1263	0.000763157	1387	0.000813506	378	0.000315158	381	0.00030815	462	0.00032297	439	0.000296841
258	V258	GTCCGCCATGCCCGAAGGCTA	6023	0.00178313	6150	0.00181709		1504	0.000846806	1563	0.000856053	3618	0.00218615	3952	0.00231794	2037	0.00169835	2132	0.00172434	3117	0.002179	3027	0.00204678
259	V259	TCCGCCATGCCCGAAGGCTAC	4112	0.00121737	4158	0.00122853		2074	0.00116774	1790	0.000980381	582	0.000351669	567	0.000332558	408	0.000340171	419	0.000338884	1223	0.000854963	1265	0.000855361
260	V260	CCGCCATGCCCGAAGGCTACG	6352	0.00188053	6178	0.00182536		5085	0.00286304	5265	0.00288363	1206	0.000728715	1256	0.000736672	735	0.000612807	611	0.000494172	6802	0.00475507	5959	0.00402932
261	V261	CGCCATGCCCGAAGGCTACGT	6265	0.00185477	6019	0.00177838		5175	0.00291371	5122	0.00280531	522	0.000315414	518	0.000303819	2076	0.00173087	2067	0.00167177	3871	0.0027061	4344	0.0029373
262	V262	GCCATGCCCGAAGGCTACGTC	4715	0.00139589	4767	0.00140847		1892	0.00106526	1831	0.00100284	2465	0.00148946	2480	0.00145458	1768	0.00147407	2002	0.0016192	1485	0.00103812	1590	0.00107512
263	V263	CCATGCCCGAAGGCTACGTCC	10409	0.00308162	10485	0.00309792		3447	0.00194078	3630	0.00198815	2686	0.00162299	2894	0.0016974	2677	0.00223195	2775	0.0022444	2138	0.00149461	2293	0.00155047
264	V264	CATGCCCGAAGGCTACGTCCA	8796	0.00260408	8920	0.00263552		7335	0.00412987	7710	0.00422276	3740	0.00225986	3629	0.00212849	3548	0.00295815	3348	0.00270784	5432	0.00379735	5257	0.00355465
265	V265	ATGCCCGAAGGCTACGTCCAG	9081	0.00268846	9047	0.00267304		2946	0.0016587	3056	0.00167377	3132	0.00189248	3157	0.00185165	2136	0.00178089	2235	0.00180765	1237	0.00086475	1323	0.000894579
266	V266	TGCCCGAAGGCTACGTCCAGG	9850	0.00291613	10216	0.00301844		6118	0.00344465	6513	0.00356716	3136	0.0018949	3373	0.00197834	2395	0.00199684	2618	0.00211742	2194	0.00153376	2477	0.00167488
267	V267	GCCCGAAGGCTACGTCCAGGA	14216	0.00420869	14461	0.00427267		10530	0.00592877	11236	0.00615394	9282	0.00560857	9777	0.00573443	5034	0.00419711	5390	0.00435939	6120	0.00427831	6601	0.00446343
268	V268	CCCGAAGGCTACGTCCAGGAG	7945	0.00235214	7921	0.00234035		6335	0.00356683	6725	0.00368327	5241	0.00316683	5690	0.00333731	3335	0.00278056	3604	0.00291489	5235	0.00365963	5546	0.00375006
269	V269	CCGAAGGCTACGTCCAGGAGC	4877	0.00144385	4907	0.00144983		2605	0.00146671	2593	0.00142018	2609	0.00157647	2521	0.00147862	646	0.000538604	539	0.000435939	572	0.000399868	479	0.000323888
270	V270	CGAAGGCTACGTCCAGGAGCG	6280	0.00185921	6675	0.00197221		7905	0.0044508	8329	0.00456178	8761	0.00529376	7999	0.00469159	4179	0.00348425	4004	0.0032384	6977	0.00487741	7051	0.00476771
271	V271	GAAGGCTACGTCCAGGAGCGC	2368	0.000701054	2485	0.000734222		4094	0.00230507	3837	0.00210152	1782	0.00107676	1933	0.00113375	1158	0.000965484	1155	0.000934155	455	0.000318077	395	0.000267089
272	V272	AAGGCTACGTCCAGGAGCGCA	2425	0.000717929	2380	0.000703199		496	0.000279266	570	0.000312188	665	0.000401821	723	0.000424056	581	0.00048441	551	0.000445644	3113	0.0021762	3148	0.0021286
273	V273	AGGCTACGTCCAGGAGCGCAC	5022	0.00148678	5058	0.00149445		3507	0.00197457	3640	0.00199362	3927	0.00237286	4439	0.00260357	2135	0.00178006	2168	0.00175346	5260	0.00367711	6252	0.00422744
274	V274	GGCTACGTCCAGGAGCGCACC	3678	0.00108888	3725	0.00110059		2632	0.00148191	2744	0.00150289	2519	0.00152208	2604	0.0015273	2853	0.00237869	2890	0.00233741	3567	0.00249358	3625	0.00245113
275	V275	GCTACGTCCAGGAGCGCACCA	4038	0.00119546	4219	0.00124655		4610	0.0025956	4612	0.00252599	4961	0.00299764	4741	0.0027807	2101	0.00175171	2055	0.00166207	3273	0.00228806	3224	0.00217999
276	V276	CTACGTCCAGGAGCGCACCAT	6449	0.00190925	6446	0.00190455		952	0.00053601	1015	0.000555914	2870	0.00173417	3169	0.00185869	1457	0.00121478	1729	0.0013984	1559	0.00108985	1855	0.0012543
277	V277	TACGTCCAGGAGCGCACCATC	3630	0.00107467	3830	0.00113162		1251	0.000704358	1318	0.000721867	429	0.00025922	550	0.000322587	1350	0.00112556	1651	0.00133532	3386	0.00236705	3853	0.0026053
278	V278	ACGTCCAGGAGCGCACCATCT	6383	0.00188971	6608	0.00195241		3826	0.00215417	3380	0.00185122	1645	0.000993978	1758	0.00103111	1065	0.000887945	1042	0.000842761	847	0.000592112	875	0.000591653
279	V279	CGTCCAGGAGCGCACCATCTT	8451	0.00250195	8438	0.00249311		3692	0.00207873	3752	0.00205497	3636	0.00219702	3580	0.00209975	2102	0.00175255	2380	0.00192492	4415	0.00308639	4349	0.00294068
280	V280	GTCCAGGAGCGCACCATCTTC	5127	0.00151787	5125	0.00151424		4081	0.00229775	4339	0.00237647	2039	0.00123205	2406	0.00141117	1141	0.000951311	1250	0.00101099	1478	0.00103323	1808	0.00122252
281	V281	TCCAGGAGCGCACCATCTTCT	3107	0.000919838	3085	0.000911499		383	0.000215643	444	0.000243178	160	9.66787e-05	176	0.000103228	243	0.000202602	168	0.000135877	920	0.000643144	889	0.000601119
282	V282	CCAGGAGCGCACCATCTTCTT	3788	0.00112145	3640	0.00107548		1234	0.000694786	1240	0.000679147	822	0.000496687	758	0.000444584	865	0.000721195	797	0.000644607	2191	0.00153166	2109	0.00142605
283	V283	CAGGAGCGCACCATCTTCTTC	2151	0.000636811	2109	0.000623129		450	0.000253366	506	0.000277136	610	0.000368587	577	0.000338423	743	0.000619477	894	0.00072306	363	0.000253762	360	0.000243423
284	V284	AGGAGCGCACCATCTTCTTCA	1104	0.000326843	1035	0.000305803		47	2.64627e-05	43	2.3551e-05	1081	0.000653185	1025	0.000601185	423	0.000352677	487	0.000393882	490	0.000342544	471	0.000318478
285	V285	GGAGCGCACCATCTTCTTCAA	1663	0.000492337	1691	0.000499626		819	0.000461126	778	0.00042611	1185	0.000716026	1162	0.000681539	390	0.000325163	351	0.000283886	423	0.000295707	400	0.00027047
286	V286	GAGCGCACCATCTTCTTCAAG	944	0.000279474	925	0.000273302		360	0.000202693	368	0.000201553	723	0.000436867	615	0.000360711	723	0.000602802	716	0.000579095	328	0.000229295	339	0.000229223
287	V287	AGCGCACCATCTTCTTCAAGG	1585	0.000469245	1539	0.000454716		1559	0.000877773	1477	0.000808951	463	0.000279764	469	0.000275079	902	0.000752044	823	0.000665636	292	0.000204128	345	0.00023328
288	V288	GCGCACCATCTTCTTCAAGGA	3623	0.0010726	3516	0.00103884		653	0.000367662	659	0.000360934	1046	0.000632037	983	0.000576551	368	0.000306821	329	0.000266093	1371	0.000958425	1284	0.000868208
289	V289	CGCACCATCTTCTTCAAGGAC	5805	0.00171859	5697	0.00168325		816	0.000459437	739	0.000404749	1031	0.000622973	1171	0.000686818	957	0.0007979	997	0.000806366	1670	0.00116745	1546	0.00104537
290	V290	GCACCATCTTCTTCAAGGACG	7181	0.00212596	7150	0.00211255		1551	0.000873269	1407	0.000770612	740	0.000447139	710	0.000416431	481	0.000401035	348	0.00028146	2787	0.00194831	2701	0.00182635
291	V291	CACCATCTTCTTCAAGGACGA	10501	0.00310886	10272	0.00303498		2533	0.00142617	2567	0.00140594	1054	0.000636871	1027	0.000602358	1232	0.00102718	1210	0.000978638	766	0.000535488	921	0.000622757
292	V292	ACCATCTTCTTCAAGGACGAC	3687	0.00109155	3657	0.0010805		292	0.000164406	280	0.000153356	125	7.55302e-05	141	8.26996e-05	1569	0.00130816	1506	0.00121804	405	0.000283123	423	0.000286022
293	V293	CCATCTTCTTCAAGGACGACG	3199	0.000947075	3127	0.000923909		986	0.000555153	1040	0.000569607	1827	0.00110395	1841	0.00107979	959	0.000799568	951	0.000769161	211	0.000147504	238	0.00016093
294	V294	CATCTTCTTCAAGGACGACGG	6626	0.00196165	6596	0.00194887		2876	0.00161929	2997	0.00164145	2971	0.0017952	2848	0.00167042	4111	0.00342755	4179	0.00337994	4178	0.00292071	4412	0.00298328
295	V295	ATCTTCTTCAAGGACGACGGC	2408	0.000712896	2326	0.000687244		454	0.000255618	485	0.000265634	826	0.000499104	929	0.000544879	313	0.000260964	323	0.00026124	710	0.00049634	669	0.000452361
296	V296	TCTTCTTCAAGGACGACGGCA	3562	0.00105454	3386	0.00100043		2149	0.00120996	2234	0.00122356	372	0.000224778	421	0.000246926	816	0.000680341	869	0.00070284	625	0.000436919	706	0.000477379
297	V297	CTTCTTCAAGGACGACGGCAA	5406	0.00160046	5190	0.00153345		793	0.000446487	891	0.000488	543	0.000328103	571	0.000334904	1272	0.00106053	1228	0.000993196	157	0.000109754	143	9.6693e-05
298	V298	TTCTTCAAGGACGACGGCAAC	3749	0.0011099	3789	0.0011195		2851	0.00160522	2725	0.00149248	807	0.000487623	905	0.000530803	685	0.00057112	756	0.000611447	1075	0.0007515	1238	0.000837104
299	V299	TCTTCAAGGACGACGGCAACT	4372	0.00129435	4329	0.00127905		1814	0.00102135	1792	0.000981476	909	0.000549256	1053	0.000617608	797	0.0006645	849	0.000686664	354	0.000247471	384	0.000259651
300	V300	CTTCAAGGACGACGGCAACTA	5960	0.00176448	5766	0.00170363		2330	0.00131187	2163	0.00118467	2664	0.0016097	2525	0.00148097	2439	0.00203352	2488	0.00201227	205	0.000143309	211	0.000142673
301	V301	TTCAAGGACGACGGCAACTAC	4153	0.00122951	4286	0.00126635		2575	0.00144982	2543	0.0013928	807	0.000487623	718	0.000421123	1219	0.00101634	1207	0.000976212	1127	0.000787852	1206	0.000815467
302	V302	TCAAGGACGACGGCAACTACA	3622	0.00107231	3570	0.0010548		2373	0.00133608	2617	0.00143333	1165	0.000703942	1296	0.000760133	433	0.000361014	542	0.000438365	680	0.000475368	795	0.000537559
303	V303	CAAGGACGACGGCAACTACAA	5613	0.00166175	5402	0.00159608		1792	0.00100896	1862	0.00101982	3047	0.00184112	3259	0.00191148	729	0.000607805	780	0.000630858	2623	0.00183366	2695	0.00182229
304	V304	AAGGACGACGGCAACTACAAG	2600	0.000769739	2664	0.00078711		920	0.000517993	810	0.000443636	518	0.000312997	618	0.000362471	311	0.000259297	270	0.000218374	641	0.000448104	666	0.000450332
305	V305	AGGACGACGGCAACTACAAGA	3034	0.000898226	3080	0.000910022		886	0.00049885	865	0.000473759	1482	0.000895486	1548	0.000907937	1174	0.000978824	1224	0.000989961	389	0.000271938	459	0.000310364
306	V306	GGACGACGGCAACTACAAGAC	3684	0.00109066	3815	0.00112719		5227	0.00294299	4689	0.00256816	3718	0.00224657	3726	0.00218538	918	0.000765384	901	0.000728721	1474	0.00103043	1275	0.000862123
307	V307	GACGACGGCAACTACAAGACC	6000	0.00177632	5863	0.00173229		4214	0.00237263	4615	0.00252763	4079	0.0024647	4626	0.00271325	2899	0.00241705	3273	0.00264718	1460	0.00102064	1749	0.00118263
308	V308	ACGACGGCAACTACAAGACCC	4921	0.00145688	5009	0.00147997		6901	0.00388551	7565	0.00414334	2609	0.00157647	2720	0.00159534	2524	0.00210439	2730	0.002208	5915	0.004135	6380	0.00431399
309	V309	CGACGGCAACTACAAGACCCG	8242	0.00244007	8217	0.00242781		6199	0.00349026	6685	0.00366137	4915	0.00296985	5483	0.0032159	5367	0.00447474	5856	0.00473629	3230	0.002258	3636	0.00245857
310	V310	GACGGCAACTACAAGACCCGC	7205	0.00213306	7247	0.00214121		7390	0.00416083	7437	0.00407324	4366	0.00263812	4443	0.00260592	6292	0.00524597	6444	0.00521185	7265	0.00507874	7051	0.00476771
311	V311	ACGGCAACTACAAGACCCGCG	8510	0.00251941	8531	0.00252058		3388	0.00190757	3979	0.00217929	2695	0.00162843	2734	0.00160355	6234	0.00519761	7414	0.00599638	3719	0.00259984	4349	0.00294068
312	V312	CGGCAACTACAAGACCCGCGC	8858	0.00262244	9141	0.00270082		6327	0.00356233	6661	0.00364822	3046	0.00184052	3338	0.00195781	4394	0.0036635	4838	0.00391294	4676	0.00326885	4628	0.00312934
313	V313	GGCAACTACAAGACCCGCGCC	4375	0.00129523	4399	0.00129974		948	0.000533758	1192	0.000652857	1681	0.00101573	2085	0.0012229	1459	0.00121644	1616	0.00130701	849	0.00059351	900	0.000608557
314	V314	GCAACTACAAGACCCGCGCCG	7398	0.0021902	7570	0.00223665		6471	0.0036434	7121	0.00390016	6507	0.0039318	7330	0.00429921	4980	0.00415208	5002	0.00404558	3600	0.00251665	3661	0.00247548
315	V315	CAACTACAAGACCCGCGCCGA	9245	0.00273701	9486	0.00280275		3849	0.00216712	4131	0.00226254	3825	0.00231122	3784	0.0022194	6199	0.00516843	6597	0.0053356	5515	0.00385537	5412	0.00365946
316	V316	AACTACAAGACCCGCGCCGAG	7495	0.00221892	7581	0.0022399		1518	0.000854688	1736	0.000950805	3986	0.00240851	4703	0.00275841	1180	0.000983827	1112	0.000899377	1271	0.000888518	1470	0.000993977
317	V317	ACTACAAGACCCGCGCCGAGG	5817	0.00172214	5713	0.00168797		2267	0.0012764	2449	0.00134131	1826	0.00110335	2008	0.00117774	1342	0.00111889	1491	0.00120591	911	0.000636853	873	0.0005903
318	V318	CTACAAGACCCGCGCCGAGGT	2881	0.00085293	2877	0.000850043		708	0.000398629	722	0.000395439	724	0.000437471	764	0.000448103	919	0.000766218	737	0.00059608	1965	0.00137367	1803	0.00121914
319	V319	TACAAGACCCGCGCCGAGGTG	3609	0.00106846	3656	0.00108021		1792	0.00100896	1849	0.0010127	932	0.000563153	1021	0.000598839	664	0.000553611	755	0.000610638	2671	0.00186722	2850	0.0019271
320	V320	ACAAGACCCGCGCCGAGGTGA	3991	0.00118155	4059	0.00119928		4745	0.0026716	4813	0.00263607	4944	0.00298737	5123	0.00300475	6543	0.00545524	6398	0.00517465	7694	0.00537864	7700	0.00520654
321	V321	CAAGACCCGCGCCGAGGTGAA	6144	0.00181895	6429	0.00189952		5352	0.00301337	5693	0.00311805	5864	0.00354327	6112	0.00358482	2101	0.00175171	2562	0.00207212	3957	0.00276622	4032	0.00272634
322	V322	AAGACCCGCGCCGAGGTGAAG	3485	0.00103175	3609	0.00106632		3603	0.00202862	3481	0.00190654	2142	0.00129429	2383	0.00139768	1074	0.000895449	1194	0.000965698	847	0.000592112	836	0.000565282
323	V323	AGACCCGCGCCGAGGTGAAGT	5820	0.00172303	5736	0.00169477		4130	0.00232534	4151	0.0022735	4367	0.00263872	4344	0.00254785	3756	0.00313157	3726	0.00301356	6636	0.00463903	6075	0.00410776
324	V324	GACCCGCGCCGAGGTGAAGTT	6130	0.00181481	6073	0.00179434		5202	0.00292891	5709	0.00312681	3921	0.00236923	4151	0.00243465	3734	0.00311323	3762	0.00304268	6309	0.00441043	6212	0.0042004
325	V325	ACCCGCGCCGAGGTGAAGTTC	7424	0.0021979	7339	0.00216839		6324	0.00356064	6518	0.0035699	4109	0.00248283	4262	0.00249976	3602	0.00300317	3734	0.00302003	1712	0.00119681	1490	0.0010075
326	V326	CCCGCGCCGAGGTGAAGTTCG	5941	0.00175885	5793	0.00171161		4823	0.00271552	4829	0.00264484	3623	0.00218917	3747	0.0021977	1282	0.00106887	1281	0.00103606	1341	0.000937453	1335	0.000902693
327	V327	CCGCGCCGAGGTGAAGTTCGA	5766	0.00170704	5493	0.00162297		3158	0.00177807	3108	0.00170225	5042	0.00304659	5267	0.00308921	2338	0.00194931	2171	0.00175589	1300	0.000908791	1199	0.000810733
328	V328	CGCGCCGAGGTGAAGTTCGAG	3992	0.00118184	4086	0.00120726		2028	0.00114184	2098	0.00114907	950	0.00057403	998	0.000585349	2617	0.00218193	2524	0.00204139	1061	0.000741713	1113	0.000752582
329	V329	GCGCCGAGGTGAAGTTCGAGG	5508	0.00163066	5484	0.00162031		3178	0.00178933	3281	0.001797	3982	0.00240609	3804	0.00223113	3797	0.00316575	4196	0.00339369	2366	0.001654	2442	0.00165122
330	V330	CGCCGAGGTGAAGTTCGAGGG	5688	0.00168395	5897	0.00174234		3010	0.00169474	3378	0.00185013	3570	0.00215714	3751	0.00220005	1003	0.000836253	1012	0.000818497	2361	0.0016505	2508	0.00169585
331	V331	GCCGAGGTGAAGTTCGAGGGC	5841	0.00172925	5835	0.00172402		3760	0.00211701	3760	0.00205935	5120	0.00309372	4624	0.00271208	3354	0.0027964	3396	0.00274666	3390	0.00236985	3418	0.00231116
332	V332	CCGAGGTGAAGTTCGAGGGCG	5402	0.00159928	5573	0.00164661		3186	0.00179383	3157	0.00172909	2966	0.00179218	2838	0.00166455	1733	0.00144489	1757	0.00142105	1716	0.0011996	1570	0.00106159
333	V333	CGAGGTGAAGTTCGAGGGCGA	8639	0.0025576	9127	0.00269668		6042	0.00340186	6442	0.00352828	4103	0.0024792	4258	0.00249741	6420	0.00535269	6807	0.00550545	4325	0.00302348	4738	0.00320372
334	V334	GAGGTGAAGTTCGAGGGCGAC	3685	0.00109096	3644	0.00107666		2283	0.00128541	2481	0.00135884	2070	0.00125078	2162	0.00126806	1019	0.000849593	1028	0.000831438	1082	0.000756394	1151	0.000778277
335	V335	AGGTGAAGTTCGAGGGCGACA	3488	0.00103263	3795	0.00112128		806	0.000453807	847	0.000463901	1557	0.000940804	1708	0.00100178	1749	0.00145823	1714	0.00138627	573	0.000400567	638	0.000431399
336	V336	GGTGAAGTTCGAGGGCGACAC	1914	0.000566646	1935	0.000571718		14	7.8825e-06	10	5.47699e-06	77	4.65266e-05	91	5.33735e-05	276	0.000230115	381	0.00030815	1924	0.00134501	1820	0.00123064
337	V337	GTGAAGTTCGAGGGCGACACC	3140	0.000929607	3460	0.0010223		1684	0.000948152	1910	0.0010461	1162	0.000702129	1258	0.000737845	1891	0.00157662	1972	0.00159494	1582	0.00110593	1695	0.00114612
338	V338	TGAAGTTCGAGGGCGACACCC	4444	0.00131566	4481	0.00132396		415	0.00023366	464	0.000254132	1808	0.00109247	1911	0.00112084	629	0.00052443	871	0.000704458	4430	0.00309688	4500	0.00304279
339	V339	GAAGTTCGAGGGCGACACCCT	4029	0.0011928	4053	0.00119751		2831	0.00159395	2921	0.00159983	1516	0.00091603	1547	0.00090735	1342	0.00111889	1564	0.00126495	535	0.000374002	671	0.000453713
340	V340	AAGTTCGAGGGCGACACCCTG	2829	0.000837535	2928	0.000865112		1136	0.000639609	1188	0.000650666	297	0.00017946	274	0.000160707	565	0.00047107	614	0.000496598	2453	0.00171482	2133	0.00144228
341	V341	AGTTCGAGGGCGACACCCTGG	3392	0.00100421	3401	0.00100487		3019	0.00169981	3106	0.00170115	938	0.000566779	1093	0.000641069	1290	0.00107554	1216	0.000983491	1369	0.000957027	1575	0.00106497
342	V342	GTTCGAGGGCGACACCCTGGT	5178	0.00153296	5309	0.00156861		3090	0.00173978	3338	0.00182822	3792	0.00229128	4205	0.00246633	1566	0.00130566	1916	0.00154965	2942	0.00205666	3294	0.00222732
343	V343	TTCGAGGGCGACACCCTGGTG	1724	0.000510396	1731	0.000511444		460	0.000258996	578	0.00031657	50	3.02121e-05	47	2.75665e-05	1004	0.000837087	1093	0.00088401	898	0.000627765	921	0.000622757
344	V344	TCGAGGGCGACACCCTGGTGA	4386	0.00129849	4462	0.00131835		2457	0.00138338	2498	0.00136815	1834	0.00110818	1924	0.00112847	1023	0.000852928	1008	0.000815262	4423	0.00309199	4429	0.00299478
345	V345	CGAGGGCGACACCCTGGTGAA	7245	0.00214491	7372	0.00217814		4219	0.00237545	4196	0.00229814	6687	0.00404056	6662	0.00390741	3329	0.00277556	3589	0.00290275	6224	0.00435101	6842	0.00462639
346	V346	GAGGGCGACACCCTGGTGAAC	4114	0.00121796	4161	0.00122942		4448	0.00250438	4808	0.00263334	4149	0.002507	3976	0.00233201	3859	0.00321745	3884	0.00314135	5745	0.00401616	6403	0.00432955
347	V347	AGGGCGACACCCTGGTGAACC	2629	0.000778324	2734	0.000807792		864	0.000486463	1079	0.000590967	1493	0.000902133	1547	0.00090735	731	0.000609472	724	0.000585565	430	0.0003006	465	0.000314421
348	V348	GGGCGACACCCTGGTGAACCG	4083	0.00120879	4125	0.00121878		985	0.00055459	1071	0.000586585	411	0.000248343	404	0.000236955	22	1.83425e-05	17	1.37495e-05	863	0.000603297	876	0.000592329
349	V349	GGCGACACCCTGGTGAACCGC	2565	0.000759377	2565	0.000757859		3923	0.00220879	4260	0.0023332	2634	0.00159157	2880	0.00168918	2124	0.00177089	2184	0.0017664	1940	0.0013562	2140	0.00144701
350	V350	GCGACACCCTGGTGAACCGCA	5592	0.00165553	5514	0.00162918		1122	0.000631726	1039	0.000569059	3214	0.00194203	3120	0.00182995	2617	0.00218193	2777	0.00224602	3018	0.00210979	3283	0.00221988
351	V351	CGACACCCTGGTGAACCGCAT	13320	0.00394343	13021	0.00384721		4450	0.00250551	4784	0.00262019	2783	0.0016816	2946	0.00172789	5689	0.00474321	5478	0.00443056	1926	0.00134641	1896	0.00128203
352	V352	GACACCCTGGTGAACCGCATC	8597	0.00254517	8761	0.00258854		3791	0.00213447	4226	0.00231458	1947	0.00117646	2227	0.00130619	5903	0.00492164	5985	0.00484062	1676	0.00117164	1887	0.00127594
353	V353	ACACCCTGGTGAACCGCATCG	11483	0.00339958	11521	0.00340401		2339	0.00131694	2487	0.00136213	3291	0.00198856	3324	0.0019496	1800	0.00150075	1855	0.00150031	2224	0.00155473	2675	0.00180877
354	V354	CACCCTGGTGAACCGCATCGA	13137	0.00388925	13205	0.00390157		4943	0.00278309	4888	0.00267715	4646	0.00280731	4783	0.00280534	3496	0.0029148	3839	0.00310495	2192	0.00153236	2526	0.00170802
355	V355	ACCCTGGTGAACCGCATCGAG	7790	0.00230626	7814	0.00230874		3263	0.00183719	3242	0.00177564	3988	0.00240972	3689	0.00216368	2450	0.00204269	2231	0.00180441	3790	0.00264948	3526	0.00238419
356	V356	CCCTGGTGAACCGCATCGAGC	5294	0.00156731	5218	0.00154172		2092	0.00117787	1976	0.00108225	1722	0.0010405	1651	0.000968348	440	0.000366851	421	0.000340501	830	0.000580228	710	0.000480084
357	V357	CCTGGTGAACCGCATCGAGCT	5874	0.00173902	6151	0.00181739		2538	0.00142898	2482	0.00135939	4557	0.00275353	4659	0.00273261	1666	0.00138903	1878	0.00151891	1102	0.000770375	1230	0.000831695
358	V358	CTGGTGAACCGCATCGAGCTG	4252	0.00125882	4205	0.00124242		2777	0.00156355	2683	0.00146948	2929	0.00176982	3067	0.00179886	1445	0.00120477	1519	0.00122855	1391	0.000972406	1407	0.000951378
359	V359	TGGTGAACCGCATCGAGCTGA	3207	0.000949443	3092	0.000913568		1130	0.00063623	1196	0.000655048	1198	0.000723882	1191	0.000698548	1549	0.00129148	1583	0.00128032	866	0.000605395	801	0.000541616
360	V360	GGTGAACCGCATCGAGCTGAA	4964	0.00146961	4988	0.00147376		4057	0.00228424	4303	0.00235675	4423	0.00267256	4664	0.00273554	2120	0.00176755	2195	0.0017753	5419	0.00378826	5478	0.00370408
361	V361	GTGAACCGCATCGAGCTGAAG	4838	0.00143231	5065	0.00149651		1656	0.000932387	1939	0.00106199	1955	0.00118129	2177	0.00127686	2581	0.00215191	3015	0.00243851	1512	0.00105699	1782	0.00120494
362	V362	TGAACCGCATCGAGCTGAAGG	6205	0.00183701	6226	0.00183954		1010	0.000568666	1189	0.000651214	6228	0.00376322	6119	0.00358893	1925	0.00160497	1993	0.00161192	1836	0.00128349	1967	0.00133004
363	V363	GAACCGCATCGAGCTGAAGGG	3746	0.00110902	3791	0.0011201		1127	0.000634541	1191	0.000652309	1717	0.00103748	1902	0.00111557	1407	0.00117309	1445	0.0011687	645	0.0004509	554	0.000374601
364	V364	AACCGCATCGAGCTGAAGGGC	7527	0.00222839	7472	0.00220769		1874	0.00105513	1927	0.00105542	1932	0.00116739	2331	0.00136718	4126	0.00344006	4174	0.0033759	3616	0.00252784	3626	0.00245181
365	V365	ACCGCATCGAGCTGAAGGGCA	7504	0.00222158	7598	0.00224492		3455	0.00194529	3674	0.00201225	2563	0.00154867	2663	0.00156191	2240	0.0018676	2393	0.00193544	1645	0.00114997	1969	0.00133139
366	V366	CCGCATCGAGCTGAAGGGCAT	6538	0.0019356	6486	0.00191636		3363	0.00189349	3326	0.00182165	4117	0.00248766	4179	0.00245108	2461	0.00205186	2640	0.00213521	1890	0.00132124	2135	0.00144363
367	V367	CGCATCGAGCTGAAGGGCATC	4416	0.00130737	4512	0.00133312		4750	0.00267442	4605	0.00252215	6811	0.00411549	7263	0.00425991	2964	0.00247124	3060	0.0024749	4373	0.00305703	4199	0.00283926
368	V368	GCATCGAGCTGAAGGGCATCG	2420	0.000716449	2407	0.000711176		541	0.000304602	532	0.000291376	811	0.00049004	875	0.000513207	468	0.000390196	543	0.000439174	590	0.000412451	679	0.000459123
369	V369	CATCGAGCTGAAGGGCATCGA	5433	0.00160846	5344	0.00157895		3198	0.00180059	3336	0.00182712	5613	0.00339161	5450	0.00319655	977	0.000814575	1012	0.000818497	970	0.000678098	929	0.000628166
370	V370	ATCGAGCTGAAGGGCATCGAC	3535	0.00104655	3598	0.00106307		3607	0.00203087	3734	0.00204511	1321	0.000798203	1379	0.000808814	1357	0.0011314	1600	0.00129407	1135	0.000793444	1337	0.000904045
371	V371	TCGAGCTGAAGGGCATCGACT	2546	0.000753752	2706	0.000799519		1032	0.000581053	991	0.00054277	249	0.000150456	302	0.00017713	1156	0.000963817	1357	0.00109753	841	0.000587918	947	0.000640337
372	V372	CGAGCTGAAGGGCATCGACTT	4177	0.00123661	4111	0.00121464		382	0.00021508	445	0.000243726	1164	0.000703337	1209	0.000709105	629	0.00052443	586	0.000473952	1028	0.000718644	1037	0.000701193
373	V373	GAGCTGAAGGGCATCGACTTC	4050	0.00119902	3963	0.00117091		824	0.000463941	820	0.000449113	649	0.000392153	569	0.000333731	575	0.000479407	586	0.000473952	549	0.000383789	530	0.000358373
374	V374	AGCTGAAGGGCATCGACTTCA	2694	0.000797568	2776	0.000820202		943	0.000530943	1019	0.000558105	3988	0.00240972	3879	0.00227512	63	5.25264e-05	96	7.7644e-05	740	0.000517312	736	0.000497664
375	V375	GCTGAAGGGCATCGACTTCAA	1655	0.000489968	1586	0.000468602		225	0.000126683	294	0.000161023	248	0.000149852	188	0.000110266	13	1.08388e-05	16	1.29407e-05	328	0.000229295	344	0.000232604
376	V376	CTGAAGGGCATCGACTTCAAG	1429	0.00042306	1364	0.00040301		663	0.000373293	791	0.00043323	805	0.000486415	904	0.000530216	45	3.75188e-05	49	3.96308e-05	555	0.000387984	593	0.000400972
377	V377	TGAAGGGCATCGACTTCAAGG	1601	0.000473981	1553	0.000458852		1907	0.00107371	2068	0.00113264	1403	0.000847751	1443	0.000846352	1315	0.00109638	1402	0.00113393	4438	0.00310247	4956	0.00335112
378	V378	GAAGGGCATCGACTTCAAGGA	1016	0.00030079	935	0.000276257		720	0.000405386	821	0.000449661	49	2.96078e-05	82	4.80948e-05	20	1.6675e-05	19	1.5367e-05	1	6.9907e-07	4	2.7047e-06
379	V379	AAGGGCATCGACTTCAAGGAG	1926	0.000570199	1978	0.000584423		494	0.00027814	469	0.000256871	859	0.000519044	703	0.000412325	564	0.000470236	569	0.000460203	273	0.000190846	243	0.00016431
380	V380	AGGGCATCGACTTCAAGGAGG	1529	0.000452666	1478	0.000436692		132	7.43207e-05	120	6.57239e-05	289	0.000174626	370	0.000217013	29	2.41788e-05	32	2.58813e-05	537	0.000375401	572	0.000386772
381	V381	GGGCATCGACTTCAAGGAGGA	2432	0.000720002	2448	0.00072329		678	0.000381738	603	0.000330262	958	0.000578864	1063	0.000623473	558	0.000465233	600	0.000485275	869	0.000607492	849	0.000574072
382	V382	GGCATCGACTTCAAGGAGGAC	3526	0.00104388	3546	0.00104771		792	0.000445924	758	0.000415156	2111	0.00127555	2050	0.00120237	1004	0.000837087	932	0.000753794	3184	0.00222584	2995	0.00202514
383	V383	GCATCGACTTCAAGGAGGACG	2275	0.000673521	2083	0.000615447		1454	0.000818654	1311	0.000718033	2586	0.00156257	2475	0.00145164	314	0.000261798	264	0.000213521	403	0.000281725	330	0.000223138
384	V384	CATCGACTTCAAGGAGGACGG	10657	0.00315504	10653	0.00314755		3923	0.00220879	3873	0.00212124	3262	0.00197104	3396	0.00199183	4418	0.00368351	4485	0.00362743	5446	0.00380713	5267	0.00356141
385	V385	ATCGACTTCAAGGAGGACGGC	1866	0.000552435	1813	0.000535672		788	0.000443672	843	0.00046171	1733	0.00104715	1762	0.00103345	1097	0.000914626	1076	0.00087026	577	0.000403363	556	0.000375953
386	V386	TCGACTTCAAGGAGGACGGCA	7144	0.002115	7036	0.00207887		1843	0.00103767	1686	0.00092342	1985	0.00119942	1936	0.00113551	1181	0.000984661	1247	0.00100856	1577	0.00110243	1613	0.00109067
387	V387	CGACTTCAAGGAGGACGGCAA	11640	0.00344606	11524	0.0034049		2799	0.00157594	2943	0.00161188	4992	0.00301637	5167	0.00303056	2679	0.00223362	2809	0.0022719	1250	0.000873837	1330	0.000899312
388	V388	GACTTCAAGGAGGACGGCAAC	2558	0.000757304	2653	0.00078386		3445	0.00193966	3619	0.00198212	2280	0.00137767	2038	0.00119533	1364	0.00113724	1423	0.00115091	1268	0.000886421	1134	0.000766782
389	V389	ACTTCAAGGAGGACGGCAACA	4958	0.00146783	4895	0.00144629		1846	0.00103936	1975	0.00108171	1742	0.00105259	1891	0.00110911	1153	0.000961316	1209	0.000977829	1212	0.000847273	1178	0.000796534
390	V390	CTTCAAGGAGGACGGCAACAT	4852	0.00143645	4829	0.00142678		3193	0.00179777	3470	0.00190051	1532	0.000925698	1634	0.000958377	1042	0.000868769	1065	0.000861363	1489	0.00104092	1366	0.000923654
391	V391	TTCAAGGAGGACGGCAACATC	2880	0.000852634	2865	0.000846498		591	0.000332754	664	0.000363672	547	0.00033052	333	0.000195312	514	0.000428548	498	0.000402778	186	0.000130027	240	0.000162282
392	V392	TCAAGGAGGACGGCAACATCC	2040	0.000603949	2056	0.000607469		546	0.000307418	549	0.000300687	1701	0.00102782	1626	0.000953685	554	0.000461898	642	0.000519244	837	0.000585122	1002	0.000677527
393	V393	CAAGGAGGACGGCAACATCCT	3573	0.0010578	3498	0.00103353		2257	0.00127077	2396	0.00131229	1145	0.000691857	1063	0.000623473	463	0.000386027	425	0.000343737	811	0.000566946	915	0.0006187
394	V394	AAGGAGGACGGCAACATCCTG	1416	0.000419211	1466	0.000433147		477	0.000268568	463	0.000253585	412	0.000248948	317	0.000185928	900	0.000750376	869	0.00070284	241	0.000168476	227	0.000153492
395	V395	AGGAGGACGGCAACATCCTGG	3354	0.000992963	3355	0.000991274		1084	0.000610331	1042	0.000570702	4310	0.00260428	4081	0.0023936	669	0.00055778	717	0.000579904	3950	0.00276133	3642	0.00246263
396	V396	GGAGGACGGCAACATCCTGGG	4094	0.00121204	4087	0.00120755		2247	0.00126514	2616	0.00143278	2073	0.00125259	2246	0.00131733	1397	0.00116475	1487	0.00120267	4715	0.00329611	4785	0.0032355
397	V397	GAGGACGGCAACATCCTGGGG	4042	0.00119665	3960	0.00117003		2737	0.00154103	2863	0.00156806	599	0.000361941	718	0.000421123	2741	0.00228531	2575	0.00208264	2540	0.00177564	2750	0.00185948
398	V398	AGGACGGCAACATCCTGGGGC	4497	0.00133135	4708	0.00139103		3334	0.00187716	3484	0.00190818	2995	0.0018097	3372	0.00197775	2784	0.00232116	2940	0.00237785	1502	0.00105	1484	0.00100344
399	V399	GGACGGCAACATCCTGGGGCA	3948	0.00116882	3961	0.00117032		1752	0.000986439	1747	0.00095683	2901	0.00175291	3242	0.00190151	2556	0.00213107	2619	0.00211823	738	0.000515914	752	0.000508483
400	V400	GACGGCAACATCCTGGGGCAC	8246	0.00244126	8133	0.00240299		6822	0.00384103	7963	0.00436133	4832	0.0029197	4487	0.00263173	3569	0.00297566	4018	0.00324973	4821	0.00337022	5374	0.00363376
401	V401	ACGGCAACATCCTGGGGCACA	6243	0.00184826	6037	0.0017837		3495	0.00196781	2936	0.00160804	3266	0.00197345	3026	0.00177482	2979	0.00248375	3000	0.00242638	1901	0.00132893	2051	0.00138683
402	V402	CGGCAACATCCTGGGGCACAA	9322	0.00275981	9306	0.00274957		3409	0.00191939	3517	0.00192626	4529	0.00273661	4585	0.0026892	2715	0.00226364	2770	0.00224035	2728	0.00190706	2782	0.00188112
403	V403	GGCAACATCCTGGGGCACAAG	5416	0.00160342	5440	0.00160731		2433	0.00136987	2412	0.00132105	1326	0.000801224	1189	0.000697375	1878	0.00156579	2001	0.00161839	2362	0.0016512	2226	0.00150516
404	V404	GCAACATCCTGGGGCACAAGC	10230	0.00302863	10198	0.00301312		2700	0.0015202	2506	0.00137253	4480	0.002707	4584	0.00268862	2567	0.00214024	2607	0.00210852	1583	0.00110663	1526	0.00103184
405	V405	CAACATCCTGGGGCACAAGCT	10011	0.00296379	9939	0.00293659		1946	0.00109567	2075	0.00113648	1251	0.000755906	1284	0.000753095	812	0.000677006	833	0.000673724	942	0.000658524	1077	0.00072824
406	V406	AACATCCTGGGGCACAAGCTG	3894	0.00115283	3776	0.00111566		1273	0.000716745	1368	0.000749252	968	0.000584906	1096	0.000642828	286	0.000238453	325	0.000262857	696	0.000486553	752	0.000508483
407	V407	ACATCCTGGGGCACAAGCTGG	2598	0.000769147	2639	0.000779724		255	0.000143574	301	0.000164857	362	0.000218735	349	0.000204696	570	0.000475238	542	0.000438365	445	0.000311086	517	0.000349582
408	V408	CATCCTGGGGCACAAGCTGGA	5193	0.0015374	5205	0.00153788		3433	0.0019329	3663	0.00200622	2032	0.00122782	2269	0.00133082	773	0.00064449	923	0.000746515	2719	0.00190077	3126	0.00211372
409	V409	ATCCTGGGGCACAAGCTGGAG	5736	0.00169816	5953	0.00175888		7454	0.00419687	7678	0.00420523	6791	0.00410341	7062	0.00414202	4533	0.0037794	5033	0.00407065	6057	0.00423427	6672	0.00451144
410	V410	TCCTGGGGCACAAGCTGGAGT	6270	0.00185625	6393	0.00188889		1913	0.00107709	1936	0.00106034	1386	0.000837479	1418	0.000831689	937	0.000781225	1044	0.000844379	4615	0.00322621	4201	0.00284061
411	V411	CCTGGGGCACAAGCTGGAGTA	6568	0.00194448	6625	0.00195743		3567	0.00200835	4021	0.0022023	7886	0.00476505	8234	0.00482942	2271	0.00189345	2375	0.00192088	4543	0.00317587	4738	0.00320372
412	V412	CTGGGGCACAAGCTGGAGTAC	5601	0.00165819	5727	0.00169211		3401	0.00191488	3834	0.00209988	3560	0.0021511	4399	0.00258011	2669	0.00222528	2785	0.00225249	2545	0.00177913	2972	0.00200959
413	V413	TGGGGCACAAGCTGGAGTACA	2120	0.000627633	2096	0.000619288		1323	0.000744896	1576	0.000863173	827	0.000499708	980	0.000574792	939	0.000782893	1262	0.0010207	658	0.000459988	876	0.000592329
414	V414	GGGGCACAAGCTGGAGTACAA	2435	0.00072089	2510	0.000741609		1208	0.000680147	1128	0.000617804	1005	0.000607263	879	0.000515553	426	0.000355178	378	0.000305723	648	0.000452997	704	0.000476027
415	V415	GGGCACAAGCTGGAGTACAAC	2825	0.000836351	2921	0.000863044		1173	0.000660441	1205	0.000659977	953	0.000575842	1069	0.000626992	1420	0.00118393	1360	0.00109996	992	0.000693477	1007	0.000680908
416	V416	GGCACAAGCTGGAGTACAACT	2335	0.000691284	2257	0.000666857		770	0.000433538	719	0.000393795	240	0.000145018	246	0.000144284	1655	0.00137986	1632	0.00131995	904	0.000631959	911	0.000615995
417	V417	GCACAAGCTGGAGTACAACTA	1430	0.000423356	1339	0.000395623		392	0.00022071	391	0.00021415	45	2.71909e-05	55	3.22587e-05	110	9.17127e-05	112	9.05847e-05	187	0.000130726	186	0.000125768
418	V418	CACAAGCTGGAGTACAACTAC	4596	0.00136066	4445	0.00131333		849	0.000478017	844	0.000462258	2600	0.00157103	2024	0.00118712	995	0.000829583	961	0.000777249	841	0.000587918	609	0.00041179
419	V419	ACAAGCTGGAGTACAACTACA	3313	0.000980825	3262	0.000963796		369	0.00020776	344	0.000188408	644	0.000389132	496	0.000290915	164	0.000136735	149	0.00012051	21	1.46805e-05	25	1.69044e-05
420	V420	CAAGCTGGAGTACAACTACAA	2631	0.000778916	2603	0.000769087		914	0.000514615	947	0.000518671	618	0.000373421	595	0.000348981	249	0.000207604	228	0.000184405	187	0.000130726	184	0.000124416
421	V421	AAGCTGGAGTACAACTACAAC	2682	0.000794015	2639	0.000779724		1652	0.000930135	1458	0.000798545	300	0.000181272	275	0.000161294	406	0.000338503	323	0.00026124	746	0.000521506	605	0.000409086
422	V422	AGCTGGAGTACAACTACAACA	2148	0.000635923	2118	0.000625788		15	8.44554e-06	12	6.57239e-06	59	3.56503e-05	55	3.22587e-05	128	0.00010672	128	0.000103525	324	0.000226499	286	0.000193386
423	V423	GCTGGAGTACAACTACAACAG	3146	0.000931384	3036	0.000897022		880	0.000495472	787	0.000431039	378	0.000228403	350	0.000205283	796	0.000663666	769	0.000621961	108	7.54996e-05	115	7.77601e-05
424	V424	CTGGAGTACAACTACAACAGC	2226	0.000659015	2065	0.000610128		437	0.000246047	443	0.000242631	628	0.000379464	639	0.000374788	379	0.000315992	310	0.000250725	58	4.05461e-05	71	4.80084e-05
425	V425	TGGAGTACAACTACAACAGCC	2674	0.000791647	2564	0.000757564		2174	0.00122404	1585	0.000868103	305	0.000184294	274	0.000160707	753	0.000627815	364	0.0002944	2180	0.00152397	1869	0.00126377
426	V426	GGAGTACAACTACAACAGCCA	2086	0.000617567	2047	0.00060481		473	0.000266316	424	0.000232224	243	0.000146831	216	0.000126689	82	6.83676e-05	95	7.68352e-05	171	0.000119541	144	9.73691e-05
427	V427	GAGTACAACTACAACAGCCAC	3645	0.00107911	3642	0.00107607		670	0.000377234	750	0.000410774	861	0.000520252	856	0.000502063	417	0.000347674	421	0.000340501	655	0.000457891	734	0.000496312
428	V428	AGTACAACTACAACAGCCACA	2524	0.000747239	2470	0.00072979		521	0.000293342	568	0.000311093	266	0.000160728	273	0.000160121	639	0.000532767	618	0.000499833	15	1.0486e-05	16	1.08188e-05
429	V429	GTACAACTACAACAGCCACAA	2302	0.000681515	2304	0.000680744		425	0.00023929	539	0.00029521	127	7.67387e-05	127	7.44883e-05	31	2.58463e-05	32	2.58813e-05	217	0.000151698	230	0.00015552
430	V430	TACAACTACAACAGCCACAAC	2851	0.000844048	2806	0.000829066		1331	0.000749401	1287	0.000704888	34	2.05442e-05	35	2.05283e-05	129	0.000107554	130	0.000105143	69	4.82358e-05	86	5.8151e-05
431	V431	ACAACTACAACAGCCACAACG	8156	0.00241461	8060	0.00238142		777	0.000437479	784	0.000429396	1769	0.0010689	1702	0.000998261	560	0.000466901	592	0.000478805	621	0.000434122	572	0.000386772
432	V432	CAACTACAACAGCCACAACGT	10909	0.00322965	10793	0.00318892		3405	0.00191714	3418	0.00187203	1562	0.000943825	1591	0.000933157	525	0.00043772	424	0.000342928	1009	0.000705362	1010	0.000682936
433	V433	AACTACAACAGCCACAACGTC	3858	0.00114217	3896	0.00115112		5551	0.00312541	6057	0.00331741	1355	0.000818747	1396	0.000818785	1489	0.00124146	1639	0.00132561	828	0.00057883	921	0.000622757
434	V434	ACTACAACAGCCACAACGTCT	4522	0.00133875	4327	0.00127846		1380	0.000776989	1461	0.000800188	1910	0.0011541	1970	0.00115545	1287	0.00107304	1381	0.00111694	807	0.000564149	832	0.000562577
435	V435	CTACAACAGCCACAACGTCTA	3687	0.00109155	3469	0.00102496		498	0.000280392	397	0.000217436	566	0.000342001	581	0.000340769	559	0.000466067	510	0.000412484	1034	0.000722838	1027	0.000694431
436	V436	TACAACAGCCACAACGTCTAT	1508	0.000446448	1449	0.000428124		250	0.000140759	304	0.0001665	108	6.52581e-05	106	6.21714e-05	222	0.000185093	201	0.000162567	183	0.00012793	197	0.000133206
437	V437	ACAACAGCCACAACGTCTATA	5065	0.00149951	4716	0.0013934		643	0.000362032	626	0.000342859	1034	0.000624786	944	0.000553677	880	0.000733701	882	0.000713354	974	0.000680894	906	0.000612614
438	V438	CAACAGCCACAACGTCTATAT	3865	0.00114425	3872	0.00114403		1859	0.00104668	1587	0.000869198	553	0.000334146	489	0.000286809	544	0.000453561	537	0.000434321	199	0.000139115	196	0.00013253
439	V439	AACAGCCACAACGTCTATATC	2196	0.000650133	2147	0.000634356		279	0.000157087	289	0.000158285	5	3.02121e-06	4	2.34609e-06	29	2.41788e-05	32	2.58813e-05	22	1.53795e-05	18	1.21711e-05
440	V440	ACAGCCACAACGTCTATATCA	2890	0.000855594	2807	0.000829361		1655	0.000931824	1590	0.000870841	797	0.000481581	601	0.0003525	1	8.33752e-07	1	8.08792e-07	5	3.49535e-06	3	2.02852e-06
441	V441	CAGCCACAACGTCTATATCAC	2579	0.000763521	2445	0.000722404		1017	0.000572607	783	0.000428848	279	0.000168583	296	0.000173611	186	0.000155078	176	0.000142347	27	1.88749e-05	37	2.50185e-05
442	V442	AGCCACAACGTCTATATCACC	2113	0.000625561	2021	0.000597128		513	0.000288837	606	0.000331905	40	2.41697e-05	53	3.10857e-05	664	0.000553611	621	0.00050226	7	4.89349e-06	8	5.4094e-06
443	V443	GCCACAACGTCTATATCACCG	5130	0.00151875	5065	0.00149651		1136	0.000639609	1037	0.000567964	381	0.000230216	307	0.000180062	1221	0.00101801	1246	0.00100775	1207	0.000843777	1248	0.000843866
444	V444	CCACAACGTCTATATCACCGC	17223	0.00509893	17009	0.00502551		3971	0.00223582	3988	0.00218422	3514	0.00212331	3697	0.00216837	3105	0.0025888	2899	0.00234469	2563	0.00179172	2559	0.00173033
445	V445	CACAACGTCTATATCACCGCC	10369	0.00306978	10076	0.00297707		4972	0.00279941	4582	0.00250956	4024	0.00243147	3659	0.00214609	4532	0.00377856	4182	0.00338237	8517	0.00595398	8169	0.00552367
446	V446	ACAACGTCTATATCACCGCCG	12670	0.003751	12492	0.00369091		4097	0.00230676	4262	0.00233429	2994	0.0018091	3106	0.00182174	3154	0.00262965	3232	0.00261402	3409	0.00238313	2970	0.00200824
447	V447	CAACGTCTATATCACCGCCGA	24946	0.00738535	24549	0.00725329		9989	0.00562416	10060	0.00550985	5197	0.00314024	4991	0.00292733	6442	0.00537103	6746	0.00545611	7595	0.00530944	7702	0.0052079
448	V448	AACGTCTATATCACCGCCGAC	11157	0.00330307	11038	0.00326131		3209	0.00180678	3226	0.00176688	6043	0.00365143	6033	0.00353849	1007	0.000839588	1160	0.000938199	749	0.000523603	808	0.000546349
449	V449	ACGTCTATATCACCGCCGACA	11064	0.00327553	11060	0.00326781		1612	0.000907614	1488	0.000814976	2879	0.00173961	2558	0.00150032	2816	0.00234784	2585	0.00209073	1973	0.00137927	1749	0.00118263
450	V450	CGTCTATATCACCGCCGACAA	14359	0.00425103	14149	0.00418049		4941	0.00278196	4707	0.00257802	2435	0.00147133	2450	0.00143698	2818	0.00234951	2992	0.00241991	1067	0.000745908	1232	0.000833047
451	V451	GTCTATATCACCGCCGACAAG	3049	0.000902667	2956	0.000873385		453	0.000255055	494	0.000270563	953	0.000575842	1044	0.000612329	502	0.000418543	491	0.000397117	496	0.000346739	459	0.000310364
452	V452	TCTATATCACCGCCGACAAGC	2228	0.000659607	2373	0.000701131		1778	0.00100108	1805	0.000988596	2187	0.00132148	2415	0.00141645	1016	0.000847092	1107	0.000895333	530	0.000370507	545	0.000368515
453	V453	CTATATCACCGCCGACAAGCA	2544	0.00075316	2621	0.000774405		1358	0.000764603	1162	0.000636426	1233	0.00074503	1393	0.000817026	1880	0.00156745	1872	0.00151406	1057	0.000738917	1006	0.000680232
454	V454	TATATCACCGCCGACAAGCAG	4671	0.00138287	4647	0.00137301		1475	0.000830478	1562	0.000855506	2581	0.00155955	2329	0.00136601	531	0.000442722	538	0.00043513	342	0.000239082	369	0.000249508
455	V455	ATATCACCGCCGACAAGCAGA	4203	0.00124431	4288	0.00126694		516	0.000290526	556	0.000304521	300	0.000181272	275	0.000161294	882	0.000735369	778	0.00062924	730	0.000510321	729	0.000492931
456	V456	TATCACCGCCGACAAGCAGAA	4544	0.00134527	4523	0.00133637		1274	0.000717308	1265	0.000692839	732	0.000442305	860	0.000504409	350	0.000291813	374	0.000302488	497	0.000347438	537	0.000363106
457	V457	ATCACCGCCGACAAGCAGAAG	4100	0.00121382	4090	0.00120844		600	0.000337821	681	0.000372983	893	0.000539588	1061	0.0006223	2175	0.00181341	1951	0.00157795	832	0.000581626	849	0.000574072
458	V458	TCACCGCCGACAAGCAGAAGA	5987	0.00177247	6652	0.00196541		3367	0.00189574	4339	0.00237647	2415	0.00145924	3234	0.00189681	2968	0.00247457	3507	0.00283643	1942	0.00135759	2547	0.00172222
459	V459	CACCGCCGACAAGCAGAAGAA	12041	0.00356478	11900	0.00351599		5740	0.00323183	5875	0.00321773	7624	0.00460674	7809	0.00458015	3109	0.00259213	3529	0.00285423	3141	0.00219578	3488	0.0023585
460	V460	ACCGCCGACAAGCAGAAGAAC	5556	0.00164487	5641	0.0016667		5251	0.0029565	5561	0.00304575	1720	0.0010393	1710	0.00100295	1986	0.00165583	2192	0.00177287	1003	0.000701167	1093	0.000739059
461	V461	CCGCCGACAAGCAGAAGAACG	5968	0.00176685	6224	0.00183895		3631	0.00204438	3878	0.00212398	4116	0.00248706	4290	0.00251618	1288	0.00107387	1472	0.00119054	1838	0.00128489	2046	0.00138345
462	V462	CGCCGACAAGCAGAAGAACGG	5601	0.00165819	5944	0.00175622		2876	0.00161929	3680	0.00201553	2199	0.00132873	2676	0.00156953	1067	0.000889613	1093	0.00088401	1705	0.00119191	2019	0.0013652
463	V463	GCCGACAAGCAGAAGAACGGC	7469	0.00221122	8581	0.00253536		6452	0.00363271	7099	0.00388811	8325	0.00503031	10032	0.00588399	4710	0.00392697	5883	0.00475812	5858	0.00409515	7400	0.00500369
464	V464	CCGACAAGCAGAAGAACGGCA	8664	0.00256501	9313	0.00275164		6335	0.00356683	7341	0.00402066	4344	0.00262483	5622	0.00329743	2327	0.00194014	2812	0.00227432	4403	0.00307801	6006	0.0040611
465	V465	CGACAAGCAGAAGAACGGCAT	7627	0.002258	8077	0.00238644		3926	0.00221048	3850	0.00210864	3492	0.00211001	3781	0.00221764	2544	0.00212106	3142	0.00254122	3321	0.00232161	4659	0.0031503
466	V466	GACAAGCAGAAGAACGGCATC	2790	0.000825989	2943	0.000869544		806	0.000453807	811	0.000444184	1223	0.000738988	1332	0.000781248	910	0.000758714	978	0.000790998	641	0.000448104	829	0.000560549
467	V467	ACAAGCAGAAGAACGGCATCA	1801	0.000533192	1781	0.000526217		463	0.000260686	486	0.000266182	2401	0.00145078	2368	0.00138888	847	0.000706188	835	0.000675341	1106	0.000773171	897	0.000606529
468	V468	CAAGCAGAAGAACGGCATCAA	3594	0.00106402	3649	0.00107814		1378	0.000775863	1069	0.00058549	1962	0.00118552	2136	0.00125281	218	0.000181758	208	0.000168229	317	0.000221605	428	0.000289403
469	V469	AAGCAGAAGAACGGCATCAAG	1300	0.000384869	1256	0.0003711		7	3.94125e-06	11	6.02469e-06	673	0.000406655	642	0.000376547	16	1.334e-05	26	2.10286e-05	134	9.36754e-05	165	0.000111569
470	V470	AGCAGAAGAACGGCATCAAGG	1308	0.000387238	1271	0.000375532		173	9.74052e-05	218	0.000119398	640	0.000386715	591	0.000346635	109	9.08789e-05	122	9.86726e-05	536	0.000374701	556	0.000375953
471	V471	GCAGAAGAACGGCATCAAGGC	2165	0.000640955	2060	0.000608651		2879	0.00162098	3182	0.00174278	3648	0.00220427	3931	0.00230562	2141	0.00178506	2204	0.00178258	2341	0.00163652	2452	0.00165798
472	V472	CAGAAGAACGGCATCAAGGCC	2693	0.000797272	2742	0.000810156		374	0.000210575	456	0.000249751	624	0.000377047	604	0.000354259	669	0.00055778	808	0.000653504	1356	0.000947939	1335	0.000902693
473	V473	AGAAGAACGGCATCAAGGCCA	763	0.000225889	746	0.000220414		28	1.5765e-05	18	9.85858e-06	93	5.61945e-05	112	6.56905e-05	191	0.000159247	253	0.000204624	291	0.000203429	258	0.000174453
474	V474	GAAGAACGGCATCAAGGCCAA	2321	0.00068714	2179	0.000643811		412	0.000231971	421	0.000230581	815	0.000492457	768	0.000450449	778	0.000648659	787	0.000636519	435	0.000304095	484	0.000327268
475	V475	AAGAACGGCATCAAGGCCAAC	1936	0.000573159	1895	0.0005599		1924	0.00108328	1794	0.000982572	434	0.000262241	531	0.000311443	741	0.00061781	570	0.000461011	927	0.000648038	861	0.000582186
476	V476	AGAACGGCATCAAGGCCAACT	1869	0.000553324	1972	0.000582651		1422	0.000800637	1301	0.000712556	185	0.000111785	153	8.97379e-05	390	0.000325163	331	0.00026771	97	6.78098e-05	76	5.13893e-05
477	V477	GAACGGCATCAAGGCCAACTT	2620	0.00077566	2549	0.000753132		2729	0.00153652	2792	0.00152918	1724	0.00104171	1849	0.00108448	891	0.000742873	1029	0.000832247	847	0.000592112	856	0.000578805
478	V478	AACGGCATCAAGGCCAACTTC	3386	0.00100244	3372	0.000996297		808	0.000454933	781	0.000427753	916	0.000553485	966	0.000566581	877	0.0007312	994	0.000803939	318	0.000222304	445	0.000300898
479	V479	ACGGCATCAAGGCCAACTTCA	2280	0.000675002	2256	0.000666562		481	0.00027082	560	0.000306711	423	0.000255594	618	0.000362471	1118	0.000932134	946	0.000765117	1576	0.00110173	1758	0.00118871
480	V480	CGGCATCAAGGCCAACTTCAA	5445	0.00161201	5332	0.0015754		3753	0.00211307	3720	0.00203744	1945	0.00117525	1985	0.00116425	1477	0.00123145	1506	0.00121804	5394	0.00377078	5566	0.00376359
481	V481	GGCATCAAGGCCAACTTCAAG	2028	0.000600396	1962	0.000579696		742	0.000417773	752	0.00041187	1139	0.000688231	963	0.000564821	349	0.000290979	271	0.000219183	292	0.000204128	266	0.000179862
482	V482	GCATCAAGGCCAACTTCAAGA	384	0.000113684	394	0.000116412		3	1.68911e-06	2	1.0954e-06	1272	0.000768595	1035	0.000607051	872	0.000727031	860	0.000695561	1044	0.000729829	1021	0.000690374
483	V483	CATCAAGGCCAACTTCAAGAT	2166	0.000641251	2112	0.000624015		624	0.000351334	685	0.000375174	1461	0.000882797	1366	0.000801189	940	0.000783727	861	0.00069637	234	0.000163582	233	0.000157549
484	V484	ATCAAGGCCAACTTCAAGATC	917	0.000271481	891	0.000263256		1327	0.000747149	1468	0.000804022	280	0.000169188	296	0.000173611	445	0.000371019	321	0.000259622	787	0.000550168	781	0.000528092
485	V485	TCAAGGCCAACTTCAAGATCC	827	0.000244836	802	0.00023696		449	0.000252803	388	0.000212507	264	0.00015952	370	0.000217013	53	4.41888e-05	50	4.04396e-05	190	0.000132823	241	0.000162958
486	V486	CAAGGCCAACTTCAAGATCCG	5554	0.00164428	5349	0.00158042		3444	0.0019391	3407	0.00186601	1502	0.000907571	1561	0.000915561	3109	0.00259213	3166	0.00256064	3615	0.00252714	3834	0.00259245
487	V487	AAGGCCAACTTCAAGATCCGC	1902	0.000563093	1772	0.000523558		1871	0.00105344	2005	0.00109814	495	0.0002991	478	0.000280358	996	0.000830417	1053	0.000851658	541	0.000378197	589	0.000398267
488	V488	AGGCCAACTTCAAGATCCGCC	3128	0.000926055	2910	0.000859794		700	0.000394125	844	0.000462258	687	0.000415114	758	0.000444584	937	0.000781225	1073	0.000867834	667	0.00046628	907	0.00061329
489	V489	GGCCAACTTCAAGATCCGCCA	3912	0.00115816	3823	0.00112955		3055	0.00172007	2940	0.00161023	1605	0.000969808	1417	0.000831102	1815	0.00151326	1783	0.00144208	874	0.000610987	819	0.000553787
490	V490	GCCAACTTCAAGATCCGCCAC	7606	0.00225178	7556	0.00223251		2112	0.00118913	2026	0.00110964	5308	0.00320731	5305	0.0031115	1148	0.000957147	903	0.000730339	988	0.000690681	865	0.000584891
491	V491	CCAACTTCAAGATCCGCCACA	5542	0.00164073	5450	0.00161027		957	0.000538825	1021	0.0005592	1377	0.000832041	1625	0.000953099	1004	0.000837087	949	0.000767544	575	0.000401965	590	0.000398943
492	V492	CAACTTCAAGATCCGCCACAA	6426	0.00190244	6223	0.00183866		2116	0.00119138	2355	0.00128983	719	0.00043445	823	0.000482708	761	0.000634485	1038	0.000839526	1381	0.000965416	1938	0.00131043
493	V493	AACTTCAAGATCCGCCACAAC	4421	0.00130885	4440	0.00131185		3898	0.00219471	3802	0.00208235	1154	0.000697295	1006	0.000590041	4803	0.00400451	4523	0.00365817	4780	0.00334155	4361	0.0029488
494	V494	ACTTCAAGATCCGCCACAACA	6284	0.0018604	6307	0.00186348		2629	0.00148022	2563	0.00140375	230	0.000138976	306	0.000179476	1971	0.00164332	2035	0.00164589	411	0.000287318	407	0.000275203
495	V495	CTTCAAGATCCGCCACAACAT	3420	0.0010125	3434	0.00101462		2502	0.00140872	2348	0.001286	505	0.000305142	522	0.000306165	75	6.25314e-05	62	5.01451e-05	117	8.17912e-05	141	9.53406e-05
496	V496	TTCAAGATCCGCCACAACATC	2108	0.00062408	2108	0.000622833		635	0.000357528	552	0.00030233	674	0.000407259	609	0.000357192	994	0.000828749	872	0.000705267	332	0.000232091	357	0.000241394
497	V497	TCAAGATCCGCCACAACATCG	3352	0.000992371	3315	0.000979456		965	0.00054333	964	0.000527982	339	0.000204838	395	0.000231676	1143	0.000952978	1269	0.00102636	483	0.000337651	525	0.000354992
498	V498	CAAGATCCGCCACAACATCGA	4627	0.00136984	4601	0.00135942		2869	0.00161535	2797	0.00153191	1760	0.00106347	1776	0.00104166	1200	0.0010005	1275	0.00103121	2009	0.00140443	2012	0.00136046
499	V499	AAGATCCGCCACAACATCGAG	3144	0.000930792	3159	0.000933364		1564	0.000880588	1394	0.000763492	3451	0.00208524	3525	0.00206749	2362	0.00196932	2244	0.00181493	2656	0.00185673	2637	0.00178307
500	V500	AGATCCGCCACAACATCGAGG	2977	0.000881351	2967	0.000876635		1324	0.000745459	1579	0.000864816	795	0.000480372	718	0.000421123	358	0.000298483	326	0.000263666	1085	0.000758491	1054	0.000712688
501	V501	GATCCGCCACAACATCGAGGA	6077	0.00179912	6074	0.00179463		5997	0.00337653	5926	0.00324566	4765	0.00287921	5047	0.00296018	2578	0.00214941	2637	0.00213278	3058	0.00213776	3011	0.00203596
502	V502	ATCCGCCACAACATCGAGGAC	4569	0.00135267	4451	0.0013151		1900	0.00106977	1898	0.00103953	1403	0.000847751	1352	0.000792978	1963	0.00163665	1930	0.00156097	1848	0.00129188	1878	0.00126986
503	V503	TCCGCCACAACATCGAGGACG	6373	0.00188675	6419	0.00189657		4031	0.0022696	4224	0.00231348	5035	0.00304236	5034	0.00295255	1692	0.00141071	1746	0.00141215	1402	0.000980096	1420	0.000960168
504	V504	CCGCCACAACATCGAGGACGG	9965	0.00295017	9945	0.00293837		3495	0.00196781	3578	0.00195967	3423	0.00206832	3428	0.0020106	4728	0.00394198	4808	0.00388867	2022	0.00141352	2133	0.00144228
505	V505	CGCCACAACATCGAGGACGGC	7351	0.00217629	7218	0.00213264		3719	0.00209393	4009	0.00219572	7098	0.00428891	7150	0.00419363	1696	0.00141404	1834	0.00148332	1403	0.000980795	1565	0.00105821
506	V506	GCCACAACATCGAGGACGGCG	6230	0.00184441	6200	0.00183186		2387	0.00134397	2394	0.00131119	3926	0.00237225	3859	0.00226339	2422	0.00201935	2376	0.00192169	2013	0.00140723	1662	0.0011238
507	V507	CCACAACATCGAGGACGGCGG	12046	0.00356626	12141	0.0035872		10478	0.00589949	10794	0.00591186	8692	0.00525207	9283	0.00544469	3052	0.00254461	3153	0.00255012	12202	0.00853005	12786	0.00864557
508	V508	CACAACATCGAGGACGGCGGC	4918	0.00145599	4897	0.00144688		1499	0.000843991	1691	0.000926159	1593	0.000962557	1452	0.00085163	2486	0.00207271	2576	0.00208345	727	0.000508224	635	0.000429371
509	V509	ACAACATCGAGGACGGCGGCG	3369	0.000997404	3524	0.00104121		3283	0.00184845	3377	0.00184958	1849	0.00111724	1997	0.00117129	2404	0.00200434	2726	0.00220477	5332	0.00372744	5034	0.00340386
510	V510	CAACATCGAGGACGGCGGCGT	7831	0.00231839	8162	0.00241156		2574	0.00144925	2822	0.00154561	4675	0.00282483	4509	0.00264463	2423	0.00202018	2565	0.00207455	853	0.000596307	994	0.000672118
511	V511	AACATCGAGGACGGCGGCGTG	2973	0.000880167	3135	0.000926273		465	0.000261812	522	0.000285899	1215	0.000734154	1338	0.000784767	1785	0.00148825	1994	0.00161273	673	0.000470474	781	0.000528092
512	V512	ACATCGAGGACGGCGGCGTGC	1407	0.000416547	1404	0.000414828		1990	0.00112044	2023	0.00110799	3190	0.00192753	2738	0.0016059	2823	0.00235368	2401	0.00194191	5810	0.0040616	5075	0.00343159
513	V513	CATCGAGGACGGCGGCGTGCA	3943	0.00116734	3828	0.00113103		3560	0.00200441	3466	0.00189832	6153	0.0037179	5985	0.00351034	4606	0.00384026	4322	0.0034956	4018	0.00280886	3981	0.00269185
514	V514	ATCGAGGACGGCGGCGTGCAG	1896	0.000561317	1938	0.000572605		933	0.000525312	1038	0.000568511	3706	0.00223932	3813	0.00223641	416	0.000346841	368	0.000297635	828	0.00057883	936	0.000632899
515	V515	TCGAGGACGGCGGCGTGCAGC	2813	0.000832798	2930	0.000865703		7739	0.00435733	7656	0.00419318	5651	0.00341457	5835	0.00342236	9923	0.00827332	10011	0.00809682	16170	0.011304	16214	0.0109635
516	V516	CGAGGACGGCGGCGTGCAGCT	3901	0.0011549	4139	0.00122292		7083	0.00398798	8091	0.00443143	8116	0.00490403	9314	0.00546287	3189	0.00265883	3645	0.00294805	2108	0.00147364	2411	0.00163026
517	V517	GAGGACGGCGGCGTGCAGCTC	1146	0.000339277	1154	0.000340963		1124	0.000632852	1285	0.000703793	144	8.70108e-05	213	0.000124929	1607	0.00133984	1629	0.00131752	963	0.000673204	984	0.000665356
518	V518	AGGACGGCGGCGTGCAGCTCG	2027	0.0006001	2053	0.000606583		813	0.000457748	693	0.000379555	391	0.000236258	354	0.000207629	1676	0.00139737	1406	0.00113716	2138	0.00149461	2260	0.00152815
519	V519	GGACGGCGGCGTGCAGCTCGC	2730	0.000808226	2663	0.000786815		5530	0.00311359	5627	0.0030819	1981	0.001197	2181	0.00127921	1078	0.000898784	1003	0.000811218	3503	0.00244884	3594	0.00243017
520	V520	GACGGCGGCGTGCAGCTCGCC	2462	0.000728883	2431	0.000718267		1751	0.000985876	1884	0.00103186	3022	0.00182602	3092	0.00181353	1910	0.00159247	1865	0.0015084	2862	0.00200074	2601	0.00175873
521	V521	ACGGCGGCGTGCAGCTCGCCG	2639	0.000781285	2607	0.000770269		3275	0.00184394	3558	0.00194871	1512	0.000913613	1757	0.00103052	400	0.000333501	556	0.000449688	774	0.00054108	822	0.000555816
522	V522	CGGCGGCGTGCAGCTCGCCGA	2622	0.000776252	2671	0.000789178		2173	0.00122348	2157	0.00118139	2324	0.00140426	2332	0.00136777	980	0.000817077	906	0.000732765	606	0.000423636	595	0.000402324
523	V523	GGCGGCGTGCAGCTCGCCGAC	3031	0.000897338	3101	0.000916227		1754	0.000987565	1789	0.000979833	1104	0.000667083	1253	0.000734912	982	0.000818744	1002	0.000810409	928	0.000648737	921	0.000622757
524	V524	GCGGCGTGCAGCTCGCCGACC	1808	0.000535264	1843	0.000544536		455	0.000256181	377	0.000206482	2116	0.00127858	2271	0.00133199	653	0.00054444	622	0.000503069	438	0.000306193	518	0.000350258
525	V525	CGGCGTGCAGCTCGCCGACCA	2967	0.00087839	3179	0.000939273		3659	0.00206015	3811	0.00208728	1316	0.000795182	1420	0.000832862	836	0.000697016	882	0.000713354	506	0.000353729	577	0.000390153
526	V526	GGCGTGCAGCTCGCCGACCAC	2501	0.000740429	2591	0.000765541		919	0.00051743	928	0.000508265	1105	0.000667687	977	0.000573032	1968	0.00164082	2216	0.00179228	1931	0.0013499	1948	0.00131719
527	V527	GCGTGCAGCTCGCCGACCACT	2573	0.000761745	2455	0.000725359		2464	0.00138732	2696	0.0014766	4498	0.00271788	4168	0.00244462	1527	0.00127314	1851	0.00149707	4338	0.00303257	3642	0.00246263
528	V528	CGTGCAGCTCGCCGACCACTA	3880	0.00114869	3788	0.00111921		2057	0.00115816	2303	0.00126135	3576	0.00216077	3483	0.00204286	2486	0.00207271	2979	0.00240939	5667	0.00396163	6263	0.00423488
529	V529	GTGCAGCTCGCCGACCACTAC	1467	0.00043431	1469	0.000434033		2556	0.00143912	2592	0.00141964	2606	0.00157465	2908	0.00170561	2758	0.00229949	2955	0.00238998	4284	0.00299482	4585	0.00310026
530	V530	TGCAGCTCGCCGACCACTACC	1992	0.000589738	1896	0.000560195		10	5.63036e-06	6	3.28619e-06	1893	0.00114383	1752	0.00102759	975	0.000812908	942	0.000761882	940	0.000657126	827	0.000559196
531	V531	GCAGCTCGCCGACCACTACCA	2688	0.000795791	2703	0.000798633		16972	0.00955584	15339	0.00840115	6826	0.00412455	5785	0.00339303	9480	0.00790397	8639	0.00698715	9715	0.00679146	8850	0.00598415
532	V532	CAGCTCGCCGACCACTACCAG	2306	0.000682699	2412	0.000712654		3072	0.00172965	2983	0.00163379	1455	0.000879172	1179	0.00069151	477	0.0003977	569	0.000460203	2648	0.00185114	2612	0.00176617
533	V533	AGCTCGCCGACCACTACCAGC	2842	0.000841384	2711	0.000800997		1782	0.00100333	1805	0.000988596	712	0.00043022	762	0.00044693	1856	0.00154744	1814	0.00146715	1484	0.00103742	1663	0.00112448
534	V534	GCTCGCCGACCACTACCAGCA	4388	0.00129908	4393	0.00129796		1430	0.000805141	1393	0.000762944	4115	0.00248645	3729	0.00218714	2843	0.00237036	2871	0.00232204	2752	0.00192384	2785	0.00188315
535	V535	CTCGCCGACCACTACCAGCAG	7259	0.00214905	7228	0.0021356		4727	0.00266147	4890	0.00267825	5086	0.00307317	5374	0.00315197	1383	0.00115308	1378	0.00111452	4259	0.00297734	4359	0.00294745
536	V536	TCGCCGACCACTACCAGCAGA	6121	0.00181214	6226	0.00183954		3513	0.00197794	3417	0.00187149	5057	0.00305565	5135	0.00301179	922	0.000768719	906	0.000732765	2522	0.00176305	2797	0.00189126
537	V537	CGCCGACCACTACCAGCAGAA	9243	0.00273642	9041	0.00267127		5315	0.00299254	5362	0.00293676	3531	0.00213358	3636	0.0021326	1816	0.00151409	1722	0.00139274	1991	0.00139185	2352	0.00159036
538	V538	GCCGACCACTACCAGCAGAAC	4452	0.00131803	4283	0.00126546		3305	0.00186083	3270	0.00179098	2344	0.00141634	2489	0.00145985	1356	0.00113057	1397	0.00112988	1738	0.00121498	1722	0.00116437
539	V539	CCGACCACTACCAGCAGAACA	8911	0.00263813	8894	0.00262784		2063	0.00116154	1961	0.00107404	1966	0.00118794	1941	0.00113844	1182	0.000985494	1055	0.000853275	1378	0.000963318	1451	0.000981129
540	V540	CGACCACTACCAGCAGAACAC	19685	0.00582781	19585	0.00578662		8901	0.00501158	8693	0.00476115	6570	0.00396987	6446	0.00378072	5497	0.00458313	5679	0.00459313	8136	0.00568763	8777	0.00593478
541	V541	GACCACTACCAGCAGAACACC	6639	0.0019655	6554	0.00193646		1269	0.000714492	1167	0.000639165	254	0.000153477	245	0.000143698	1607	0.00133984	1498	0.00121157	983	0.000687186	996	0.00067347
542	V542	ACCACTACCAGCAGAACACCC	12459	0.00368853	12411	0.00366698		2984	0.0016801	3178	0.00174059	3152	0.00190457	3561	0.00208861	3287	0.00274054	3415	0.00276202	1803	0.00126042	1878	0.00126986
543	V543	CCACTACCAGCAGAACACCCC	11624	0.00344132	11523	0.00340461		6617	0.00372561	6436	0.00352499	2029	0.00122601	2290	0.00134314	3348	0.0027914	3272	0.00264637	2004	0.00140094	1942	0.00131313
544	V544	CACTACCAGCAGAACACCCCC	10698	0.00316718	10641	0.00314401		2660	0.00149768	2787	0.00152644	2708	0.00163629	2864	0.0016798	1435	0.00119643	1804	0.00145906	2456	0.00171692	2540	0.00171748
545	V545	ACTACCAGCAGAACACCCCCA	7486	0.00221626	7448	0.0022006		3290	0.00185239	3687	0.00201937	2901	0.00175291	2832	0.00166103	2875	0.00239704	2839	0.00229616	4218	0.00294868	4376	0.00295894
546	V546	CTACCAGCAGAACACCCCCAT	6514	0.00192849	6526	0.00192818		2543	0.0014318	2739	0.00150015	2491	0.00150517	2321	0.00136132	2743	0.00228698	2943	0.00238027	2714	0.00189728	3126	0.00211372
547	V547	TACCAGCAGAACACCCCCATC	5907	0.00174879	5845	0.00172697		1720	0.000968422	1902	0.00104172	2143	0.00129489	2213	0.00129797	897	0.000747875	1086	0.000878348	708	0.000494942	894	0.0006045
548	V548	ACCAGCAGAACACCCCCATCG	8447	0.00250076	8499	0.00251113		2672	0.00150443	2692	0.00147441	3023	0.00182662	3358	0.00196954	1825	0.0015216	1741	0.00140811	2832	0.00197977	2686	0.0018162
549	V549	CCAGCAGAACACCCCCATCGG	9188	0.00272014	9216	0.00272298		3280	0.00184676	3346	0.0018326	2311	0.0013964	2278	0.0013361	2002	0.00166917	2158	0.00174537	2875	0.00200983	2849	0.00192642
550	V550	CAGCAGAACACCCCCATCGGC	8198	0.00242705	8131	0.0024024		6346	0.00357303	6090	0.00333549	4733	0.00285988	4757	0.00279009	1633	0.00136152	1722	0.00139274	1453	0.00101575	1396	0.00094394
551	V551	AGCAGAACACCCCCATCGGCG	6002	0.00177691	5953	0.00175888		1657	0.00093295	1576	0.000863173	8975	0.00542307	9171	0.005379	2749	0.00229198	2642	0.00213683	981	0.000685788	993	0.000671441
552	V552	GCAGAACACCCCCATCGGCGA	9290	0.00275034	9171	0.00270968		4945	0.00278421	5050	0.00276588	2871	0.00173478	2855	0.00167452	2598	0.00216609	2767	0.00223793	2788	0.00194901	2746	0.00185678
553	V553	CAGAACACCCCCATCGGCGAC	8841	0.00261741	8820	0.00260597		2172	0.00122291	1987	0.00108828	1788	0.00108038	1836	0.00107685	1810	0.00150909	1884	0.00152376	3642	0.00254601	3838	0.00259516
554	V554	AGAACACCCCCATCGGCGACG	9279	0.00274708	9442	0.00278975		4293	0.00241711	4287	0.00234798	1868	0.00112872	1866	0.00109445	3763	0.00313741	4125	0.00333627	4447	0.00310876	5050	0.00341468
555	V555	GAACACCCCCATCGGCGACGG	5326	0.00157678	5360	0.00158367		5434	0.00305954	5899	0.00323088	2706	0.00163508	3230	0.00189447	2188	0.00182425	2215	0.00179147	3505	0.00245024	3830	0.00258975
556	V556	AACACCCCCATCGGCGACGGC	5253	0.00155517	5166	0.00152636		772	0.000434664	611	0.000334644	713	0.000430824	703	0.000412325	1346	0.00112223	1301	0.00105224	481	0.000336253	480	0.000324564
557	V557	ACACCCCCATCGGCGACGGCC	4631	0.00137102	4547	0.00134346		6103	0.00343621	6614	0.00362248	5964	0.0036037	6397	0.00375198	1896	0.00158079	2030	0.00164185	4345	0.00303746	4719	0.00319087
558	V558	CACCCCCATCGGCGACGGCCC	6149	0.00182043	6027	0.00178075		3511	0.00197682	3294	0.00180412	4181	0.00252633	4088	0.0023977	1289	0.00107471	1385	0.00112018	2587	0.00180849	2531	0.0017114
559	V559	ACCCCCATCGGCGACGGCCCC	3976	0.00117711	4060	0.00119957		2483	0.00139802	2394	0.00131119	4571	0.00276199	4964	0.0029115	3855	0.00321411	3953	0.00319715	2542	0.00177704	2835	0.00191695
560	V560	CCCCCATCGGCGACGGCCCCG	2437	0.000721482	2499	0.000738359		2211	0.00124487	2166	0.00118632	2202	0.00133054	2334	0.00136894	77	6.41989e-05	92	7.44089e-05	1082	0.000756394	1270	0.000858742
561	V561	CCCCATCGGCGACGGCCCCGT	5363	0.00158773	5461	0.00161352		3456	0.00194585	3376	0.00184903	2218	0.00134021	2089	0.00122525	3006	0.00250626	2701	0.00218455	891	0.000622871	834	0.00056393
562	V562	CCCATCGGCGACGGCCCCGTG	3553	0.00105188	3335	0.000985365		3812	0.00214629	4075	0.00223187	3053	0.00184475	3323	0.00194901	1365	0.00113807	1426	0.00115334	1963	0.00137227	2045	0.00138278
563	V563	CCATCGGCGACGGCCCCGTGC	1894	0.000560725	2001	0.000591219		1320	0.000743207	1320	0.000722962	904	0.000546234	907	0.000531976	24	2.001e-05	19	1.5367e-05	1759	0.00122966	1596	0.00107917
564	V564	CATCGGCGACGGCCCCGTGCT	2997	0.000887272	3097	0.000915045		2638	0.00148529	2786	0.00152589	1099	0.000664062	1252	0.000734326	1202	0.00100217	1238	0.00100128	753	0.0005264	820	0.000554463
565	V565	ATCGGCGACGGCCCCGTGCTG	1732	0.000512764	1964	0.000580287		1062	0.000597944	1185	0.000649023	2423	0.00146408	2797	0.0016405	1620	0.00135068	1610	0.00130215	3272	0.00228736	3666	0.00247886
566	V566	TCGGCGACGGCCCCGTGCTGC	2657	0.000786614	2739	0.00080927		2502	0.00140872	2442	0.00133748	2699	0.00163085	2866	0.00168097	1696	0.00141404	1770	0.00143156	3119	0.0021804	2969	0.00200756
567	V567	CGGCGACGGCCCCGTGCTGCT	2749	0.000813851	2791	0.000824634		784	0.00044142	900	0.000492929	1082	0.000653789	1194	0.000700308	1217	0.00101468	1287	0.00104092	900	0.000629163	872	0.000589624
568	V568	GGCGACGGCCCCGTGCTGCTG	2307	0.000682995	2185	0.000645584		2586	0.00145601	2759	0.0015111	2974	0.00179701	3112	0.00182526	1592	0.00132733	1732	0.00140083	1415	0.000989184	1329	0.000898636
569	V569	GCGACGGCCCCGTGCTGCTGC	2692	0.000796976	2772	0.00081902		5020	0.00282644	5238	0.00286885	4327	0.00261455	4770	0.00279771	1786	0.00148908	1938	0.00156744	2240	0.00156592	2411	0.00163026
570	V570	CGACGGCCCCGTGCTGCTGCC	3334	0.000987042	3357	0.000991865		5525	0.00311077	5370	0.00294114	5104	0.00308405	5208	0.00305461	1119	0.000932968	1116	0.000902612	5389	0.00376729	6114	0.00413413
571	V571	GACGGCCCCGTGCTGCTGCCC	2793	0.000826877	2736	0.000808383		1434	0.000807393	1307	0.000715842	4319	0.00260972	4193	0.00245929	2193	0.00182842	2043	0.00165236	1208	0.000844477	1077	0.00072824
572	V572	ACGGCCCCGTGCTGCTGCCCG	2068	0.000612238	2084	0.000615742		2040	0.00114859	2105	0.00115291	1463	0.000884006	1526	0.000895033	2582	0.00215275	2649	0.00214249	1754	0.00122617	1972	0.00133342
573	V573	CGGCCCCGTGCTGCTGCCCGA	3644	0.00107882	3507	0.00103618		1726	0.0009718	1779	0.000974356	2494	0.00150698	2591	0.00151968	1335	0.00111306	1385	0.00112018	3920	0.00274035	4140	0.00279936
574	V574	GGCCCCGTGCTGCTGCCCGAC	2801	0.000829245	2866	0.000846793		1297	0.000730257	1375	0.000753086	2639	0.00159459	2729	0.00160062	957	0.0007979	1031	0.000833864	1423	0.000994777	1536	0.0010386
575	V575	GCCCCGTGCTGCTGCCCGACA	5840	0.00172895	6061	0.00179079		4028	0.00226791	4202	0.00230143	3960	0.0023928	4188	0.00245636	1761	0.00146824	1828	0.00147847	3965	0.00277181	4360	0.00294812
576	V576	CCCCGTGCTGCTGCCCGACAA	7073	0.00209399	7215	0.00213176		3262	0.00183662	3536	0.00193666	3590	0.00216923	3544	0.00207864	2270	0.00189262	2305	0.00186427	2348	0.00164142	2613	0.00176684
577	V577	CCCGTGCTGCTGCCCGACAAC	5470	0.00161941	5453	0.00161115		3959	0.00222906	4294	0.00235182	2460	0.00148643	2722	0.00159651	1900	0.00158413	2237	0.00180927	3616	0.00252784	3960	0.00267765
578	V578	CCGTGCTGCTGCCCGACAACC	4679	0.00138523	4621	0.00136533		3532	0.00198864	3396	0.00185999	3434	0.00207497	3417	0.00200415	1309	0.00109138	1278	0.00103364	5045	0.00352681	5193	0.00351137
579	V579	CGTGCTGCTGCCCGACAACCA	4853	0.00143675	4793	0.00141615		2567	0.00144531	2523	0.00138184	4572	0.00276259	5028	0.00294903	1364	0.00113724	1284	0.00103849	1732	0.00121079	1682	0.00113733
580	V580	GTGCTGCTGCCCGACAACCAC	2103	0.0006226	2027	0.000598901		2381	0.00134059	2327	0.0012745	2950	0.00178251	2892	0.00169622	1170	0.000975489	989	0.000799895	187	0.000130726	210	0.000141997
581	V581	TGCTGCTGCCCGACAACCACT	2506	0.00074191	2323	0.000686358		373	0.000210012	408	0.000223461	341	0.000206046	280	0.000164226	1366	0.0011389	1277	0.00103283	1537	0.00107447	1409	0.00095273
582	V582	GCTGCTGCCCGACAACCACTA	2026	0.000599804	2019	0.000596537		1159	0.000652558	962	0.000526886	111	6.70708e-05	81	4.75083e-05	48	4.00201e-05	56	4.52923e-05	154	0.000107657	201	0.000135911
583	V583	CTGCTGCCCGACAACCACTAC	3639	0.00107734	3579	0.00105746		1082	0.000609205	1054	0.000577275	523	0.000316018	438	0.000256897	1259	0.00104969	1186	0.000959227	1640	0.00114647	1528	0.00103319
584	V584	TGCTGCCCGACAACCACTACC	4845	0.00143438	4768	0.00140876		1161	0.000653685	1321	0.00072351	3161	0.00191001	3187	0.00186925	1391	0.00115975	1423	0.00115091	1414	0.000988485	1442	0.000975044
585	V585	GCTGCCCGACAACCACTACCT	2340	0.000692765	2288	0.000676016		2355	0.00132595	2209	0.00120987	1367	0.000825998	1237	0.000725528	841	0.000701185	807	0.000652695	1444	0.00100946	1337	0.000904045
586	V586	CTGCCCGACAACCACTACCTG	6380	0.00188882	6395	0.00188948		3017	0.00169868	2730	0.00149522	1313	0.000793369	1242	0.000728461	692	0.000576956	583	0.000471526	6233	0.0043573	6224	0.00420851
587	V587	TGCCCGACAACCACTACCTGA	8787	0.00260142	8641	0.00255308		4978	0.00280279	4870	0.00266729	5305	0.0032055	4834	0.00283525	2090	0.00174254	1907	0.00154237	2764	0.00193223	2644	0.00178781
588	V588	GCCCGACAACCACTACCTGAG	8146	0.00241165	8219	0.0024284		3123	0.00175836	3006	0.00164638	4030	0.00243509	4052	0.00237659	2587	0.00215692	2617	0.00211661	3111	0.00217481	3717	0.00251334
589	V589	CCCGACAACCACTACCTGAGC	12847	0.0038034	12790	0.00377896		3487	0.00196331	3440	0.00188408	5187	0.0031342	5093	0.00298716	4173	0.00347925	4472	0.00361692	2718	0.00190007	2633	0.00178037
590	V590	CCGACAACCACTACCTGAGCT	5211	0.00154273	5056	0.00149385		921	0.000518556	1006	0.000550985	2407	0.00145441	2456	0.0014405	1467	0.00122311	1649	0.0013337	298	0.000208323	313	0.000211643
591	V591	CGACAACCACTACCTGAGCTA	12548	0.00371488	12425	0.00367111		6250	0.00351897	6406	0.00350856	2234	0.00134988	2176	0.00127627	3667	0.00305737	3509	0.00283805	2432	0.00170014	2309	0.00156129
592	V592	GACAACCACTACCTGAGCTAC	5338	0.00158033	5156	0.0015234		1253	0.000705484	1223	0.000669836	1387	0.000838083	1140	0.000668635	898	0.000748709	939	0.000759456	779	0.000544575	699	0.000472646
593	V593	ACAACCACTACCTGAGCTACC	6642	0.00196639	6553	0.00193616		1356	0.000763477	1363	0.000746513	697	0.000421156	721	0.000422883	406	0.000338503	401	0.000324326	127	8.87819e-05	146	9.87215e-05
594	V594	CAACCACTACCTGAGCTACCA	8476	0.00250935	8282	0.00244701		644	0.000362595	637	0.000348884	1504	0.000908779	1229	0.000720836	940	0.000783727	874	0.000706884	1150	0.00080393	1220	0.000824933
595	V595	AACCACTACCTGAGCTACCAG	7356	0.00217777	7403	0.0021873		1959	0.00110299	1899	0.00104008	1187	0.000717235	1105	0.000648107	1499	0.00124979	1475	0.00119297	1105	0.000772472	983	0.00066468
596	V596	ACCACTACCTGAGCTACCAGT	7245	0.00214491	7119	0.00210339		2741	0.00154328	2860	0.00156642	699	0.000422365	703	0.000412325	1571	0.00130982	1697	0.00137252	1027	0.000717945	915	0.0006187
597	V597	CCACTACCTGAGCTACCAGTC	13936	0.0041258	13749	0.0040623		2728	0.00153596	2738	0.0014996	3445	0.00208161	3609	0.00211676	2031	0.00169335	2068	0.00167258	849	0.00059351	1056	0.00071404
598	V598	CACTACCTGAGCTACCAGTCC	11394	0.00337323	11310	0.00334167		2457	0.00138338	2646	0.00144921	4350	0.00262845	4468	0.00262058	725	0.00060447	711	0.000575051	1125	0.000786454	1141	0.000771515
599	V599	ACTACCTGAGCTACCAGTCCG	5589	0.00165464	5574	0.0016469		1429	0.000804578	1603	0.000877961	1493	0.000902133	1832	0.00107451	862	0.000718694	1006	0.000813645	1616	0.0011297	1946	0.00131584
600	V600	CTACCTGAGCTACCAGTCCGC	7313	0.00216504	7438	0.00219764		2740	0.00154272	2925	0.00160202	2279	0.00137707	2398	0.00140648	2726	0.00227281	2661	0.0021522	1119	0.000782259	1121	0.000757992
601	V601	TACCTGAGCTACCAGTCCGCC	4459	0.0013201	4505	0.00133106		3678	0.00207085	3745	0.00205113	728	0.000439888	801	0.000469804	1766	0.00147241	1458	0.00117922	2877	0.00201122	2781	0.00188044
602	V602	ACCTGAGCTACCAGTCCGCCC	7494	0.00221862	7850	0.00231937		2193	0.00123474	2343	0.00128326	3228	0.00195049	3486	0.00204462	637	0.0005311	696	0.000562919	2309	0.00161415	2308	0.00156061
603	V603	CCTGAGCTACCAGTCCGCCCT	4362	0.00129138	4341	0.0012826		902	0.000507858	935	0.000512098	1363	0.000823581	1480	0.000868053	500	0.000416876	508	0.000410866	309	0.000216013	272	0.000183919
604	V604	CTGAGCTACCAGTCCGCCCTG	7413	0.00219464	7353	0.00217253		4716	0.00265528	4872	0.00266839	7808	0.00471792	8161	0.00478661	3008	0.00250792	2964	0.00239726	7366	0.00514935	7529	0.00509092
605	V605	TGAGCTACCAGTCCGCCCTGA	4535	0.0013426	4689	0.00138542		851	0.000479143	858	0.000469926	1646	0.000994582	1849	0.00108448	2767	0.00230699	3415	0.00276202	809	0.000565548	855	0.000578129
606	V606	GAGCTACCAGTCCGCCCTGAG	3568	0.00105632	3658	0.0010808		2044	0.00115085	1862	0.00101982	787	0.000475538	713	0.00041819	715	0.000596132	579	0.000468291	1744	0.00121918	1511	0.0010217
607	V607	AGCTACCAGTCCGCCCTGAGC	1414	0.000418619	1462	0.000431965		245	0.000137944	275	0.000150617	1160	0.00070092	1079	0.000632858	828	0.000690346	679	0.00054917	2158	0.00150859	2056	0.00139021
608	V608	GCTACCAGTCCGCCCTGAGCA	3379	0.00100036	3489	0.00103087		1186	0.00066776	1358	0.000743775	611	0.000369192	635	0.000372442	252	0.000210105	275	0.000222418	1864	0.00130307	2215	0.00149773
609	V609	CTACCAGTCCGCCCTGAGCAA	5077	0.00150306	4979	0.0014711		6905	0.00388776	6988	0.00382732	4266	0.00257769	4322	0.00253495	2426	0.00202268	2410	0.00194919	1431	0.00100037	1551	0.00104875
610	V610	TACCAGTCCGCCCTGAGCAAA	2511	0.00074339	2668	0.000788292		548	0.000308544	531	0.000290828	1193	0.00072086	1141	0.000669222	1202	0.00100217	1070	0.000865407	223	0.000155893	270	0.000182567
611	V611	ACCAGTCCGCCCTGAGCAAAG	3583	0.00106076	3798	0.00112216		537	0.00030235	635	0.000347789	937	0.000566174	983	0.000576551	558	0.000465233	574	0.000464247	665	0.000464882	651	0.00044019
612	V612	CCAGTCCGCCCTGAGCAAAGA	4017	0.00118925	4035	0.00119219		1216	0.000684652	1316	0.000720772	595	0.000359524	547	0.000320828	627	0.000522762	666	0.000538655	139	9.71707e-05	160	0.000108188
613	V613	CAGTCCGCCCTGAGCAAAGAC	4846	0.00143467	4835	0.00142856		1824	0.00102698	1943	0.00106418	1893	0.00114383	1937	0.00113609	1336	0.00111389	1434	0.00115981	485	0.000339049	431	0.000291431
614	V614	AGTCCGCCCTGAGCAAAGACC	2432	0.000720002	2467	0.000728904		748	0.000421151	691	0.00037846	798	0.000482185	721	0.000422883	639	0.000532767	610	0.000493363	1134	0.000792745	1276	0.000862799
615	V615	GTCCGCCCTGAGCAAAGACCC	3336	0.000987634	3312	0.000978569		2609	0.00146896	2379	0.00130298	5068	0.0030623	4686	0.00274844	3240	0.00270136	2950	0.00238594	3788	0.00264808	3409	0.00230508
616	V616	TCCGCCCTGAGCAAAGACCCC	5291	0.00156642	5299	0.00156565		980	0.000551775	1045	0.000572345	2864	0.00173055	2541	0.00149035	2690	0.00224279	2492	0.00201551	2108	0.00147364	1996	0.00134964
617	V617	CCGCCCTGAGCAAAGACCCCA	6393	0.00189267	6507	0.00192257		3082	0.00173528	3473	0.00190216	3198	0.00193236	3274	0.00192027	1238	0.00103218	1203	0.000972977	3050	0.00213216	3018	0.00204069
618	V618	CGCCCTGAGCAAAGACCCCAA	11501	0.00340491	11369	0.0033591		3337	0.00187885	3487	0.00190983	2845	0.00171907	3042	0.0017842	3993	0.00332917	4333	0.0035045	3138	0.00219368	3372	0.00228006
619	V619	GCCCTGAGCAAAGACCCCAAC	9412	0.00278645	9483	0.00280186		3479	0.0019588	3680	0.00201553	6007	0.00362968	6902	0.00404818	3129	0.00260881	3151	0.0025485	6025	0.0042119	6087	0.00411587
620	V620	CCCTGAGCAAAGACCCCAACG	8276	0.00245014	8048	0.00237788		2024	0.00113958	2233	0.00122301	2372	0.00143326	2574	0.00150971	1940	0.00161748	2143	0.00173324	496	0.000346739	449	0.000303602
621	V621	CCTGAGCAAAGACCCCAACGA	7407	0.00219287	7464	0.00220533		1603	0.000902546	1705	0.000933826	2283	0.00137948	2289	0.00134255	1785	0.00148825	1899	0.0015359	1457	0.00101854	1494	0.0010102
622	V622	CTGAGCAAAGACCCCAACGAG	5077	0.00150306	4996	0.00147613		1869	0.00105231	2077	0.00113757	2239	0.0013529	2392	0.00140296	1353	0.00112807	1446	0.00116951	1275	0.000891314	1419	0.000959492
623	V623	TGAGCAAAGACCCCAACGAGA	4592	0.00135948	4531	0.00133874		1753	0.000987002	1920	0.00105158	1975	0.00119338	2268	0.00133023	828	0.000690346	1007	0.000814453	267	0.000186652	337	0.000227871
624	V624	GAGCAAAGACCCCAACGAGAA	2997	0.000887272	2902	0.00085743		1351	0.000760661	1498	0.000820453	727	0.000439284	681	0.000399422	209	0.000174254	204	0.000164994	632	0.000441812	751	0.000507807
625	V625	AGCAAAGACCCCAACGAGAAG	2408	0.000712896	2389	0.000705858		1636	0.000921127	1738	0.000951901	201	0.000121453	221	0.000129621	107	8.92114e-05	144	0.000116466	850	0.000594209	832	0.000562577
626	V626	GCAAAGACCCCAACGAGAAGC	2342	0.000693357	2306	0.000681335		664	0.000373856	644	0.000352718	1256	0.000758928	1035	0.000607051	1446	0.0012056	1451	0.00117356	513	0.000358623	600	0.000405705
627	V627	CAAAGACCCCAACGAGAAGCG	3415	0.00101102	3252	0.000960842		2069	0.00116492	2145	0.00117481	2152	0.00130033	2595	0.00152203	1669	0.00139153	1767	0.00142914	1090	0.000761986	1290	0.000872265
628	V628	AAAGACCCCAACGAGAAGCGC	3251	0.000962469	3322	0.000981524		3059	0.00172233	2935	0.0016075	2525	0.00152571	2617	0.00153493	1380	0.00115058	1344	0.00108702	1965	0.00137367	2082	0.0014078
629	V629	AAGACCCCAACGAGAAGCGCG	2081	0.000616087	2136	0.000631106		1983	0.0011165	1949	0.00106746	2705	0.00163447	2901	0.0017015	946	0.000788729	842	0.000681003	803	0.000561353	770	0.000520654
630	V630	AGACCCCAACGAGAAGCGCGA	3647	0.00107971	3708	0.00109557		1380	0.000776989	1456	0.000797449	460	0.000277951	439	0.000257483	874	0.000728699	732	0.000592036	624	0.00043622	640	0.000432752
631	V631	GACCCCAACGAGAAGCGCGAT	10203	0.00302063	10340	0.00305507		3675	0.00206916	4026	0.00220504	5284	0.00319281	5065	0.00297074	2440	0.00203435	2554	0.00206565	6768	0.00473131	7027	0.00475148
632	V632	ACCCCAACGAGAAGCGCGATC	10640	0.00315001	10736	0.00317208		2040	0.00114859	2123	0.00116276	1538	0.000929324	1547	0.00090735	2504	0.00208771	2735	0.00221205	1489	0.00104092	1444	0.000976396
633	V633	CCCCAACGAGAAGCGCGATCA	6531	0.00193352	6695	0.00197812		4397	0.00247567	4642	0.00254242	2237	0.00135169	2155	0.00126396	4461	0.00371937	4598	0.00371883	2140	0.00149601	2276	0.00153897
634	V634	CCCAACGAGAAGCGCGATCAC	5857	0.00173398	5985	0.00176834		1330	0.000748838	1430	0.000783209	787	0.000475538	889	0.000521418	1734	0.00144573	1753	0.00141781	2413	0.00168686	2593	0.00175332
635	V635	CCAACGAGAAGCGCGATCACA	4660	0.00137961	4707	0.00139074		1955	0.00110073	2048	0.00112169	3269	0.00197527	3111	0.00182467	1835	0.00152993	1775	0.00143561	913	0.000638251	879	0.000594357
636	V636	CAACGAGAAGCGCGATCACAT	5212	0.00154303	5230	0.00154526		3636	0.0020472	3913	0.00214315	4412	0.00266591	5022	0.00294552	3633	0.00302902	4074	0.00329502	1411	0.000986388	1521	0.00102846
637	V637	AACGAGAAGCGCGATCACATG	3587	0.00106194	3769	0.0011136		612	0.000344578	698	0.000382294	926	0.000559528	999	0.000585936	602	0.000501918	654	0.00052895	387	0.00027054	402	0.000271822
638	V638	ACGAGAAGCGCGATCACATGG	3566	0.00105573	3625	0.00107105		2866	0.00161366	3251	0.00178057	1601	0.000967391	1788	0.0010487	676	0.000563616	767	0.000620343	1516	0.00105979	1634	0.00110487
639	V639	CGAGAAGCGCGATCACATGGT	5079	0.00150365	5279	0.00155974		1680	0.0009459	2024	0.00110854	3135	0.0018943	3699	0.00216955	974	0.000812074	1091	0.000882392	1981	0.00138486	2398	0.00162147
640	V640	GAGAAGCGCGATCACATGGTC	2917	0.000863588	2815	0.000831725		2690	0.00151457	3013	0.00165022	1372	0.00082902	1606	0.000941955	653	0.00054444	849	0.000686664	1065	0.00074451	1119	0.000756639
641	V641	AGAAGCGCGATCACATGGTCC	3064	0.000907107	2995	0.000884908		942	0.00053038	1163	0.000636974	322	0.000194566	368	0.00021584	829	0.00069118	896	0.000724678	2750	0.00192244	2853	0.00192913
642	V642	GAAGCGCGATCACATGGTCCT	3231	0.000956548	3222	0.000951978		3052	0.00171839	2884	0.00157956	2833	0.00171182	2925	0.00171558	4153	0.00346257	3667	0.00296584	1280	0.00089481	1267	0.000856713
643	V643	AAGCGCGATCACATGGTCCTG	4159	0.00123129	4125	0.00121878		1802	0.00101459	2041	0.00111785	2438	0.00147314	2561	0.00150208	1021	0.00085126	1149	0.000929302	1315	0.000919277	1193	0.000806676
644	V644	AGCGCGATCACATGGTCCTGC	3976	0.00117711	4132	0.00122085		1901	0.00107033	2184	0.00119617	1521	0.000919052	1678	0.000984184	1913	0.00159497	1967	0.00159089	4189	0.0029284	4780	0.00323211
645	V645	GCGCGATCACATGGTCCTGCT	2388	0.000706975	2375	0.000701722		1787	0.00100614	1821	0.00099736	593	0.000358315	767	0.000449863	2015	0.00168001	2323	0.00187882	994	0.000694876	1052	0.000711336
646	V646	CGCGATCACATGGTCCTGCTG	3797	0.00112411	3860	0.00114048		3116	0.00175442	3439	0.00188354	660	0.000398799	692	0.000405873	376	0.000313491	404	0.000326752	1145	0.000800435	1297	0.000876998
647	V647	GCGATCACATGGTCCTGCTGG	8128	0.00240632	8137	0.00240417		3837	0.00216037	4000	0.0021908	3099	0.00187254	3176	0.00186279	1495	0.00124646	1377	0.00111371	2310	0.00161485	2410	0.00162958
648	V648	CGATCACATGGTCCTGCTGGA	6423	0.00190155	6512	0.00192405		1944	0.00109454	2048	0.00112169	998	0.000603033	965	0.000565994	2348	0.00195765	2358	0.00190713	975	0.000681593	898	0.000607205
649	V649	GATCACATGGTCCTGCTGGAG	6130	0.00181481	6052	0.00178813		1077	0.00060639	1102	0.000603564	2494	0.00150698	2226	0.0013056	1478	0.00123228	1465	0.00118488	512	0.000357924	435	0.000294136
650	V650	ATCACATGGTCCTGCTGGAGT	11800	0.00349343	11673	0.00344892		2246	0.00126458	2193	0.0012011	1851	0.00111845	1650	0.000967762	2764	0.00230449	2663	0.00215381	1484	0.00103742	1637	0.0011069
651	V651	TCACATGGTCCTGCTGGAGTT	13069	0.00386912	13000	0.003841		2098	0.00118125	2023	0.00110799	999	0.000603637	1067	0.000625819	1532	0.00127731	1587	0.00128355	1274	0.000890615	1288	0.000870913
652	V652	CACATGGTCCTGCTGGAGTTC	7631	0.00225918	7492	0.0022136		2971	0.00167278	3066	0.00167924	2939	0.00177587	2378	0.00139475	2288	0.00190762	2234	0.00180684	4320	0.00301998	3791	0.00256338
653	V653	ACATGGTCCTGCTGGAGTTCG	6275	0.00185773	6185	0.00182743		4144	0.00233322	4199	0.00229979	2158	0.00130395	2073	0.00121586	2126	0.00177256	2174	0.00175831	1060	0.000741014	1079	0.000729592
654	V654	CATGGTCCTGCTGGAGTTCGT	5176	0.00153237	5073	0.00149888		4336	0.00244132	4575	0.00250572	2777	0.00167798	3027	0.0017754	874	0.000728699	868	0.000702031	2493	0.00174278	2366	0.00159983
655	V655	ATGGTCCTGCTGGAGTTCGTG	4746	0.00140507	4747	0.00140256		1308	0.000736451	1348	0.000738298	1838	0.0011106	1923	0.00112788	1471	0.00122645	1566	0.00126657	1720	0.0012024	1780	0.00120359
656	V656	TGGTCCTGCTGGAGTTCGTGA	4961	0.00146872	4965	0.00146697		3336	0.00187829	3467	0.00189887	1335	0.000806663	1366	0.000801189	2699	0.0022503	3069	0.00248218	1168	0.000816514	1189	0.000803972
657	V657	GGTCCTGCTGGAGTTCGTGAC	5491	0.00162563	5784	0.00170895		2624	0.00147741	2807	0.00153739	1343	0.000811497	1524	0.00089386	2390	0.00199267	2641	0.00213602	2687	0.0018784	2802	0.00189464
658	V658	GTCCTGCTGGAGTTCGTGACC	4404	0.00130382	4605	0.0013606		2653	0.00149373	2565	0.00140485	911	0.000550464	1084	0.00063579	804	0.000670336	975	0.000788572	2890	0.00202031	3143	0.00212522
659	V659	TCCTGCTGGAGTTCGTGACCG	7328	0.00216948	7494	0.00221419		6144	0.00345929	6003	0.00328784	3613	0.00218313	3859	0.00226339	2333	0.00194514	2395	0.00193706	1794	0.00125413	2055	0.00138954
660	V660	CCTGCTGGAGTTCGTGACCGC	3919	0.00116023	4083	0.00120637		1268	0.000713929	1350	0.000739393	676	0.000408467	716	0.00041995	482	0.000401868	539	0.000435939	296	0.000206925	308	0.000208262
661	V661	CTGCTGGAGTTCGTGACCGCC	4353	0.00128872	4536	0.00134021		2122	0.00119476	1941	0.00106308	6053	0.00365747	5865	0.00343995	1161	0.000967986	1260	0.00101908	1631	0.00114018	1757	0.00118804
662	V662	TGCTGGAGTTCGTGACCGCCG	3853	0.00114069	3891	0.00114964		1498	0.000843428	1421	0.00077828	824	0.000497895	960	0.000563061	1170	0.000975489	1417	0.00114606	812	0.000567645	862	0.000582862
663	V663	GCTGGAGTTCGTGACCGCCGC	2520	0.000746054	2577	0.000761405		739	0.000416083	861	0.000471569	1050	0.000634454	1061	0.0006223	745	0.000621145	716	0.000579095	705	0.000492844	866	0.000585567
664	V664	CTGGAGTTCGTGACCGCCGCC	4299	0.00127273	4422	0.00130653		3200	0.00180171	3549	0.00194378	2407	0.00145441	2681	0.00157247	738	0.000615309	697	0.000563728	1866	0.00130446	1836	0.00124146
665	V665	TGGAGTTCGTGACCGCCGCCG	1852	0.000548291	1837	0.000542763		662	0.00037273	764	0.000418442	772	0.000466475	885	0.000519072	268	0.000223445	313	0.000253152	836	0.000584422	972	0.000657242
666	V666	GGAGTTCGTGACCGCCGCCGG	3227	0.000955364	3158	0.000933068		1661	0.000935202	1662	0.000910275	845	0.000510584	804	0.000471564	494	0.000411873	568	0.000459394	1403	0.000980795	1423	0.000962196
667	V667	GAGTTCGTGACCGCCGCCGGG	3026	0.000895857	2914	0.000860976		2521	0.00141941	2306	0.00126299	2336	0.00141151	2370	0.00139006	1246	0.00103885	1208	0.000977021	3805	0.00265996	3525	0.00238352
668	V668	AGTTCGTGACCGCCGCCGGGA	1967	0.000582337	1963	0.000579991		715	0.000402571	788	0.000431587	1718	0.00103809	1893	0.00111029	1236	0.00103052	1247	0.00100856	1328	0.000928365	1146	0.000774896
669	V669	GTTCGTGACCGCCGCCGGGAT	1248	0.000369475	1266	0.000374055		595	0.000335006	562	0.000307807	2169	0.0013106	2250	0.00131968	526	0.000438553	546	0.0004416	4	2.79628e-06	1	6.76175e-07
670	V670	TTCGTGACCGCCGCCGGGATC	1175	0.000347863	1188	0.000351009		417	0.000234786	340	0.000186218	21	1.26891e-05	30	1.75957e-05	85	7.08689e-05	86	6.95561e-05	31	2.16712e-05	29	1.96091e-05
671	V671	TCGTGACCGCCGCCGGGATCA	4388	0.00129908	4445	0.00131333		7837	0.00441251	7784	0.00426329	3740	0.00225986	4028	0.00236251	5150	0.00429382	5112	0.00413454	2802	0.00195879	2891	0.00195482
672	V672	CGTGACCGCCGCCGGGATCAC	2623	0.000776548	2762	0.000816065		2294	0.0012916	2529	0.00138513	1402	0.000847147	1465	0.000859255	1525	0.00127147	1686	0.00136362	919	0.000642445	1033	0.000698488
673	V673	GTGACCGCCGCCGGGATCACT	4522	0.00133875	4428	0.0013083		2718	0.00153033	2668	0.00146126	2557	0.00154505	2757	0.00161704	3007	0.00250709	3147	0.00254527	3093	0.00216222	3289	0.00222394
674	V674	TGACCGCCGCCGGGATCACTC	2876	0.000851449	2859	0.000844725		970	0.000546145	1007	0.000551533	1044	0.000630828	1128	0.000661597	850	0.000708689	925	0.000748132	872	0.000609589	1064	0.00071945
675	V675	GACCGCCGCCGGGATCACTCT	2909	0.000861219	3027	0.000894363		1385	0.000779805	1328	0.000727344	3470	0.00209672	3768	0.00221002	1582	0.001319	1685	0.00136281	14	9.78698e-06	11	7.43792e-06
676	V676	ACCGCCGCCGGGATCACTCTC	3397	0.00100569	3397	0.00100368		917	0.000516304	839	0.000459519	2345	0.00141695	2586	0.00151675	1511	0.0012598	1440	0.00116466	1071	0.000748704	1160	0.000784363
677	V677	CCGCCGCCGGGATCACTCTCG	4005	0.00118569	3825	0.00113014		1729	0.000973489	1781	0.000975452	3579	0.00216258	3526	0.00206808	2250	0.00187594	2302	0.00186184	2865	0.00200284	2933	0.00198322
678	V678	CGCCGCCGGGATCACTCTCGG	5666	0.00167744	5716	0.00168886		6061	0.00341256	5676	0.00310874	3548	0.00214385	3486	0.00204462	2921	0.00243539	2714	0.00219506	1471	0.00102833	1386	0.000937178
679	V679	GCCGCCGGGATCACTCTCGGC	3243	0.000960101	3202	0.000946068		4119	0.00231914	3966	0.00217217	2503	0.00151242	2838	0.00166455	221	0.000184259	182	0.0001472	7142	0.00499276	7188	0.00486034
680	V680	CCGCCGGGATCACTCTCGGCA	3612	0.00106934	3615	0.00106809		2211	0.00124487	2358	0.00129147	2808	0.00169671	3086	0.00181001	1659	0.00138319	1642	0.00132804	1449	0.00101295	1401	0.000947321
681	V681	CGCCGGGATCACTCTCGGCAT	7064	0.00209132	7102	0.00209837		2978	0.00167672	2883	0.00157902	2572	0.00155411	2776	0.00162819	1350	0.00112556	1337	0.00108135	918	0.000641746	863	0.000583539
682	V682	GCCGGGATCACTCTCGGCATG	389	0.000115165	361	0.000106662		875	0.000492656	758	0.000415156	538	0.000325082	441	0.000258656	1921	0.00160164	1600	0.00129407	41	2.86619e-05	68	4.59799e-05
683	V683	CCGGGATCACTCTCGGCATGG	5156	0.00152645	5197	0.00153551		2459	0.00138451	2582	0.00141416	2931	0.00177103	3057	0.001793	1397	0.00116475	1505	0.00121723	1256	0.000878032	1184	0.000800591
684	V684	CGGGATCACTCTCGGCATGGA	5525	0.00163569	5704	0.00168531		2580	0.00145263	2733	0.00149686	1634	0.000987331	1848	0.00108389	879	0.000732868	1038	0.000839526	694	0.000485155	715	0.000483465
685	V685	GGGATCACTCTCGGCATGGAC	3169	0.000938193	3165	0.000935136		386	0.000217332	517	0.00028316	738	0.00044593	805	0.00047215	1307	0.00108971	1457	0.00117841	944	0.000659922	935	0.000632223
686	V686	GGATCACTCTCGGCATGGACG	1056	0.000312632	1024	0.000302553		717	0.000403697	763	0.000417894	188	0.000113597	182	0.000106747	353	0.000294314	455	0.000368	14	9.78698e-06	15	1.01426e-05
687	V687	GATCACTCTCGGCATGGACGA	8251	0.00244274	8309	0.00245499		5525	0.00311077	6052	0.00331467	1089	0.000658019	1200	0.000703827	1758	0.00146574	2014	0.00162891	1270	0.000887819	1286	0.000869561
688	V688	ATCACTCTCGGCATGGACGAG	11465	0.00339425	11436	0.0033789		5615	0.00316145	5864	0.00321171	5420	0.00327499	5147	0.00301883	2280	0.00190095	2141	0.00173162	4423	0.00309199	4544	0.00307254
689	V689	TCACTCTCGGCATGGACGAGC	10128	0.00299843	10217	0.00301873		3827	0.00215474	4136	0.00226528	3074	0.00185744	3358	0.00196954	2414	0.00201268	2727	0.00220558	1371	0.000958425	1599	0.0010812
690	V690	CACTCTCGGCATGGACGAGCT	7697	0.00227872	7965	0.00235335		2237	0.00125951	2598	0.00142292	2011	0.00121513	2125	0.00124636	1667	0.00138986	2058	0.00166449	1263	0.000882925	1411	0.000954082
691	V691	ACTCTCGGCATGGACGAGCTG	5234	0.00154954	5532	0.00163449		4173	0.00234955	4807	0.00263279	1575	0.000951681	1883	0.00110442	5593	0.00466317	6371	0.00515281	4380	0.00306193	5051	0.00341536
692	V692	CTCTCGGCATGGACGAGCTGT	4228	0.00125171	4353	0.00128614		1880	0.00105851	1681	0.000920682	1260	0.000761344	1424	0.000835208	2309	0.00192513	2529	0.00204543	1941	0.00135689	1928	0.00130366
693	V693	TCTCGGCATGGACGAGCTGTA	3949	0.00116911	4065	0.00120105		1288	0.00072519	1345	0.000736655	926	0.000559528	1094	0.000641655	1247	0.00103969	1384	0.00111937	442	0.000308989	447	0.00030225
694	V694	CTCGGCATGGACGAGCTGTAC	7466	0.00221033	7737	0.00228599		9890	0.00556842	10399	0.00569552	2093	0.00126468	2301	0.00134959	864	0.000720361	935	0.00075622	814	0.000569043	806	0.000544997
695	V695	TCGGCATGGACGAGCTGTACA	4542	0.00134467	4771	0.00140965		1496	0.000842302	1766	0.000967236	1540	0.000930532	1600	0.000938436	424	0.000353511	479	0.000387411	2507	0.00175257	2707	0.0018304
696	V696	CGGCATGGACGAGCTGTACAA	6347	0.00187905	6376	0.00188386		548	0.000308544	635	0.000347789	1508	0.000911196	1579	0.000926119	936	0.000780391	918	0.000742471	599	0.000418743	602	0.000407057
697	V697	GGCATGGACGAGCTGTACAAG	1995	0.000590626	2024	0.000598015		2669	0.00150274	2618	0.00143388	313	0.000189128	335	0.000196485	337	0.000280974	314	0.000253961	2874	0.00200913	3217	0.00217525
698	V698	GCATGGACGAGCTGTACAAGT	4073	0.00120583	3984	0.00117712		3601	0.00202749	3827	0.00209604	3072	0.00185623	3211	0.00188332	859	0.000716193	884	0.000714972	1877	0.00131215	2037	0.00137737
699	V699	CATGGACGAGCTGTACAAGTA	4253	0.00125911	4107	0.00121346		2326	0.00130962	2687	0.00147167	1906	0.00115168	1702	0.000998261	1360	0.0011339	1301	0.00105224	3991	0.00278999	3688	0.00249373
700	V700	ATGGACGAGCTGTACAAGTAA	2271	0.000672337	2152	0.000635834		865	0.000487026	846	0.000463353	664	0.000401216	688	0.000403527	354	0.000295148	348	0.00028146	178	0.000124434	173	0.000116978
701	L1	TGCAGCAGCCCTTCAATTACC	1074	0.000201549	1095	0.000208002		135	0.000162558	118	0.000141824	21	3.35845e-05	28	4.51362e-05	1	1.87179e-06	1	1.88488e-06	1	2.05913e-06	1	2.06518e-06
702	L2	GCAGCAGCCCTTCAATTACCC	1223	0.00022951	1176	0.000223388		162	0.00019507	173	0.000207928	24	3.83823e-05	34	5.48083e-05	255	0.000477306	208	0.000392054	153	0.000315046	189	0.000390318
703	L3	CAGCAGCCCTTCAATTACCCA	951	0.000178466	938	0.000178179		360	0.000433489	313	0.000376194	377	0.000602922	283	0.000456198	111	0.000207769	121	0.00022807	381	0.000784527	323	0.000667052
704	L4	AGCAGCCCTTCAATTACCCAT	2931	0.000550036	2771	0.000526368		225	0.000270931	217	0.000260812	19	3.0386e-05	18	2.90162e-05	4	7.48716e-06	8	1.5079e-05	46	9.47198e-05	42	8.67374e-05
705	L5	GCAGCCCTTCAATTACCCATA	3411	0.000640114	3296	0.000626095		311	0.000374486	287	0.000344945	332	0.000530955	368	0.000593219	136	0.000254563	136	0.000256343	104	0.000214149	122	0.000251952
706	L6	CAGCCCTTCAATTACCCATAT	13231	0.00248295	13261	0.00251901		2179	0.00262381	2128	0.00255764	1056	0.00168882	1030	0.00166037	385	0.000720639	409	0.000770914	161	0.000331519	165	0.000340754
707	L7	AGCCCTTCAATTACCCATATC	11881	0.00222961	11897	0.00225991		541	0.000651438	552	0.000663448	1748	0.00279551	1617	0.00260662	1000	0.00187179	1039	0.00195839	174	0.000358288	186	0.000384123
708	L8	GCCCTTCAATTACCCATATCC	15509	0.00291044	15432	0.0029314		357	0.000429877	339	0.000407444	401	0.000641304	429	0.000691552	1102	0.00206271	1156	0.00217892	726	0.00149493	757	0.00156334
709	L9	CCCTTCAATTACCCATATCCC	14428	0.00270758	14364	0.00272853		2029	0.00244319	2022	0.00243024	1114	0.00178158	1099	0.0017716	514	0.0009621	506	0.000953747	438	0.000901897	418	0.000863244
710	L10	CCTTCAATTACCCATATCCCC	16401	0.00307784	16224	0.00308185		4424	0.0053271	4199	0.00504677	1539	0.00246127	1526	0.00245993	935	0.00175012	945	0.00178121	1598	0.00329048	1601	0.00330635
711	L11	CTTCAATTACCCATATCCCCA	14863	0.00278922	15139	0.00287574		2582	0.00310908	2581	0.0031021	2002	0.00320172	2152	0.00346904	779	0.00145812	768	0.00144758	740	0.00152375	766	0.00158193
712	L12	TTCAATTACCCATATCCCCAG	15533	0.00291495	15410	0.00292722		6122	0.00737172	6277	0.00754432	1219	0.0019495	1197	0.00192957	2930	0.00548434	3177	0.00598825	1174	0.00241741	1226	0.00253191
713	L13	TCAATTACCCATATCCCCAGA	19201	0.00360329	19225	0.0036519		1284	0.00154611	1264	0.0015192	1253	0.00200388	1176	0.00189572	2313	0.00432945	2628	0.00495345	2754	0.00567083	2656	0.00548511
714	L14	CAATTACCCATATCCCCAGAT	31619	0.00593367	31052	0.00589851		4774	0.00574855	4937	0.00593377	3411	0.00545509	3322	0.00535509	2827	0.00529155	2644	0.00498361	1848	0.00380526	1865	0.00385156
715	L15	AATTACCCATATCCCCAGATC	15528	0.00291401	15244	0.00289569		1126	0.00135586	1002	0.0012043	1409	0.00225336	1266	0.0020408	832	0.00155733	916	0.00172655	619	0.0012746	555	0.00114617
716	L16	ATTACCCATATCCCCAGATCT	21843	0.00409909	21658	0.00411407		2254	0.00271412	2293	0.00275595	1093	0.00174799	1102	0.00177643	482	0.000902203	477	0.000899086	700	0.00144139	674	0.00139193
717	L17	TTACCCATATCCCCAGATCTA	14267	0.00267737	13951	0.00265008		2433	0.00292966	2423	0.0029122	2990	0.0047818	2507	0.00404131	1017	0.00190361	889	0.00167565	2035	0.00419032	1829	0.00377721
718	L18	TACCCATATCCCCAGATCTAC	26509	0.00497472	26221	0.00498084		2173	0.00261659	2075	0.00249394	1034	0.00165364	1059	0.00170712	719	0.00134582	729	0.00137407	1342	0.00276335	1277	0.00263723
719	L19	ACCCATATCCCCAGATCTACT	28482	0.00534498	28214	0.00535942		5487	0.00660709	5508	0.00662006	3228	0.00516242	3100	0.00499723	3163	0.00592047	3017	0.00568667	3151	0.00648831	3139	0.00648259
720	L20	CCCATATCCCCAGATCTACTG	9216	0.00172949	9076	0.00172404		1031	0.00124146	974	0.00117065	1269	0.00202946	1325	0.00213591	257	0.00048105	263	0.000495722	222	0.000457126	178	0.000367602
721	L21	CCATATCCCCAGATCTACTGG	22768	0.00427268	22780	0.0043272		1475	0.0017761	1366	0.00164179	1244	0.00198948	1233	0.00198761	1328	0.00248574	1280	0.00241264	1122	0.00231034	1137	0.00234811
722	L22	CATATCCCCAGATCTACTGGG	20288	0.00380728	19903	0.00378069		1075	0.00129445	1081	0.00129925	2552	0.00408132	2578	0.00415576	584	0.00109313	647	0.00121951	420	0.000864833	487	0.00100574
723	L23	ATATCCCCAGATCTACTGGGT	7133	0.00133859	7081	0.00134508		148	0.000178212	163	0.000195909	83	0.000132739	68	0.000109617	240	0.00044923	269	0.000507032	38	7.82468e-05	35	7.22812e-05
724	L24	TATCCCCAGATCTACTGGGTG	4531	0.000850295	4504	0.000855562		363	0.000437101	355	0.000426674	421	0.00067329	386	0.000622235	180	0.000336922	135	0.000254458	613	0.00126224	450	0.00092933
725	L25	ATCCCCAGATCTACTGGGTGG	8627	0.00161896	8723	0.00165699		2022	0.00243476	1932	0.00232207	656	0.00104912	807	0.00130089	3019	0.00565093	3061	0.0057696	1466	0.00301868	1828	0.00377514
726	L26	TCCCCAGATCTACTGGGTGGA	13094	0.00245724	12988	0.00246715		1232	0.0014835	1133	0.00136175	561	0.000897187	491	0.000791496	1220	0.00228358	1202	0.00226562	729	0.0015011	685	0.00141465
727	L27	CCCCAGATCTACTGGGTGGAC	6334	0.00118865	6250	0.00118723		114	0.000137272	123	0.000147834	237	0.000379025	270	0.000435242	90	0.000168461	81	0.000152675	601	0.00123753	621	0.00128247
728	L28	CCCAGATCTACTGGGTGGACA	10872	0.00204026	10823	0.00205589		730	0.000879019	824	0.000990364	1277	0.00204226	1192	0.00192151	600	0.00112307	462	0.000870813	1941	0.00399676	1786	0.00368841
729	L29	CCAGATCTACTGGGTGGACAG	6394	0.00119991	6321	0.00120071		64	7.70647e-05	50	6.00949e-05	75	0.000119945	94	0.000151529	3	5.61537e-06	3	5.65463e-06	6	1.23548e-05	4	8.26071e-06
730	L30	CAGATCTACTGGGTGGACAGC	5609	0.00105259	5612	0.00106603		80	9.63309e-05	90	0.000108171	272	0.000435	339	0.000546471	117	0.000218999	126	0.000237494	108	0.000222386	112	0.0002313
731	L31	AGATCTACTGGGTGGACAGCA	8301	0.00155778	8320	0.00158043		111	0.000133659	141	0.000169468	547	0.000874797	652	0.00105103	583	0.00109125	524	0.000987675	177	0.000364465	254	0.000524555
732	L32	GATCTACTGGGTGGACAGCAG	6537	0.00122674	6701	0.0012729		1109	0.00133539	1154	0.00138699	708	0.00113228	736	0.00118644	243	0.000454845	282	0.000531535	2214	0.0045589	2400	0.00495642
733	L33	ATCTACTGGGTGGACAGCAGT	7628	0.00143148	7618	0.00144708		900	0.00108372	1149	0.00138098	1943	0.00310737	2327	0.00375114	1821	0.00340853	2106	0.00396955	808	0.00166377	825	0.00170377
734	L34	TCTACTGGGTGGACAGCAGTG	1527	0.000286559	1558	0.000295951		870	0.0010476	769	0.00092426	25	3.99816e-05	33	5.31963e-05	2	3.74358e-06	2	3.76975e-06	6	1.23548e-05	4	8.26071e-06
735	L35	CTACTGGGTGGACAGCAGTGC	2033	0.000381516	2051	0.0003896		114	0.000137272	125	0.000150237	583	0.00093237	662	0.00106715	136	0.000254563	161	0.000303465	244	0.000502427	324	0.000669117
736	L36	TACTGGGTGGACAGCAGTGCC	1735	0.000325593	1873	0.000355788		6	7.22482e-06	3	3.6057e-06	20	3.19853e-05	21	3.38522e-05	8	1.49743e-05	15	2.82731e-05	1	2.05913e-06	3	6.19553e-06
737	L37	ACTGGGTGGACAGCAGTGCCA	971	0.000182219	1128	0.00021427		19	2.28786e-05	18	2.16342e-05	4	6.39705e-06	4	6.44804e-06	502	0.000939639	529	0.000997099	8	1.6473e-05	1	2.06518e-06
738	L38	CTGGGTGGACAGCAGTGCCAG	1108	0.000207929	1154	0.000219209		3	3.61241e-06	5	6.00949e-06	442	0.000706874	369	0.000594831	21	3.93076e-05	26	4.90068e-05	223	0.000459185	161	0.000332493
739	L39	TGGGTGGACAGCAGTGCCAGC	1371	0.000257284	1448	0.000275056		233	0.000280564	269	0.000323311	170	0.000271875	227	0.000365926	9	1.68461e-05	14	2.63883e-05	4	8.2365e-06	2	4.13035e-06
740	L40	GGGTGGACAGCAGTGCCAGCT	1139	0.000213747	1293	0.000245613		10	1.20414e-05	16	1.92304e-05	25	3.99816e-05	25	4.03002e-05	45	8.42305e-05	49	9.23589e-05	77	0.000158553	109	0.000225104
741	L41	GGTGGACAGCAGTGCCAGCTC	1592	0.000298757	1756	0.000333563		351	0.000422652	390	0.00046874	91	0.000145533	162	0.000261145	32	5.98973e-05	36	6.78555e-05	173	0.000356229	253	0.00052249
742	L42	GTGGACAGCAGTGCCAGCTCT	2089	0.000392025	2247	0.000426831		83	9.99433e-05	110	0.000132209	130	0.000207904	169	0.000272429	66	0.000123538	47	8.85892e-05	12	2.47095e-05	5	1.03259e-05
743	L43	TGGACAGCAGTGCCAGCTCTC	1360	0.00025522	1549	0.000294242		72	8.66978e-05	112	0.000134613	43	6.87683e-05	62	9.99445e-05	1	1.87179e-06	2	3.76975e-06	12	2.47095e-05	12	2.47821e-05
744	L44	GGACAGCAGTGCCAGCTCTCC	923	0.000173212	1123	0.000213321		4	4.81654e-06	1	1.2019e-06	79	0.000126342	84	0.000135409	1	1.87179e-06	1	1.88488e-06	2	4.11825e-06	2	4.13035e-06
745	L45	GACAGCAGTGCCAGCTCTCCC	994	0.000186536	1241	0.000235735		423	0.00050935	522	0.000627391	126	0.000201507	152	0.000245025	112	0.00020964	125	0.000235609	325	0.000669216	389	0.000803354
746	L46	ACAGCAGTGCCAGCTCTCCCT	1358	0.000254845	1370	0.00026024		25	3.01034e-05	56	6.73063e-05	108	0.00017272	156	0.000251473	44	8.23588e-05	48	9.0474e-05	13	2.67686e-05	27	5.57598e-05
747	L47	CAGCAGTGCCAGCTCTCCCTG	584	0.000109594	678	0.00012879		63	7.58606e-05	94	0.000112978	1	1.59926e-06	1	1.61201e-06	15	2.80768e-05	22	4.14673e-05	17	3.50051e-05	29	5.98901e-05
748	L48	AGCAGTGCCAGCTCTCCCTGG	1185	0.000222379	1221	0.000231936		46	5.53903e-05	55	6.61044e-05	21	3.35845e-05	25	4.03002e-05	139	0.000260179	173	0.000326083	4	8.2365e-06	6	1.23911e-05
749	L49	GCAGTGCCAGCTCTCCCTGGG	860	0.000161389	934	0.000177419		18	2.16744e-05	26	3.12494e-05	4	6.39705e-06	8	1.28961e-05	7	1.31025e-05	5	9.42438e-06	8	1.6473e-05	9	1.85866e-05
750	L50	CAGTGCCAGCTCTCCCTGGGC	1775	0.000333099	1873	0.000355788		1	1.20414e-06	3	3.6057e-06	1	1.59926e-06	1	1.61201e-06	1	1.87179e-06	5	9.42438e-06	35	7.20694e-05	44	9.08678e-05
751	L51	AGTGCCAGCTCTCCCTGGGCC	834	0.00015651	869	0.000165072		24	2.88993e-05	34	4.08645e-05	20	3.19853e-05	12	1.93441e-05	4	7.48716e-06	3	5.65463e-06	1	2.05913e-06	1	2.06518e-06
752	L52	GTGCCAGCTCTCCCTGGGCCC	1458	0.000273611	1572	0.000298611		13	1.56538e-05	17	2.04323e-05	3	4.79779e-06	1	1.61201e-06	927	0.00173515	1058	0.0019942	1	2.05913e-06	2	4.13035e-06
753	L53	TGCCAGCTCTCCCTGGGCCCC	1064	0.000199672	1146	0.00021769		1	1.20414e-06	1	1.2019e-06	10	1.59926e-05	17	2.74041e-05	48	8.98459e-05	39	7.35101e-05	4	8.2365e-06	11	2.27169e-05
754	L54	GCCAGCTCTCCCTGGGCCCCT	919	0.000172461	875	0.000166212		9	1.08372e-05	6	7.21139e-06	5	7.99632e-06	4	6.44804e-06	15	2.80768e-05	12	2.26185e-05	4	8.2365e-06	1	2.06518e-06
755	L55	CCAGCTCTCCCTGGGCCCCTC	3066	0.000575371	3184	0.00060482		168	0.000202295	188	0.000225957	71	0.000113548	56	9.02725e-05	333	0.000623306	342	0.000644627	56	0.000115311	37	7.64115e-05
756	L56	CAGCTCTCCCTGGGCCCCTCC	2895	0.000543281	2969	0.000563979		12	1.44496e-05	20	2.4038e-05	9	1.43934e-05	10	1.61201e-05	61	0.000114179	66	0.000124402	9	1.85321e-05	18	3.71732e-05
757	L57	AGCTCTCCCTGGGCCCCTCCA	1821	0.000341732	1754	0.000333183		281	0.000338362	326	0.000391819	1	1.59926e-06	4	6.44804e-06	95	0.00017782	109	0.000205451	1	2.05913e-06	1	2.06518e-06
758	L58	GCTCTCCCTGGGCCCCTCCAG	2070	0.00038846	2281	0.00043329		15	1.8062e-05	20	2.4038e-05	10	1.59926e-05	7	1.12841e-05	7	1.31025e-05	8	1.5079e-05	21	4.32416e-05	43	8.88026e-05
759	L59	CTCTCCCTGGGCCCCTCCAGG	3361	0.000630731	3359	0.000638062		76	9.15143e-05	127	0.000152641	85	0.000135937	102	0.000164425	61	0.000114179	106	0.000199797	72	0.000148257	109	0.000225104
760	L60	TCTCCCTGGGCCCCTCCAGGC	1074	0.000201549	1328	0.000252262		21	2.52869e-05	40	4.80759e-05	149	0.00023829	198	0.000319178	338	0.000632665	413	0.000778454	9	1.85321e-05	18	3.71732e-05
761	L61	CTCCCTGGGCCCCTCCAGGCA	1626	0.000305138	1708	0.000324445		8	9.63309e-06	20	2.4038e-05	410	0.000655698	453	0.00073024	159	0.000297615	142	0.000267652	2	4.11825e-06	1	2.06518e-06
762	L62	TCCCTGGGCCCCTCCAGGCAC	1034	0.000194042	1029	0.000195465		53	6.38192e-05	55	6.61044e-05	145	0.000231893	162	0.000261145	278	0.000520358	243	0.000458025	7	1.44139e-05	7	1.44562e-05
763	L63	CCCTGGGCCCCTCCAGGCACA	893	0.000167582	988	0.000187677		69	8.30854e-05	100	0.00012019	16	2.55882e-05	25	4.03002e-05	209	0.000391204	290	0.000546614	150	0.000308869	108	0.000223039
764	L64	CCTGGGCCCCTCCAGGCACAG	196	3.67817e-05	213	4.04606e-05		1	1.20414e-06	1	1.2019e-06	1	1.59926e-06	2	3.22402e-06	1	1.87179e-06	1	1.88488e-06	1	2.05913e-06	1	2.06518e-06
765	L65	CTGGGCCCCTCCAGGCACAGT	881	0.00016533	936	0.000177799		1843	0.00221922	1708	0.00205284	369	0.000590128	327	0.000527127	271	0.000507255	260	0.000490068	373	0.000768054	366	0.000755855
766	L66	TGGGCCCCTCCAGGCACAGTT	584	0.000109594	529	0.000100487		127	0.000152925	108	0.000129805	56	8.95587e-05	68	0.000109617	334	0.000625178	284	0.000535305	28	5.76555e-05	36	7.43464e-05
767	L67	GGGCCCCTCCAGGCACAGTTC	917	0.000172086	985	0.000187107		4	4.81654e-06	4	4.80759e-06	1	1.59926e-06	1	1.61201e-06	330	0.000617691	286	0.000539074	371	0.000763936	384	0.000793028
768	L68	GGCCCCTCCAGGCACAGTTCT	841	0.000157823	784	0.000148926		85	0.000102352	70	8.41329e-05	175	0.000279871	146	0.000235353	123	0.00023023	84	0.00015833	528	0.00108722	424	0.000875635
769	L69	GCCCCTCCAGGCACAGTTCTT	3234	0.000606898	3111	0.000590953		17	2.04703e-05	10	1.2019e-05	9	1.43934e-05	18	2.90162e-05	21	3.93076e-05	7	1.31941e-05	49	0.000100897	41	8.46723e-05
770	L70	CCCCTCCAGGCACAGTTCTTC	7637	0.00143317	7436	0.00141251		606	0.000729706	549	0.000659842	970	0.00155129	1069	0.00172324	350	0.000655126	296	0.000557923	102	0.000210031	135	0.000278799
771	L71	CCCTCCAGGCACAGTTCTTCC	3783	0.000709924	3845	0.000730381		1386	0.00166893	1444	0.00173554	635	0.00101553	707	0.00113969	763	0.00142818	720	0.00135711	257	0.000529195	254	0.000524555
772	L72	CCTCCAGGCACAGTTCTTCCC	3692	0.000692847	3643	0.00069201		411	0.0004949	470	0.000564892	164	0.000262279	177	0.000285326	81	0.000151615	91	0.000171524	68	0.000140021	86	0.000177605
773	L73	CTCCAGGCACAGTTCTTCCCT	2724	0.00051119	2682	0.000509462		227	0.000273339	233	0.000280042	271	0.0004334	259	0.00041751	134	0.00025082	153	0.000288386	239	0.000492131	297	0.000613358
774	L74	TCCAGGCACAGTTCTTCCCTG	3885	0.000729066	3846	0.000730571		320	0.000385324	299	0.000359368	107	0.000171121	133	0.000214397	102	0.000190923	93	0.000175293	710	0.00146198	647	0.00133617
775	L75	CCAGGCACAGTTCTTCCCTGT	5931	0.00111302	5921	0.00112473		401	0.000482859	318	0.000382204	327	0.000522959	286	0.000461035	360	0.000673844	276	0.000520226	771	0.00158759	696	0.00143736
776	L76	CAGGCACAGTTCTTCCCTGTC	1655	0.00031058	1615	0.000306779		4	4.81654e-06	1	1.2019e-06	39	6.23713e-05	24	3.86882e-05	4	7.48716e-06	1	1.88488e-06	19	3.91234e-05	18	3.71732e-05
777	L77	AGGCACAGTTCTTCCCTGTCC	718	0.000134741	736	0.000139808		1	1.20414e-06	1	1.2019e-06	1	1.59926e-06	1	1.61201e-06	1	1.87179e-06	1	1.88488e-06	122	0.000251213	103	0.000212713
778	L78	GGCACAGTTCTTCCCTGTCCA	2710	0.000508563	2691	0.000511172		1	1.20414e-06	1	1.2019e-06	28	4.47794e-05	42	6.77044e-05	184	0.000344409	122	0.000229955	55	0.000113252	81	0.000167279
779	L79	GCACAGTTCTTCCCTGTCCAA	10503	0.00197101	10407	0.00197687		303	0.000364853	222	0.000266821	180	0.000287867	172	0.000277266	330	0.000617691	352	0.000663476	553	0.0011387	673	0.00138986
780	L80	CACAGTTCTTCCCTGTCCAAC	10908	0.00204701	10684	0.00202949		633	0.000762218	655	0.000787244	230	0.000367831	212	0.000341746	1590	0.00297615	1514	0.0028537	612	0.00126018	653	0.00134856
781	L81	ACAGTTCTTCCCTGTCCAACC	13259	0.00248821	13183	0.00250419		437	0.000526207	340	0.000408645	464	0.000742058	506	0.000815676	1593	0.00298176	1353	0.00255024	65	0.000133843	59	0.000121845
782	L82	CAGTTCTTCCCTGTCCAACCT	13479	0.00252949	13514	0.00256707		733	0.000882632	589	0.000707918	1635	0.0026148	1500	0.00241801	41	7.67434e-05	54	0.000101783	346	0.000712458	319	0.000658791
783	L83	AGTTCTTCCCTGTCCAACCTC	6150	0.00115412	6146	0.00116747		13	1.56538e-05	11	1.32209e-05	16	2.55882e-05	11	1.77321e-05	61	0.000114179	51	9.61287e-05	66	0.000135902	83	0.00017141
784	L84	GTTCTTCCCTGTCCAACCTCT	3736	0.000701104	3695	0.000701887		15	1.8062e-05	15	1.80285e-05	5	7.99632e-06	3	4.83603e-06	24	4.4923e-05	26	4.90068e-05	49	0.000100897	47	9.70633e-05
785	L85	TTCTTCCCTGTCCAACCTCTG	11422	0.00214347	11247	0.00213644		530	0.000638192	524	0.000629795	755	0.00120744	747	0.00120417	532	0.000995792	489	0.000921704	429	0.000883365	488	0.00100781
786	L86	TCTTCCCTGTCCAACCTCTGT	4423	0.000830028	4376	0.000831247		48	5.77985e-05	61	7.33158e-05	8	1.27941e-05	9	1.45081e-05	38	7.1128e-05	28	5.27765e-05	14	2.88278e-05	13	2.68473e-05
787	L87	CTTCCCTGTCCAACCTCTGTG	6260	0.00117476	6136	0.00116557		705	0.000848916	487	0.000585325	530	0.000847609	412	0.000664148	176	0.000329435	175	0.000329853	304	0.000625974	251	0.000518359
788	L88	TTCCCTGTCCAACCTCTGTGC	7144	0.00134065	7104	0.00134945		12	1.44496e-05	12	1.44228e-05	134	0.000214301	125	0.000201501	188	0.000351896	131	0.000246919	447	0.000920429	429	0.000885961
789	L89	TCCCTGTCCAACCTCTGTGCC	8318	0.00156097	8294	0.0015755		58	6.98399e-05	83	9.97576e-05	466	0.000745257	383	0.000617399	70	0.000131025	82	0.00015456	111	0.000228563	137	0.000282929
790	L90	CCCTGTCCAACCTCTGTGCCC	3682	0.00069097	3631	0.00068973		367	0.000441918	296	0.000355762	421	0.00067329	406	0.000654476	7	1.31025e-05	22	4.14673e-05	94	0.000193558	103	0.000212713
791	L91	CCTGTCCAACCTCTGTGCCCA	5157	0.000967771	5099	0.000968586		287	0.000345587	336	0.000403838	117	0.000187114	110	0.000177321	784	0.00146748	937	0.00176613	351	0.000722753	444	0.000916939
792	L92	CTGTCCAACCTCTGTGCCCAG	4909	0.000921231	4856	0.000922426		3920	0.00472021	3973	0.00477514	1604	0.00256522	1375	0.00221651	630	0.00117923	556	0.00104799	17	3.50051e-05	20	4.13035e-05
793	L93	TGTCCAACCTCTGTGCCCAGA	7910	0.0014844	7799	0.00148147		49	5.90027e-05	33	3.96627e-05	151	0.000241489	188	0.000303058	133	0.000248948	109	0.000205451	92	0.00018944	67	0.000138367
794	L94	GTCCAACCTCTGTGCCCAGAA	7183	0.00134797	7166	0.00136122		477	0.000574373	368	0.000442299	241	0.000385422	210	0.000338522	475	0.0008891	502	0.000946208	1081	0.00222591	939	0.0019392
795	L95	TCCAACCTCTGTGCCCAGAAG	4318	0.000810323	4287	0.000814341		3	3.61241e-06	1	1.2019e-06	162	0.000259081	121	0.000195053	7	1.31025e-05	5	9.42438e-06	37	7.61877e-05	18	3.71732e-05
796	L96	CCAACCTCTGTGCCCAGAAGG	7719	0.00144856	7765	0.00147501		1465	0.00176406	1434	0.00172352	125	0.000199908	127	0.000204725	18	3.36922e-05	20	3.76975e-05	516	0.00106251	440	0.000908678
797	L97	CAACCTCTGTGCCCAGAAGGC	7977	0.00149698	8057	0.00153048		300	0.000361241	399	0.000479558	122	0.00019511	156	0.000251473	294	0.000550306	356	0.000671016	84	0.000172967	95	0.000196192
798	L98	AACCTCTGTGCCCAGAAGGCC	5375	0.00100868	5379	0.00102177		28	3.37158e-05	42	5.04797e-05	22	3.51838e-05	32	5.15843e-05	261	0.000488537	315	0.000593736	1016	0.00209207	1197	0.00247202
799	L99	ACCTCTGTGCCCAGAAGGCCT	5512	0.00103439	5555	0.00105521		216	0.000260093	227	0.000272831	94	0.000150331	152	0.000245025	262	0.000490409	279	0.00052588	473	0.000973966	501	0.00103465
800	L100	CCTCTGTGCCCAGAAGGCCTG	4985	0.000935493	5086	0.000966116		378	0.000455163	330	0.000396627	42	6.7169e-05	58	9.34965e-05	8	1.49743e-05	10	1.88488e-05	610	0.00125607	661	0.00136508
801	L101	CTCTGTGCCCAGAAGGCCTGG	3609	0.000677271	3502	0.000665226		380	0.000457572	454	0.000545662	557	0.00089079	600	0.000967205	111	0.000207769	142	0.000267652	693	0.00142697	882	0.00182149
802	L102	TCTGTGCCCAGAAGGCCTGGT	2030	0.000380953	2056	0.00039055		5	6.02068e-06	7	8.41329e-06	12	1.91912e-05	12	1.93441e-05	67	0.00012541	92	0.000173409	6	1.23548e-05	9	1.85866e-05
803	L103	CTGTGCCCAGAAGGCCTGGTC	716	0.000134366	780	0.000148166		76	9.15143e-05	55	6.61044e-05	1	1.59926e-06	2	3.22402e-06	3	5.61537e-06	1	1.88488e-06	18	3.70643e-05	20	4.13035e-05
804	L104	TGTGCCCAGAAGGCCTGGTCA	1910	0.000358434	2001	0.000380102		3	3.61241e-06	2	2.4038e-06	8	1.27941e-05	7	1.12841e-05	74	0.000138512	83	0.000156445	202	0.000415943	207	0.000427492
805	L105	GTGCCCAGAAGGCCTGGTCAA	1038	0.000194793	1081	0.000205342		298	0.000358833	282	0.000338935	11	1.75919e-05	13	2.09561e-05	3	5.61537e-06	1	1.88488e-06	10	2.05913e-05	21	4.33687e-05
806	L106	TGCCCAGAAGGCCTGGTCAAA	1464	0.000274737	1625	0.000308679		37	4.4553e-05	75	9.01424e-05	224	0.000358235	285	0.000459423	43	8.0487e-05	58	0.000109323	10	2.05913e-05	13	2.68473e-05
807	L107	GCCCAGAAGGCCTGGTCAAAG	1698	0.000318649	1883	0.000357687		82	9.87391e-05	88	0.000105767	88	0.000140735	148	0.000238577	1	1.87179e-06	2	3.76975e-06	2	4.11825e-06	1	2.06518e-06
808	L108	CCCAGAAGGCCTGGTCAAAGG	1697	0.000318462	1727	0.000328054		8	9.63309e-06	5	6.00949e-06	52	8.31617e-05	66	0.000106393	630	0.00117923	684	0.00128925	448	0.000922488	473	0.000976829
809	L109	CCAGAAGGCCTGGTCAAAGGA	1843	0.00034586	2004	0.000380672		35	4.21448e-05	36	4.32683e-05	81	0.00012954	90	0.000145081	40	7.48716e-05	42	7.91648e-05	13	2.67686e-05	31	6.40205e-05
810	L110	CAGAAGGCCTGGTCAAAGGAG	1357	0.000254657	1420	0.000269738		966	0.0011632	912	0.00109613	78	0.000124743	70	0.000112841	76	0.000142256	97	0.000182833	1267	0.00260891	1295	0.0026744
811	L111	AGAAGGCCTGGTCAAAGGAGG	748	0.000140371	765	0.000145316		31	3.73282e-05	52	6.24987e-05	99	0.000158327	147	0.000236965	113	0.000211512	161	0.000303465	236	0.000485954	232	0.000479121
812	L112	GAAGGCCTGGTCAAAGGAGGC	1065	0.00019986	1166	0.000221489		264	0.000317892	355	0.000426674	174	0.000278272	154	0.000248249	558	0.00104446	639	0.00120444	648	0.00133431	701	0.00144769
813	L113	AAGGCCTGGTCAAAGGAGGCC	463	8.68873e-05	508	9.64976e-05		65	7.82688e-05	114	0.000137016	1	1.59926e-06	1	1.61201e-06	7	1.31025e-05	21	3.95824e-05	3	6.17738e-06	11	2.27169e-05
814	L114	AGGCCTGGTCAAAGGAGGCCA	1148	0.000215436	1235	0.000234596		1	1.20414e-06	6	7.21139e-06	850	0.00135937	931	0.00150078	11	2.05897e-05	30	5.65463e-05	7	1.44139e-05	4	8.26071e-06
815	L115	GGCCTGGTCAAAGGAGGCCAC	759	0.000142435	747	0.000141897		2	2.40827e-06	3	3.6057e-06	8	1.27941e-05	15	2.41801e-05	7	1.31025e-05	3	5.65463e-06	1	2.05913e-06	3	6.19553e-06
816	L116	GCCTGGTCAAAGGAGGCCACC	1332	0.000249965	1399	0.000265748		436	0.000525003	319	0.000383406	206	0.000329448	192	0.000309506	1	1.87179e-06	6	1.13093e-05	76	0.000156494	78	0.000161084
817	L117	CCTGGTCAAAGGAGGCCACCA	3230	0.000606147	3249	0.000617167		188	0.000226378	180	0.000216342	390	0.000623713	414	0.000667372	28	5.24101e-05	18	3.39278e-05	87	0.000179144	62	0.000128041
818	L118	CTGGTCAAAGGAGGCCACCAC	1323	0.000248276	1452	0.000275816		652	0.000785097	796	0.000956711	146	0.000233492	166	0.000267593	6	1.12307e-05	11	2.07336e-05	41	8.44242e-05	36	7.43464e-05
819	L119	TGGTCAAAGGAGGCCACCACC	1295	0.000243022	1328	0.000252262		28	3.37158e-05	28	3.36532e-05	5	7.99632e-06	5	8.06004e-06	108	0.000202153	132	0.000248804	7	1.44139e-05	7	1.44562e-05
820	L120	GGTCAAAGGAGGCCACCACCA	1276	0.000239456	1173	0.000222818		423	0.00050935	308	0.000370185	2	3.19853e-06	3	4.83603e-06	8	1.49743e-05	4	7.5395e-06	1	2.05913e-06	1	2.06518e-06
821	L121	GTCAAAGGAGGCCACCACCAC	973	0.000182595	1145	0.0002175		17	2.04703e-05	7	8.41329e-06	715	0.00114347	842	0.00135731	385	0.000720639	447	0.000842539	159	0.000327401	207	0.000427492
822	L122	TCAAAGGAGGCCACCACCACC	739	0.000138682	837	0.000158993		11	1.32455e-05	17	2.04323e-05	18	2.87867e-05	26	4.19122e-05	18	3.36922e-05	41	7.72799e-05	13	2.67686e-05	24	4.95642e-05
823	L123	CAAAGGAGGCCACCACCACCA	1099	0.00020624	1177	0.000223578		408	0.000491287	480	0.000576911	99	0.000158327	118	0.000190217	305	0.000570896	421	0.000793533	52	0.000107075	61	0.000125976
824	L124	AAAGGAGGCCACCACCACCAC	744	0.00013962	857	0.000162792		1	1.20414e-06	1	1.2019e-06	1	1.59926e-06	2	3.22402e-06	20	3.74358e-05	15	2.82731e-05	8	1.6473e-05	6	1.23911e-05
825	L125	AAGGAGGCCACCACCACCACC	577	0.000108281	644	0.000122332		4	4.81654e-06	4	4.80759e-06	5	7.99632e-06	1	1.61201e-06	1	1.87179e-06	2	3.76975e-06	291	0.000599206	371	0.000766181
826	L126	AGGAGGCCACCACCACCACCG	304	5.70491e-05	345	6.55348e-05		1	1.20414e-06	1	1.2019e-06	164	0.000262279	180	0.000290162	1	1.87179e-06	1	1.88488e-06	1	2.05913e-06	1	2.06518e-06
827	L127	GGAGGCCACCACCACCACCGC	572	0.000107342	660	0.000125371		10	1.20414e-05	6	7.21139e-06	6	9.59558e-06	7	1.12841e-05	1	1.87179e-06	1	1.88488e-06	13	2.67686e-05	10	2.06518e-05
828	L128	GAGGCCACCACCACCACCGCC	507	9.51445e-05	524	9.95369e-05		2	2.40827e-06	1	1.2019e-06	764	0.00122184	699	0.00112679	2	3.74358e-06	1	1.88488e-06	681	0.00140226	681	0.00140639
829	L129	AGGCCACCACCACCACCGCCA	611	0.000114661	648	0.000123091		164	0.000197478	172	0.000206727	1	1.59926e-06	3	4.83603e-06	2	3.74358e-06	1	1.88488e-06	1	2.05913e-06	1	2.06518e-06
830	L130	GGCCACCACCACCACCGCCAC	335	6.28667e-05	384	7.29431e-05		137	0.000164967	122	0.000146632	87	0.000139136	113	0.000182157	8	1.49743e-05	9	1.69639e-05	2	4.11825e-06	3	6.19553e-06
831	L131	GCCACCACCACCACCGCCACC	316	5.93011e-05	356	6.76243e-05		1	1.20414e-06	1	1.2019e-06	104	0.000166323	63	0.000101557	1	1.87179e-06	1	1.88488e-06	245	0.000504486	297	0.000613358
832	L132	CCACCACCACCACCGCCACCG	1043	0.000195731	1072	0.000203633		203	0.00024444	190	0.000228361	604	0.000965955	654	0.00105425	69	0.000129154	57	0.000107438	2	4.11825e-06	3	6.19553e-06
833	L133	CACCACCACCACCGCCACCGC	953	0.000178842	928	0.000176279		187	0.000225173	127	0.000152641	187	0.000299062	155	0.000249861	206	0.000385589	130	0.000245034	62	0.000127666	39	8.05419e-05
834	L134	ACCACCACCACCGCCACCGCC	1035	0.00019423	1109	0.000210661		4	4.81654e-06	5	6.00949e-06	5	7.99632e-06	9	1.45081e-05	36	6.73844e-05	24	4.5237e-05	5	1.02956e-05	10	2.06518e-05
835	L135	CCACCACCACCGCCACCGCCA	767	0.000143936	867	0.000164692		41	4.93696e-05	43	5.16816e-05	59	9.43565e-05	46	7.41524e-05	71	0.000132897	70	0.000131941	74	0.000152375	43	8.88026e-05
836	L136	CACCACCACCGCCACCGCCAC	1302	0.000244335	1341	0.000254731		152	0.000183029	142	0.00017067	472	0.000754852	526	0.000847917	180	0.000336922	122	0.000229955	18	3.70643e-05	15	3.09777e-05
837	L137	ACCACCACCGCCACCGCCACC	1451	0.000272297	1495	0.000283984		12	1.44496e-05	15	1.80285e-05	42	6.7169e-05	26	4.19122e-05	4	7.48716e-06	2	3.76975e-06	195	0.00040153	163	0.000336624
838	L138	CCACCACCGCCACCGCCACCA	486	9.12036e-05	495	9.40282e-05		459	0.000552698	499	0.000599747	2	3.19853e-06	1	1.61201e-06	48	8.98459e-05	51	9.61287e-05	1	2.05913e-06	1	2.06518e-06
839	L139	CACCACCGCCACCGCCACCAC	840	0.000157636	971	0.000184447		147	0.000177008	183	0.000219947	261	0.000417408	306	0.000493275	13	2.43333e-05	24	4.5237e-05	34	7.00103e-05	33	6.81508e-05
840	L140	ACCACCGCCACCGCCACCACT	1273	0.000238893	1375	0.00026119		1210	0.001457	1416	0.00170189	227	0.000363033	251	0.000404614	205	0.000383717	203	0.00038263	846	0.00174202	1128	0.00232952
841	L141	CCACCGCCACCGCCACCACTA	1408	0.000264228	1532	0.000291013		845	0.00101749	852	0.00102402	1429	0.00228535	1545	0.00249055	1052	0.00196912	1191	0.00224489	1734	0.00357052	1938	0.00400231
842	L142	CACCGCCACCGCCACCACTAC	2143	0.000402159	2151	0.000408595		648	0.00078028	604	0.000725947	600	0.000959558	648	0.00104458	5	9.35895e-06	6	1.13093e-05	14	2.88278e-05	7	1.44562e-05
843	L143	ACCGCCACCGCCACCACTACC	1116	0.00020943	1114	0.000211611		66	7.9473e-05	51	6.12968e-05	30	4.79779e-05	41	6.60924e-05	18	3.36922e-05	13	2.45034e-05	24	4.9419e-05	8	1.65214e-05
844	L144	CCGCCACCGCCACCACTACCA	1103	0.000206991	1130	0.00021465		37	4.4553e-05	42	5.04797e-05	4	6.39705e-06	4	6.44804e-06	1	1.87179e-06	1	1.88488e-06	1	2.05913e-06	1	2.06518e-06
845	L145	CGCCACCGCCACCACTACCAC	1305	0.000244898	1319	0.000250552		249	0.00029983	235	0.000282446	138	0.000220698	83	0.000133797	106	0.00019841	78	0.00014702	206	0.00042418	240	0.000495642
846	L146	GCCACCGCCACCACTACCACC	1141	0.000214122	1199	0.000227757		159	0.000191458	169	0.000203121	1020	0.00163125	1141	0.0018393	221	0.000413666	252	0.000474989	398	0.000819532	418	0.000863244
847	L147	CCACCGCCACCACTACCACCT	2469	0.000463337	2473	0.000469761		203	0.00024444	183	0.000219947	117	0.000187114	132	0.000212785	676	0.00126533	586	0.00110454	116	0.000238859	128	0.000264343
848	L148	CACCGCCACCACTACCACCTC	3975	0.000745955	4046	0.000768562		354	0.000426264	471	0.000566094	421	0.00067329	360	0.000580323	392	0.000733742	331	0.000623894	61	0.000125607	62	0.000128041
849	L149	ACCGCCACCACTACCACCTCC	1966	0.000368943	1793	0.000340591		234	0.000281768	164	0.000197111	9	1.43934e-05	6	9.67205e-06	64	0.000119795	60	0.000113093	5	1.02956e-05	8	1.65214e-05
850	L150	CCGCCACCACTACCACCTCCG	3568	0.000669577	3414	0.00064851		555	0.000668295	506	0.000608161	14	2.23897e-05	13	2.09561e-05	53	9.92049e-05	36	6.78555e-05	31	6.38329e-05	36	7.43464e-05
851	L151	CGCCACCACTACCACCTCCGC	4051	0.000760217	4038	0.000767042		107	0.000128843	97	0.000116584	1864	0.00298103	2112	0.00340456	71	0.000132897	86	0.000162099	51	0.000105015	31	6.40205e-05
852	L152	GCCACCACTACCACCTCCGCC	3491	0.000655127	3536	0.000671684		372	0.000447939	418	0.000502394	6	9.59558e-06	3	4.83603e-06	36	6.73844e-05	50	9.42438e-05	227	0.000467422	242	0.000499773
853	L153	CCACCACTACCACCTCCGCCG	7009	0.00131532	7123	0.00135306		447	0.000538249	482	0.000579315	392	0.000626911	378	0.000609339	200	0.000374358	184	0.000346817	234	0.000481835	156	0.000322168
854	L154	CACCACTACCACCTCCGCCGC	6075	0.00114004	6049	0.00114904		421	0.000506941	421	0.000505999	371	0.000593327	360	0.000580323	795	0.00148807	648	0.0012214	167	0.000343874	139	0.00028706
855	L155	ACCACTACCACCTCCGCCGCC	1501	0.00028168	1382	0.000262519		49	5.90027e-05	62	7.45177e-05	21	3.35845e-05	21	3.38522e-05	9	1.68461e-05	13	2.45034e-05	5	1.02956e-05	4	8.26071e-06
856	L156	CCACTACCACCTCCGCCGCCG	1200	0.000225194	1184	0.000224908		33	3.97365e-05	34	4.08645e-05	23	3.67831e-05	16	2.57921e-05	27	5.05383e-05	23	4.33521e-05	28	5.76555e-05	37	7.64115e-05
857	L157	CACTACCACCTCCGCCGCCGC	1631	0.000306076	1639	0.000311338		65	7.82688e-05	68	8.17291e-05	9	1.43934e-05	19	3.06282e-05	3	5.61537e-06	3	5.65463e-06	5	1.02956e-05	3	6.19553e-06
858	L158	ACTACCACCTCCGCCGCCGCC	445	8.35094e-05	460	8.73798e-05		1	1.20414e-06	2	2.4038e-06	1	1.59926e-06	2	3.22402e-06	1	1.87179e-06	1	1.88488e-06	1	2.05913e-06	1	2.06518e-06
859	L159	CTACCACCTCCGCCGCCGCCG	311	5.83628e-05	394	7.48427e-05		591	0.000711644	603	0.000724745	1155	0.00184715	1237	0.00199405	339	0.000634537	380	0.000716253	891	0.00183468	909	0.00187725
860	L160	TACCACCTCCGCCGCCGCCGC	748	0.000140371	747	0.000141897		3	3.61241e-06	1	1.2019e-06	1	1.59926e-06	1	1.61201e-06	9	1.68461e-05	3	5.65463e-06	1	2.05913e-06	1	2.06518e-06
861	L161	ACCACCTCCGCCGCCGCCGCC	456	8.55737e-05	484	9.19387e-05		564	0.000679133	457	0.000549268	1	1.59926e-06	2	3.22402e-06	1	1.87179e-06	1	1.88488e-06	1	2.05913e-06	1	2.06518e-06
862	L162	CCACCTCCGCCGCCGCCGCCA	684	0.000128361	738	0.000140188		3	3.61241e-06	1	1.2019e-06	317	0.000506966	333	0.000536799	1044	0.00195415	1133	0.00213556	1	2.05913e-06	1	2.06518e-06
863	L163	CACCTCCGCCGCCGCCGCCAC	438	8.21958e-05	546	0.000103716		4	4.81654e-06	8	9.61519e-06	48	7.67646e-05	49	7.89884e-05	2	3.74358e-06	2	3.76975e-06	19	3.91234e-05	22	4.54339e-05
864	L164	ACCTCCGCCGCCGCCGCCACC	849	0.000159325	872	0.000165642		857	0.00103194	944	0.00113459	193	0.000308658	239	0.00038527	140	0.000262051	164	0.00030912	398	0.000819532	479	0.00098922
865	L165	CCTCCGCCGCCGCCGCCACCA	251	4.71031e-05	321	6.09759e-05		1	1.20414e-06	1	1.2019e-06	113	0.000180717	151	0.000243413	1	1.87179e-06	1	1.88488e-06	1	2.05913e-06	1	2.06518e-06
866	L166	CTCCGCCGCCGCCGCCACCAC	226	4.24115e-05	293	5.56571e-05		1	1.20414e-06	1	1.2019e-06	1	1.59926e-06	1	1.61201e-06	1	1.87179e-06	1	1.88488e-06	1	2.05913e-06	1	2.06518e-06
867	L167	TCCGCCGCCGCCGCCACCACT	110	2.06428e-05	146	2.77336e-05		1	1.20414e-06	1	1.2019e-06	1	1.59926e-06	1	1.61201e-06	1	1.87179e-06	1	1.88488e-06	1	2.05913e-06	1	2.06518e-06
868	L168	CCGCCGCCGCCGCCACCACTG	235	4.41005e-05	350	6.64846e-05		90	0.000108372	111	0.000133411	7	1.11948e-05	5	8.06004e-06	28	5.24101e-05	39	7.35101e-05	5	1.02956e-05	6	1.23911e-05
869	L169	CGCCGCCGCCGCCACCACTGC	268	5.02933e-05	258	4.90086e-05		2	2.40827e-06	6	7.21139e-06	1	1.59926e-06	1	1.61201e-06	1	1.87179e-06	1	1.88488e-06	1	2.05913e-06	1	2.06518e-06
870	L170	GCCGCCGCCGCCACCACTGCC	641	0.000120291	676	0.00012841		369	0.000444326	413	0.000496384	285	0.00045579	325	0.000523903	125	0.000233974	156	0.000294041	1305	0.00268716	1447	0.00298831
871	L171	CCGCCGCCGCCACCACTGCCT	192	3.6031e-05	222	4.21702e-05		2	2.40827e-06	4	4.80759e-06	2	3.19853e-06	1	1.61201e-06	1	1.87179e-06	1	1.88488e-06	410	0.000844242	480	0.000991285
872	L172	CGCCGCCGCCACCACTGCCTC	720	0.000135116	740	0.000140567		412	0.000496104	410	0.000492778	2034	0.0032529	2213	0.00356738	83	0.000155359	71	0.000133826	1567	0.00322665	1683	0.00347569
873	L173	GCCGCCGCCACCACTGCCTCC	1182	0.000221816	1175	0.000223198		1953	0.00235168	1845	0.0022175	745	0.00119145	784	0.00126381	1552	0.00290502	1342	0.0025295	2230	0.00459185	2030	0.00419231
874	L174	CCGCCGCCACCACTGCCTCCA	278	5.21699e-05	294	5.58471e-05		10	1.20414e-05	4	4.80759e-06	5	7.99632e-06	9	1.45081e-05	1	1.87179e-06	3	5.65463e-06	3	6.17738e-06	2	4.13035e-06
875	L175	CGCCGCCACCACTGCCTCCAC	2034	0.000381704	2083	0.000395678		695	0.000836874	635	0.000763206	4	6.39705e-06	11	1.77321e-05	1	1.87179e-06	4	7.5395e-06	2269	0.00467216	2349	0.0048511
876	L176	GCCGCCACCACTGCCTCCACT	313	5.87381e-05	351	6.66746e-05		1	1.20414e-06	2	2.4038e-06	1	1.59926e-06	2	3.22402e-06	1	1.87179e-06	1	1.88488e-06	1	2.05913e-06	1	2.06518e-06
877	L177	CCGCCACCACTGCCTCCACTA	5084	0.000954072	4971	0.000944271		90	0.000108372	102	0.000122594	362	0.000578933	378	0.000609339	30	5.61537e-05	23	4.33521e-05	28	5.76555e-05	24	4.95642e-05
878	L178	CGCCACCACTGCCTCCACTAC	5029	0.00094375	5051	0.000959468		51	6.14109e-05	58	6.97101e-05	79	0.000126342	100	0.000161201	136	0.000254563	99	0.000186603	62	0.000127666	43	8.88026e-05
879	L179	GCCACCACTGCCTCCACTACC	4043	0.000758716	3985	0.000756975		61	7.34523e-05	63	7.57196e-05	1442	0.00230614	1668	0.00268883	74	0.000138512	47	8.85892e-05	223	0.000459185	219	0.000452274
880	L180	CCACCACTGCCTCCACTACCG	5453	0.00102332	5405	0.00102671		77	9.27185e-05	73	8.77386e-05	897	0.00143454	918	0.00147982	178	0.000333179	132	0.000248804	260	0.000535373	303	0.000625749
881	L181	CACCACTGCCTCCACTACCGC	5661	0.00106235	5612	0.00106603		262	0.000315484	240	0.000288456	439	0.000702076	299	0.000481991	105	0.000196538	87	0.000163984	94	0.000193558	114	0.00023543
882	L182	ACCACTGCCTCCACTACCGCT	5109	0.000958763	5119	0.000972385		1020	0.00122822	1068	0.00128363	300	0.000479779	264	0.00042557	396	0.000741229	354	0.000667246	113	0.000232681	138	0.000284994
883	L183	CCACTGCCTCCACTACCGCTG	5695	0.00106873	5633	0.00107002		54	6.50233e-05	55	6.61044e-05	2592	0.00414529	2488	0.00401068	279	0.000522229	275	0.000518341	284	0.000584792	240	0.000495642
884	L184	CACTGCCTCCACTACCGCTGC	5469	0.00102632	5503	0.00104533		120	0.000144496	127	0.000152641	129	0.000206305	198	0.000319178	166	0.000310717	219	0.000412788	1987	0.00409148	1639	0.00338483
885	L185	ACTGCCTCCACTACCGCTGCC	2275	0.00042693	2351	0.000446587		1622	0.00195311	1414	0.00169948	424	0.000678088	451	0.000727016	15	2.80768e-05	25	4.71219e-05	103	0.00021209	94	0.000194127
886	L186	CTGCCTCCACTACCGCTGCCA	3794	0.000711988	3640	0.00069144		56	6.74316e-05	43	5.16816e-05	948	0.0015161	930	0.00149917	11	2.05897e-05	7	1.31941e-05	4	8.2365e-06	5	1.03259e-05
887	L187	TGCCTCCACTACCGCTGCCAC	1418	0.000266104	1347	0.000255871		502	0.000604476	565	0.000679073	964	0.00154169	1001	0.00161362	4	7.48716e-06	7	1.31941e-05	497	0.00102339	440	0.000908678
888	L188	GCCTCCACTACCGCTGCCACC	2073	0.000389023	2065	0.000392259		4	4.81654e-06	4	4.80759e-06	3	4.79779e-06	4	6.44804e-06	3	5.61537e-06	3	5.65463e-06	12	2.47095e-05	12	2.47821e-05
889	L189	CCTCCACTACCGCTGCCACCC	2340	0.000439128	2379	0.000451905		2	2.40827e-06	4	4.80759e-06	14	2.23897e-05	9	1.45081e-05	70	0.000131025	61	0.000114977	5	1.02956e-05	8	1.65214e-05
890	L190	CTCCACTACCGCTGCCACCCC	3466	0.000650435	3576	0.000679283		359	0.000432285	272	0.000326916	500	0.000799632	513	0.000826961	262	0.000490409	190	0.000358126	292	0.000601265	289	0.000596836
891	L191	TCCACTACCGCTGCCACCCCT	2741	0.000514381	2781	0.000528268		34	4.09406e-05	29	3.48551e-05	19	3.0386e-05	23	3.70762e-05	1093	0.00204587	926	0.00174539	44	9.06015e-05	31	6.40205e-05
892	L192	CCACTACCGCTGCCACCCCTG	2246	0.000421488	2322	0.000441078		35	4.21448e-05	16	1.92304e-05	285	0.00045579	284	0.000457811	296	0.00055405	284	0.000535305	81	0.000166789	50	0.000103259
893	L193	CACTACCGCTGCCACCCCTGA	1708	0.000320526	1725	0.000327674		245	0.000295013	300	0.00036057	1	1.59926e-06	1	1.61201e-06	6	1.12307e-05	5	9.42438e-06	2	4.11825e-06	3	6.19553e-06
894	L194	ACTACCGCTGCCACCCCTGAA	1488	0.000279241	1527	0.000290063		258	0.000310667	220	0.000264418	267	0.000427003	253	0.000407838	4	7.48716e-06	1	1.88488e-06	159	0.000327401	130	0.000268473
895	L195	CTACCGCTGCCACCCCTGAAG	1783	0.000334601	1797	0.000341351		333	0.000400977	353	0.00042427	55	8.79595e-05	40	6.44804e-05	221	0.000413666	151	0.000284616	73	0.000150316	103	0.000212713
896	L196	TACCGCTGCCACCCCTGAAGA	2509	0.000470843	2444	0.000464252		578	0.000695991	602	0.000723543	122	0.00019511	129	0.000207949	133	0.000248948	153	0.000288386	331	0.000681571	319	0.000658791
897	L197	ACCGCTGCCACCCCTGAAGAA	1319	0.000247526	1259	0.000239155		53	6.38192e-05	57	6.85082e-05	2	3.19853e-06	1	1.61201e-06	110	0.000205897	145	0.000273307	34	7.00103e-05	30	6.19553e-05
898	L198	CCGCTGCCACCCCTGAAGAAG	906	0.000170021	873	0.000165832		1274	0.00153407	1478	0.00177641	2902	0.00464106	2865	0.00461841	2	3.74358e-06	3	5.65463e-06	2791	0.00574702	2748	0.00567511
899	L199	CGCTGCCACCCCTGAAGAAGA	3494	0.00065569	3467	0.000658577		3893	0.0046877	3879	0.00466216	981	0.00156888	915	0.00147499	1477	0.00276463	1401	0.00264071	1922	0.00395764	1716	0.00354384
900	L200	GCTGCCACCCCTGAAGAAGAG	699	0.000131175	758	0.000143987		25	3.01034e-05	25	3.00475e-05	20	3.19853e-05	23	3.70762e-05	16	2.99486e-05	13	2.45034e-05	42	8.64833e-05	69	0.000142497
901	L201	CTGCCACCCCTGAAGAAGAGA	9271	0.00173981	9099	0.00172841		517	0.000622538	401	0.000481961	213	0.000340643	203	0.000327238	322	0.000602716	280	0.000527765	95	0.000195617	95	0.000196192
902	L202	TGCCACCCCTGAAGAAGAGAG	8687	0.00163022	8526	0.00161956		255	0.000307055	298	0.000358166	115	0.000183915	104	0.000167649	398	0.000744972	534	0.00100652	176	0.000362406	254	0.000524555
903	L203	GCCACCCCTGAAGAAGAGAGG	3253	0.000610463	3261	0.000619447		621	0.000747768	563	0.000676669	51	8.15624e-05	66	0.000106393	29	5.42819e-05	58	0.000109323	29	5.97146e-05	51	0.000105324
904	L204	CCACCCCTGAAGAAGAGAGGG	7809	0.00146545	7704	0.00146342		380	0.000457572	467	0.000561287	727	0.00116266	712	0.00114775	318	0.000595229	321	0.000605045	405	0.000833946	469	0.000968568
905	L205	CACCCCTGAAGAAGAGAGGGA	14373	0.00269726	14453	0.00274543		697	0.000839283	714	0.000858156	1254	0.00200548	1291	0.0020811	393	0.000735613	449	0.000846309	1185	0.00244006	1317	0.00271984
906	L206	ACCCCTGAAGAAGAGAGGGAA	13876	0.00260399	13822	0.00262557		1121	0.00134984	1089	0.00130887	1695	0.00271075	1728	0.00278555	1193	0.00223305	1311	0.00247107	1143	0.00235358	1212	0.00250299
907	L207	CCCCTGAAGAAGAGAGGGAAC	7978	0.00149716	8075	0.00153389		340	0.000409406	402	0.000483163	505	0.000807628	452	0.000728628	542	0.00101451	651	0.00122705	73	0.000150316	79	0.000163149
908	L208	CCCTGAAGAAGAGAGGGAACC	9837	0.00184603	9763	0.00185454		1663	0.00200248	1689	0.00203001	1508	0.00241169	1359	0.00219072	558	0.00104446	605	0.00114035	485	0.000998676	435	0.000898352
909	L209	CCTGAAGAAGAGAGGGAACCA	9966	0.00187024	9586	0.00182092		219	0.000263706	241	0.000289658	1227	0.0019623	1273	0.00205209	282	0.000527845	173	0.000326083	326	0.000671275	307	0.000634009
910	L210	CTGAAGAAGAGAGGGAACCAC	5486	0.00102951	5397	0.00102519		1530	0.00184233	1490	0.00179083	740	0.00118345	717	0.00115581	775	0.00145064	739	0.00139292	426	0.000877188	406	0.000838462
911	L211	TGAAGAAGAGAGGGAACCACA	11468	0.0021521	10917	0.00207375		1490	0.00179416	1455	0.00174876	2159	0.00345281	2067	0.00333202	2030	0.00379973	1845	0.0034776	1136	0.00233917	1024	0.00211474
912	L212	GAAGAAGAGAGGGAACCACAG	4608	0.000864745	4558	0.000865819		197	0.000237215	200	0.00024038	844	0.00134978	831	0.00133958	258	0.000482922	237	0.000446716	130	0.000267686	142	0.000293255
913	L213	AAGAAGAGAGGGAACCACAGC	2718	0.000510064	2709	0.000514591		149	0.000179416	157	0.000188698	70	0.000111948	74	0.000119289	417	0.000780536	385	0.000725677	88	0.000181203	101	0.000208583
914	L214	AGAAGAGAGGGAACCACAGCA	1958	0.000367442	2040	0.00038751		137	0.000164967	187	0.000224755	51	8.15624e-05	68	0.000109617	13	2.43333e-05	28	5.27765e-05	91	0.00018738	71	0.000146628
915	L215	GAAGAGAGGGAACCACAGCAC	1852	0.000347549	1896	0.000360157		101	0.000121618	135	0.000162256	190	0.00030386	194	0.00031273	204	0.000381845	244	0.00045991	227	0.000467422	264	0.000545207
916	L216	AAGAGAGGGAACCACAGCACA	1485	0.000278678	1495	0.000283984		663	0.000798342	635	0.000763206	231	0.00036943	233	0.000375598	868	0.00162471	791	0.00149094	621	0.00127872	528	0.00109041
917	L217	AGAGAGGGAACCACAGCACAG	1525	0.000286184	1526	0.000289873		392	0.000472021	342	0.000411049	465	0.000743657	531	0.000855977	1046	0.00195789	1009	0.00190184	719	0.00148051	614	0.00126802
918	L218	GAGAGGGAACCACAGCACAGG	882	0.000165518	960	0.000182358		239	0.000287788	222	0.000266821	2	3.19853e-06	1	1.61201e-06	367	0.000686947	414	0.000780338	473	0.000973966	562	0.00116063
919	L219	AGAGGGAACCACAGCACAGGC	1260	0.000236454	1466	0.000278475		25	3.01034e-05	19	2.28361e-05	32	5.11764e-05	31	4.99723e-05	286	0.000535332	348	0.000655937	126	0.00025945	136	0.000280864
920	L220	GAGGGAACCACAGCACAGGCC	2061	0.000386771	2118	0.000402327		685	0.000824833	767	0.000921856	1541	0.00246446	1776	0.00286293	492	0.000920921	539	0.00101595	67	0.000137961	125	0.000258147
921	L221	AGGGAACCACAGCACAGGCCT	1442	0.000270608	1430	0.000271637		24	2.88993e-05	35	4.20664e-05	7	1.11948e-05	8	1.28961e-05	20	3.74358e-05	13	2.45034e-05	34	7.00103e-05	45	9.2933e-05
922	L222	GGGAACCACAGCACAGGCCTG	1099	0.00020624	1249	0.000237255		138	0.000166171	141	0.000169468	61	9.7555e-05	92	0.000148305	188	0.000351896	233	0.000439176	54	0.000111193	61	0.000125976
923	L223	GGAACCACAGCACAGGCCTGT	3559	0.000667888	3614	0.000686501		304	0.000366057	390	0.00046874	531	0.000849209	553	0.000891441	590	0.00110436	791	0.00149094	98	0.000201794	110	0.000227169
924	L224	GAACCACAGCACAGGCCTGTG	5108	0.000958576	5297	0.0010062		1605	0.00193264	1869	0.00224635	1040	0.00166323	1174	0.0018925	828	0.00154984	883	0.00166435	1310	0.00269745	1391	0.00287266
925	L225	AACCACAGCACAGGCCTGTGT	6242	0.00117138	6278	0.00119254		1115	0.00134261	1259	0.00151319	1580	0.00252684	1703	0.00274525	788	0.00147497	813	0.0015324	754	0.00155258	684	0.00141258
926	L226	ACCACAGCACAGGCCTGTGTC	4026	0.000755526	4067	0.000772551		182	0.000219153	170	0.000204323	384	0.000614117	447	0.000720568	160	0.000299486	189	0.000356241	687	0.00141462	842	0.00173888
927	L227	CCACAGCACAGGCCTGTGTCT	4086	0.000766786	4280	0.000813012		1466	0.00176526	1591	0.00191222	1875	0.00299862	1737	0.00280006	4092	0.00765936	4492	0.00846686	3985	0.00820562	4488	0.00926851
928	L228	CACAGCACAGGCCTGTGTCTC	3420	0.000641803	3523	0.000669215		235	0.000282972	303	0.000364175	295	0.000471783	360	0.000580323	23	4.30512e-05	26	4.90068e-05	546	0.00112428	610	0.00125976
929	L229	ACAGCACAGGCCTGTGTCTCC	2645	0.000496365	2760	0.000524279		123	0.000148109	110	0.000132209	718	0.00114827	893	0.00143952	84	0.00015723	42	7.91648e-05	48	9.8838e-05	28	5.7825e-05
930	L230	CAGCACAGGCCTGTGTCTCCT	1698	0.000318649	1751	0.000332613		14	1.68579e-05	10	1.2019e-05	55	8.79595e-05	29	4.67483e-05	439	0.000821716	462	0.000870813	768	0.00158141	802	0.00165627
931	L231	AGCACAGGCCTGTGTCTCCTT	1825	0.000342483	1815	0.00034477		8	9.63309e-06	6	7.21139e-06	11	1.75919e-05	23	3.70762e-05	56	0.00010482	35	6.59706e-05	13	2.67686e-05	9	1.85866e-05
932	L232	GCACAGGCCTGTGTCTCCTTG	676	0.000126859	677	0.0001286		9	1.08372e-05	10	1.2019e-05	1	1.59926e-06	1	1.61201e-06	11	2.05897e-05	15	2.82731e-05	1	2.05913e-06	3	6.19553e-06
933	L233	CACAGGCCTGTGTCTCCTTGT	1474	0.000276613	1489	0.000282844		21	2.52869e-05	45	5.40854e-05	48	7.67646e-05	78	0.000125737	72	0.000134769	82	0.00015456	3	6.17738e-06	9	1.85866e-05
934	L234	ACAGGCCTGTGTCTCCTTGTG	907	0.000170209	941	0.000178749		92	0.000110781	105	0.000126199	84	0.000134338	143	0.000230517	44	8.23588e-05	82	0.00015456	23	4.73599e-05	42	8.67374e-05
935	L235	CAGGCCTGTGTCTCCTTGTGA	3246	0.00060915	3465	0.000658198		104	0.00012523	118	0.000141824	443	0.000708474	439	0.000707672	1351	0.00252879	1238	0.00233348	10	2.05913e-05	10	2.06518e-05
936	L236	AGGCCTGTGTCTCCTTGTGAT	3095	0.000580813	3176	0.0006033		1424	0.00171469	1482	0.00178121	118	0.000188713	118	0.000190217	103	0.000192794	134	0.000252573	832	0.00171319	704	0.00145388
937	L237	GGCCTGTGTCTCCTTGTGATG	2191	0.000411167	2059	0.000391119		2	2.40827e-06	1	1.2019e-06	11	1.75919e-05	13	2.09561e-05	16	2.99486e-05	17	3.20429e-05	128	0.000263568	162	0.000334559
938	L238	GCCTGTGTCTCCTTGTGATGT	3957	0.000742577	3803	0.000722403		104	0.00012523	107	0.000128603	185	0.000295864	154	0.000248249	201	0.00037623	248	0.000467449	103	0.00021209	105	0.000216844
939	L239	CCTGTGTCTCCTTGTGATGTT	12927	0.0024259	12794	0.0024303		1646	0.00198201	1745	0.00209731	1635	0.0026148	1526	0.00245993	1304	0.00244081	1188	0.00223923	272	0.000560082	189	0.000390318
940	L240	CTGTGTCTCCTTGTGATGTTT	9411	0.00176608	9452	0.00179546		431	0.000518983	421	0.000505999	269	0.000430202	289	0.000465871	262	0.000490409	287	0.000540959	255	0.000525077	241	0.000497708
941	L241	TGTGTCTCCTTGTGATGTTTT	12964	0.00243285	12688	0.00241016		1532	0.00184474	1561	0.00187616	539	0.000862003	512	0.000825349	601	0.00112495	616	0.00116108	237	0.000488013	229	0.000472926
942	L242	GTGTCTCCTTGTGATGTTTTT	8731	0.00163847	8502	0.00161501		1256	0.00151239	1269	0.00152521	199	0.000318253	258	0.000415898	397	0.000743101	409	0.000770914	1194	0.0024586	1097	0.0022655
943	L243	TGTCTCCTTGTGATGTTTTTC	16348	0.00306789	16123	0.00306266		3032	0.00365094	2987	0.00359007	780	0.00124743	806	0.00129928	1340	0.0025082	1538	0.00289894	2770	0.00570378	3300	0.00681508
944	L244	GTCTCCTTGTGATGTTTTTCA	9479	0.00177884	9337	0.00177362		659	0.000793526	682	0.000819695	557	0.00089079	512	0.000825349	524	0.000980818	610	0.00114977	332	0.00068363	309	0.00063814
945	L245	TCTCCTTGTGATGTTTTTCAT	8223	0.00154314	7760	0.00147406		2236	0.00269245	2071	0.00248913	666	0.00106511	550	0.000886605	1079	0.00201966	1001	0.00188676	1361	0.00280247	1317	0.00271984
946	L246	CTCCTTGTGATGTTTTTCATG	10200	0.00191415	9986	0.0018969		3642	0.00438546	3714	0.00446385	673	0.0010763	843	0.00135892	1387	0.00259617	1435	0.0027048	816	0.00168025	1408	0.00290777
947	L247	TCCTTGTGATGTTTTTCATGG	9861	0.00185053	9487	0.00180211		1544	0.00185919	1646	0.00197832	805	0.00128741	781	0.00125898	1794	0.00335799	1716	0.00323445	702	0.00144551	731	0.00150964
948	L248	CCTTGTGATGTTTTTCATGGT	11046	0.00207291	10875	0.00206577		777	0.000935614	793	0.000953106	773	0.00123623	745	0.00120095	939	0.00175761	966	0.00182079	447	0.000920429	470	0.000970633
949	L249	CTTGTGATGTTTTTCATGGTT	10414	0.00195431	10021	0.00190355		1335	0.00160752	1352	0.00162497	1637	0.00261799	1599	0.0025776	2963	0.00554611	3063	0.00577337	1975	0.00406677	1789	0.0036946
950	L250	TTGTGATGTTTTTCATGGTTC	7130	0.00133803	7041	0.00133748		1140	0.00137272	1172	0.00140863	763	0.00122024	663	0.00106876	749	0.00140197	657	0.00123836	252	0.0005189	245	0.000505968
951	L251	TGTGATGTTTTTCATGGTTCT	8648	0.0016229	8384	0.00159259		751	0.000904306	714	0.000858156	636	0.00101713	509	0.000820512	534	0.000999536	479	0.000902855	263	0.00054155	280	0.00057825
952	L252	GTGATGTTTTTCATGGTTCTG	6271	0.00117683	6164	0.00117089		945	0.00113791	885	0.00106368	1037	0.00165844	983	0.0015846	1205	0.00225551	1123	0.00211672	499	0.0010275	719	0.00148486
953	L253	TGATGTTTTTCATGGTTCTGG	10037	0.00188356	9640	0.00183118		1075	0.00129445	1075	0.00129204	1117	0.00178638	1192	0.00192151	3106	0.00581378	3174	0.0059826	546	0.00112428	547	0.00112965
954	L254	GATGTTTTTCATGGTTCTGGT	12134	0.00227709	11514	0.00218715		712	0.000857345	662	0.000795657	463	0.000740459	400	0.000644804	285	0.00053346	268	0.000505147	146	0.000300632	145	0.000299451
955	L255	ATGTTTTTCATGGTTCTGGTT	12237	0.00229642	11897	0.00225991		1621	0.0019519	1671	0.00200837	1263	0.00201987	1221	0.00196826	772	0.00144502	825	0.00155502	1283	0.00264186	1176	0.00242865
956	L256	TGTTTTTCATGGTTCTGGTTG	5357	0.0010053	5223	0.00099214		204	0.000245644	226	0.000271629	52	8.31617e-05	37	5.96443e-05	811	0.00151802	787	0.0014834	432	0.000889542	400	0.000826071
957	L257	GTTTTTCATGGTTCTGGTTGC	5061	0.000949756	4871	0.000925276		161	0.000193866	213	0.000256004	17	2.71875e-05	24	3.86882e-05	774	0.00144877	853	0.0016078	34	7.00103e-05	22	4.54339e-05
958	L258	TTTTTCATGGTTCTGGTTGCC	5034	0.000944689	4876	0.000926225		847	0.0010199	811	0.00097474	138	0.000220698	134	0.000216009	338	0.000632665	331	0.000623894	141	0.000290337	135	0.000278799
959	L259	TTTTCATGGTTCTGGTTGCCT	9108	0.00170922	9089	0.00172651		355	0.000427468	409	0.000491576	1716	0.00274434	1531	0.00246799	902	0.00168835	1003	0.00189053	329	0.000677452	313	0.0006464
960	L260	TTTCATGGTTCTGGTTGCCTT	9857	0.00184978	9652	0.00183346		1257	0.0015136	1180	0.00141824	273	0.000436599	264	0.00042557	767	0.00143566	925	0.00174351	71	0.000146198	61	0.000125976
961	L261	TTCATGGTTCTGGTTGCCTTG	6255	0.00117382	6142	0.00116671		2655	0.00319698	2682	0.00322349	326	0.00052136	328	0.000528739	1128	0.00211138	1070	0.00201682	339	0.000698044	408	0.000842592
962	L262	TCATGGTTCTGGTTGCCTTGG	4371	0.000820269	4206	0.000798955		890	0.00107168	851	0.00102282	185	0.000295864	154	0.000248249	78	0.000146	89	0.000167754	604	0.00124371	504	0.00104085
963	L263	CATGGTTCTGGTTGCCTTGGT	6652	0.00124833	6698	0.00127233		531	0.000639396	620	0.000745177	590	0.000943565	683	0.001101	444	0.000831075	562	0.0010593	775	0.00159582	979	0.00202181
964	L264	ATGGTTCTGGTTGCCTTGGTA	8017	0.00150448	7862	0.00149343		266	0.0003203	272	0.000326916	494	0.000790036	483	0.0007786	112	0.00020964	98	0.000184718	122	0.000251213	129	0.000266408
965	L265	TGGTTCTGGTTGCCTTGGTAG	5732	0.00107568	5770	0.00109605		310	0.000373282	344	0.000413453	136	0.0002175	118	0.000190217	137	0.000256435	182	0.000343047	12	2.47095e-05	11	2.27169e-05
966	L266	GGTTCTGGTTGCCTTGGTAGG	2738	0.000513818	2834	0.000538335		748	0.000900694	861	0.00103483	1071	0.00171281	1280	0.00206337	595	0.00111371	687	0.00129491	1112	0.00228975	1271	0.00262484
967	L267	GTTCTGGTTGCCTTGGTAGGA	3312	0.000621535	3339	0.000634263		933	0.00112346	885	0.00106368	300	0.000479779	390	0.000628683	151	0.00028264	196	0.000369436	56	0.000115311	66	0.000136302
968	L268	TTCTGGTTGCCTTGGTAGGAT	6227	0.00116857	5912	0.00112302		162	0.00019507	186	0.000223553	217	0.00034704	225	0.000362702	186	0.000348153	184	0.000346817	166	0.000341815	162	0.000334559
969	L269	TCTGGTTGCCTTGGTAGGATT	6234	0.00116988	6006	0.00114088		700	0.000842895	771	0.000926664	1079	0.0017256	1088	0.00175387	826	0.0015461	847	0.00159649	82	0.000168848	72	0.000148693
970	L270	CTGGTTGCCTTGGTAGGATTG	1958	0.000367442	2125	0.000403657		210	0.000252869	267	0.000320907	57	9.1158e-05	84	0.000135409	28	5.24101e-05	68	0.000128172	96	0.000197676	128	0.000264343
971	L271	TGGTTGCCTTGGTAGGATTGG	3671	0.000688906	3678	0.000698658		233	0.000280564	220	0.000264418	44	7.03676e-05	54	8.70485e-05	58	0.000108564	68	0.000128172	110	0.000226504	145	0.000299451
972	L272	GGTTGCCTTGGTAGGATTGGG	1970	0.000369693	1775	0.000337172		213	0.000256481	239	0.000287254	505	0.000807628	528	0.000851141	31	5.80255e-05	38	7.16253e-05	34	7.00103e-05	32	6.60857e-05
973	L273	GTTGCCTTGGTAGGATTGGGC	2482	0.000465776	2535	0.000481538		121	0.0001457	189	0.000227159	152	0.000243088	116	0.000186993	263	0.000492281	259	0.000488183	128	0.000263568	92	0.000189996
974	L274	TTGCCTTGGTAGGATTGGGCC	3200	0.000600517	3275	0.000622106		172	0.000207111	153	0.00018389	14	2.23897e-05	16	2.57921e-05	20	3.74358e-05	20	3.76975e-05	11	2.26504e-05	16	3.30428e-05
975	L275	TGCCTTGGTAGGATTGGGCCT	2020	0.000379077	2030	0.000385611		7	8.42895e-06	15	1.80285e-05	42	6.7169e-05	29	4.67483e-05	60	0.000112307	84	0.00015833	13	2.67686e-05	17	3.5108e-05
976	L276	GCCTTGGTAGGATTGGGCCTG	3178	0.000596389	3207	0.000609189		692	0.000833262	782	0.000939885	420	0.00067169	546	0.000880157	339	0.000634537	440	0.000829345	77	0.000158553	130	0.000268473
977	L277	CCTTGGTAGGATTGGGCCTGG	2895	0.000543281	2853	0.000541944		618	0.000744156	494	0.000593738	514	0.000822021	388	0.000625459	311	0.000582127	238	0.0004486	393	0.000809236	311	0.00064227
978	L278	CTTGGTAGGATTGGGCCTGGG	1784	0.000334788	1844	0.000350279		1446	0.00174118	1465	0.00176078	1188	0.00189992	1123	0.00181029	943	0.0017651	1014	0.00191126	6	1.23548e-05	1	2.06518e-06
979	L279	TTGGTAGGATTGGGCCTGGGG	1289	0.000241896	1401	0.000266128		1	1.20414e-06	1	1.2019e-06	151	0.000241489	140	0.000225681	2	3.74358e-06	2	3.76975e-06	178	0.000366524	209	0.000431622
980	L280	TGGTAGGATTGGGCCTGGGGA	2380	0.000446635	2463	0.000467862		28	3.37158e-05	41	4.92778e-05	379	0.000606121	299	0.000481991	54	0.000101077	67	0.000126287	272	0.000560082	283	0.000584445
981	L281	GGTAGGATTGGGCCTGGGGAT	726	0.000136242	849	0.000161273		141	0.000169783	102	0.000122594	55	8.79595e-05	57	9.18845e-05	53	9.92049e-05	38	7.16253e-05	27	5.55964e-05	33	6.81508e-05
982	L282	GTAGGATTGGGCCTGGGGATG	1094	0.000205302	1132	0.00021503		156	0.000187845	198	0.000237976	2	3.19853e-06	4	6.44804e-06	23	4.30512e-05	21	3.95824e-05	259	0.000533314	307	0.000634009
983	L283	TAGGATTGGGCCTGGGGATGT	1156	0.000216937	1215	0.000230797		263	0.000316688	302	0.000362973	11	1.75919e-05	15	2.41801e-05	433	0.000810485	439	0.00082746	12	2.47095e-05	21	4.33687e-05
984	L284	AGGATTGGGCCTGGGGATGTT	1261	0.000236641	1381	0.000262329		9	1.08372e-05	6	7.21139e-06	7	1.11948e-05	3	4.83603e-06	3	5.61537e-06	9	1.69639e-05	7	1.44139e-05	11	2.27169e-05
985	L285	GGATTGGGCCTGGGGATGTTT	1670	0.000313395	1763	0.000334892		1144	0.00137753	1275	0.00153242	936	0.00149691	1140	0.00183769	602	0.00112682	726	0.00136842	81	0.000166789	82	0.000169345
986	L286	GATTGGGCCTGGGGATGTTTC	1480	0.000277739	1448	0.000275056		65	7.82688e-05	54	6.49025e-05	95	0.00015193	119	0.000191829	79	0.000147871	58	0.000109323	93	0.000191499	124	0.000256082
987	L287	ATTGGGCCTGGGGATGTTTCA	2014	0.000377951	2026	0.000384851		289	0.000347995	297	0.000356964	154	0.000246287	163	0.000262757	9	1.68461e-05	5	9.42438e-06	39	8.03059e-05	57	0.000117715
988	L288	TTGGGCCTGGGGATGTTTCAG	981	0.000184096	1007	0.000191286		104	0.00012523	106	0.000127401	1	1.59926e-06	3	4.83603e-06	1	1.87179e-06	1	1.88488e-06	3	6.17738e-06	1	2.06518e-06
989	L289	TGGGCCTGGGGATGTTTCAGC	566	0.000106216	602	0.000114354		7	8.42895e-06	8	9.61519e-06	289	0.000462187	316	0.000509395	3	5.61537e-06	1	1.88488e-06	565	0.00116341	767	0.00158399
990	L290	GGGCCTGGGGATGTTTCAGCT	568	0.000106592	607	0.000115303		1	1.20414e-06	2	2.4038e-06	2	3.19853e-06	7	1.12841e-05	2	3.74358e-06	2	3.76975e-06	1	2.05913e-06	1	2.06518e-06
991	L291	GGCCTGGGGATGTTTCAGCTC	1056	0.000198171	1194	0.000226807		112	0.000134863	91	0.000109373	3	4.79779e-06	5	8.06004e-06	15	2.80768e-05	31	5.84311e-05	14	2.88278e-05	10	2.06518e-05
992	L292	GCCTGGGGATGTTTCAGCTCT	2474	0.000464275	2452	0.000465772		33	3.97365e-05	50	6.00949e-05	51	8.15624e-05	102	0.000164425	129	0.000241461	167	0.000314774	509	0.00104809	658	0.00135889
993	L293	CCTGGGGATGTTTCAGCTCTT	5323	0.000998923	5263	0.000999738		334	0.000402181	363	0.000436289	1164	0.00186154	1052	0.00169583	139	0.000260179	131	0.000246919	749	0.00154229	610	0.00125976
994	L294	CTGGGGATGTTTCAGCTCTTC	2480	0.000465401	2461	0.000467482		194	0.000233602	156	0.000187496	206	0.000329448	206	0.000332074	73	0.000136641	61	0.000114977	333	0.000685689	377	0.000778572
995	L295	TGGGGATGTTTCAGCTCTTCC	2485	0.000466339	2383	0.000452665		115	0.000138476	94	0.000112978	37	5.91727e-05	41	6.60924e-05	4	7.48716e-06	3	5.65463e-06	9	1.85321e-05	11	2.27169e-05
996	L296	GGGGATGTTTCAGCTCTTCCA	1531	0.00028731	1581	0.00030032		193	0.000232398	255	0.000306484	171	0.000273474	161	0.000259533	81	0.000151615	102	0.000192257	9	1.85321e-05	9	1.85866e-05
997	L297	GGGATGTTTCAGCTCTTCCAC	1862	0.000349426	1826	0.00034686		21	2.52869e-05	32	3.84608e-05	43	6.87683e-05	59	9.51085e-05	4	7.48716e-06	8	1.5079e-05	3	6.17738e-06	5	1.03259e-05
998	L298	GGATGTTTCAGCTCTTCCACC	4482	0.0008411	4411	0.000837896		74	8.91061e-05	92	0.000110575	57	9.1158e-05	67	0.000108005	33	6.17691e-05	44	8.29345e-05	303	0.000623915	342	0.000706291
999	L299	GATGTTTCAGCTCTTCCACCT	11754	0.00220578	11475	0.00217975		2437	0.00293448	2533	0.00304441	820	0.0013114	840	0.00135409	420	0.000786152	456	0.000859503	236	0.000485954	260	0.000536946
1000	L300	ATGTTTCAGCTCTTCCACCTA	11164	0.00209505	10849	0.00206083		2257	0.00271773	2042	0.00245428	1127	0.00180237	1144	0.00184414	1419	0.00265607	1252	0.00235986	422	0.000868951	469	0.000968568
1001	L301	TGTTTCAGCTCTTCCACCTAC	9034	0.00169534	8936	0.00169745		309	0.000372078	268	0.000322109	388	0.000620514	330	0.000531963	227	0.000424896	236	0.000444831	96	0.000197676	104	0.000214778
1002	L302	GTTTCAGCTCTTCCACCTACA	9137	0.00171466	9019	0.00171321		659	0.000793526	620	0.000745177	263	0.000420606	246	0.000396554	540	0.00101077	430	0.000810496	688	0.00141668	642	0.00132584
1003	L303	TTTCAGCTCTTCCACCTACAG	10171	0.00190871	10009	0.00190127		417	0.000502125	393	0.000472346	522	0.000834815	557	0.000897889	803	0.00150305	960	0.00180948	1117	0.00230004	1123	0.00231919
1004	L304	TTCAGCTCTTCCACCTACAGA	9662	0.00181319	9767	0.0018553		111	0.000133659	141	0.000169468	131	0.000209503	174	0.00028049	981	0.00183623	1129	0.00212802	339	0.000698044	313	0.0006464
1005	L305	TCAGCTCTTCCACCTACAGAA	11739	0.00220296	11590	0.00220159		1553	0.00187002	1505	0.00180886	692	0.00110669	810	0.00130573	608	0.00113805	538	0.00101406	659	0.00135696	551	0.00113791
1006	L306	CAGCTCTTCCACCTACAGAAG	8679	0.00162872	8699	0.00165243		1446	0.00174118	1402	0.00168506	2065	0.00330248	2002	0.00322724	372	0.000696306	374	0.000704943	880	0.00181203	781	0.0016129
1007	L307	AGCTCTTCCACCTACAGAAGG	3603	0.000676145	3501	0.000665036		104	0.00012523	140	0.000168266	390	0.000623713	391	0.000630295	429	0.000802998	387	0.000729447	71	0.000146198	60	0.000123911
1008	L308	GCTCTTCCACCTACAGAAGGA	9716	0.00182332	9714	0.00184523		460	0.000553903	398	0.000478356	672	0.0010747	619	0.000997833	899	0.00168274	931	0.00175482	380	0.000782468	321	0.000662922
1009	L309	CTCTTCCACCTACAGAAGGAG	10192	0.00191265	10122	0.00192273		1703	0.00205064	1624	0.00195188	888	0.00142015	900	0.00145081	153	0.000286384	164	0.00030912	80	0.00016473	80	0.000165214
1010	L310	TCTTCCACCTACAGAAGGAGC	4029	0.000756089	3991	0.000758114		366	0.000440714	295	0.00035456	54	8.63602e-05	33	5.31963e-05	131	0.000245204	100	0.000188488	34	7.00103e-05	42	8.67374e-05
1011	L311	CTTCCACCTACAGAAGGAGCT	10193	0.00191284	10035	0.00190621		700	0.000842895	819	0.000984355	663	0.00106031	557	0.000897889	411	0.000769306	457	0.000861388	238	0.000490072	257	0.00053075
1012	L312	TTCCACCTACAGAAGGAGCTG	5837	0.00109538	5849	0.00111105		314	0.000378099	306	0.000367781	562	0.000898786	461	0.000743136	239	0.000447358	225	0.000424097	460	0.000947198	408	0.000842592
1013	L313	TCCACCTACAGAAGGAGCTGG	4995	0.00093737	4993	0.00094845		600	0.000722482	482	0.000579315	139	0.000222298	114	0.000183769	1939	0.0036294	2071	0.00390358	572	0.00117782	533	0.00110074
1014	L314	CCACCTACAGAAGGAGCTGGC	3604	0.000676333	3622	0.000688021		531	0.000639396	527	0.000633401	41	6.55698e-05	48	7.73764e-05	93	0.000174076	99	0.000186603	15	3.08869e-05	11	2.27169e-05
1015	L315	CACCTACAGAAGGAGCTGGCA	4810	0.000902653	4835	0.000918437		127	0.000152925	82	9.85557e-05	103	0.000164724	105	0.000169261	141	0.000263922	135	0.000254458	80	0.00016473	83	0.00017141
1016	L316	ACCTACAGAAGGAGCTGGCAG	3245	0.000608962	3318	0.000630274		40	4.81654e-05	50	6.00949e-05	135	0.000215901	161	0.000259533	677	0.0012672	650	0.00122517	62	0.000127666	71	0.000146628
1017	L317	CCTACAGAAGGAGCTGGCAGA	3265	0.000612715	3140	0.000596462		576	0.000693582	397	0.000477154	1008	0.00161206	938	0.00151206	560	0.0010482	549	0.0010348	563	0.00115929	633	0.00130726
1018	L318	CTACAGAAGGAGCTGGCAGAA	1408	0.000264228	1342	0.000254921		3	3.61241e-06	2	2.4038e-06	48	7.67646e-05	42	6.77044e-05	3	5.61537e-06	1	1.88488e-06	679	0.00139815	758	0.0015654
1019	L319	TACAGAAGGAGCTGGCAGAAC	1386	0.000260099	1493	0.000283604		92	0.000110781	128	0.000153843	753	0.00120425	739	0.00119127	74	0.000138512	100	0.000188488	40	8.2365e-05	46	9.49981e-05
1020	L320	ACAGAAGGAGCTGGCAGAACT	2172	0.000407601	2145	0.000407456		222	0.000267318	266	0.000319705	86	0.000137537	87	0.000140245	373	0.000698178	400	0.00075395	180	0.000370643	170	0.00035108
1021	L321	CAGAAGGAGCTGGCAGAACTC	898	0.00016852	904	0.00017172		868	0.00104519	840	0.00100959	922	0.00147452	923	0.00148788	38	7.1128e-05	50	9.42438e-05	5	1.02956e-05	2	4.13035e-06
1022	L322	AGAAGGAGCTGGCAGAACTCC	595	0.000111659	688	0.00013069		141	0.000169783	180	0.000216342	2	3.19853e-06	1	1.61201e-06	3	5.61537e-06	1	1.88488e-06	1	2.05913e-06	1	2.06518e-06
1023	L323	GAAGGAGCTGGCAGAACTCCG	1626	0.000305138	1741	0.000330713		20	2.40827e-05	36	4.32683e-05	225	0.000359834	245	0.000394942	316	0.000591486	319	0.000601275	417	0.000858655	460	0.000949981
1024	L324	AAGGAGCTGGCAGAACTCCGA	1586	0.000297631	1675	0.000318176		147	0.000177008	136	0.000163458	26	4.15808e-05	42	6.77044e-05	217	0.000406178	146	0.000275192	541	0.00111399	591	0.00122052
1025	L325	AGGAGCTGGCAGAACTCCGAG	945	0.00017734	1005	0.000190906		16	1.92662e-05	14	1.68266e-05	34	5.43749e-05	34	5.48083e-05	1	1.87179e-06	4	7.5395e-06	1	2.05913e-06	1	2.06518e-06
1026	L326	GGAGCTGGCAGAACTCCGAGA	633	0.00011879	705	0.000133919		2	2.40827e-06	2	2.4038e-06	1	1.59926e-06	2	3.22402e-06	565	0.00105756	563	0.00106118	861	0.00177291	868	0.00179257
1027	L327	GAGCTGGCAGAACTCCGAGAG	618	0.000115975	721	0.000136958		5	6.02068e-06	3	3.6057e-06	1	1.59926e-06	1	1.61201e-06	123	0.00023023	164	0.00030912	3	6.17738e-06	4	8.26071e-06
1028	L328	AGCTGGCAGAACTCCGAGAGT	2331	0.000437439	2298	0.000436519		99	0.000119209	164	0.000197111	525	0.000839613	525	0.000846305	699	0.00130838	666	0.00125533	357	0.000735108	301	0.000621618
1029	L329	GCTGGCAGAACTCCGAGAGTC	1746	0.000327657	1815	0.00034477		34	4.09406e-05	37	4.44702e-05	39	6.23713e-05	63	0.000101557	4	7.48716e-06	2	3.76975e-06	85	0.000175026	131	0.000270538
1030	L330	CTGGCAGAACTCCGAGAGTCT	1664	0.000312269	1661	0.000315517		43	5.17778e-05	58	6.97101e-05	1	1.59926e-06	1	1.61201e-06	7	1.31025e-05	3	5.65463e-06	62	0.000127666	87	0.00017967
1031	L331	TGGCAGAACTCCGAGAGTCTA	2613	0.00049036	2634	0.000500344		85	0.000102352	97	0.000116584	137	0.000219099	97	0.000156365	21	3.93076e-05	14	2.63883e-05	1	2.05913e-06	2	4.13035e-06
1032	L332	GGCAGAACTCCGAGAGTCTAC	2346	0.000440254	2368	0.000449816		254	0.000305851	244	0.000293263	53	8.47609e-05	37	5.96443e-05	20	3.74358e-05	20	3.76975e-05	13	2.67686e-05	12	2.47821e-05
1033	L333	GCAGAACTCCGAGAGTCTACC	2988	0.000560733	3008	0.000571388		331	0.000398569	323	0.000388213	611	0.00097715	620	0.000999445	483	0.000904075	492	0.000927359	571	0.00117576	449	0.000927264
1034	L334	CAGAACTCCGAGAGTCTACCA	5311	0.000996671	5307	0.0010081		429	0.000516574	376	0.000451914	933	0.00149211	880	0.00141857	435	0.000814229	376	0.000708713	36	7.41285e-05	34	7.0216e-05
1035	L335	AGAACTCCGAGAGTCTACCAG	3641	0.000683276	3631	0.00068973		1664	0.00200368	1798	0.00216101	283	0.000452591	237	0.000382046	319	0.000597101	356	0.000671016	350	0.000720694	407	0.000840527
1036	L336	GAACTCCGAGAGTCTACCAGC	3996	0.000749896	4100	0.00077882		327	0.000393752	331	0.000397828	89	0.000142334	76	0.000122513	949	0.00177633	812	0.00153052	529	0.00108928	542	0.00111933
1037	L337	AACTCCGAGAGTCTACCAGCC	3843	0.000721184	3987	0.000757355		531	0.000639396	551	0.000662246	71	0.000113548	60	9.67205e-05	180	0.000336922	189	0.000356241	13	2.67686e-05	9	1.85866e-05
1038	L338	ACTCCGAGAGTCTACCAGCCA	5393	0.00101206	5501	0.00104495		658	0.000792321	750	0.000901424	341	0.000545349	412	0.000664148	250	0.000467947	334	0.000629548	356	0.000733049	323	0.000667052
1039	L339	CTCCGAGAGTCTACCAGCCAG	2044	0.00038358	2102	0.000399288		52	6.26151e-05	86	0.000103363	84	0.000134338	94	0.000151529	32	5.98973e-05	21	3.95824e-05	51	0.000105015	51	0.000105324
1040	L340	TCCGAGAGTCTACCAGCCAGA	3406	0.000639176	3357	0.000637682		181	0.000217949	186	0.000223553	2	3.19853e-06	2	3.22402e-06	1	1.87179e-06	1	1.88488e-06	1	2.05913e-06	1	2.06518e-06
1041	L341	CCGAGAGTCTACCAGCCAGAT	4364	0.000818955	4562	0.000866579		344	0.000414223	357	0.000429078	143	0.000228695	186	0.000299834	69	0.000129154	78	0.00014702	20	4.11825e-05	15	3.09777e-05
1042	L342	CGAGAGTCTACCAGCCAGATG	3513	0.000659255	3560	0.000676243		168	0.000202295	168	0.000201919	158	0.000252684	144	0.000232129	506	0.000947126	535	0.00100841	160	0.00032946	164	0.000338689
1043	L343	GAGAGTCTACCAGCCAGATGC	2751	0.000516257	2805	0.000532827		330	0.000397365	387	0.000465135	20	3.19853e-05	20	3.22402e-05	34	6.36409e-05	32	6.0316e-05	47	9.67789e-05	34	7.0216e-05
1044	L344	AGAGTCTACCAGCCAGATGCA	4920	0.000923295	4953	0.000940852		1059	0.00127518	1150	0.00138218	196	0.000313456	130	0.000209561	25	4.67947e-05	36	6.78555e-05	1	2.05913e-06	2	4.13035e-06
1045	L345	GAGTCTACCAGCCAGATGCAC	1750	0.000328408	1849	0.000351229		960	0.00115597	894	0.0010745	159	0.000254283	122	0.000196665	6	1.12307e-05	4	7.5395e-06	235	0.000483895	212	0.000437818
1046	L346	AGTCTACCAGCCAGATGCACA	2920	0.000547972	2928	0.000556191		1463	0.00176165	1386	0.00166583	1076	0.00172081	1066	0.0017184	81	0.000151615	83	0.000156445	5	1.02956e-05	3	6.19553e-06
1047	L347	GTCTACCAGCCAGATGCACAC	2899	0.000544031	3048	0.000578986		818	0.000984983	931	0.00111897	68	0.00010875	85	0.000137021	181	0.000338794	204	0.000384515	38	7.82468e-05	67	0.000138367
1048	L348	TCTACCAGCCAGATGCACACA	5342	0.00100249	5401	0.00102595		616	0.000741748	655	0.000787244	978	0.00156408	1040	0.00167649	665	0.00124474	841	0.00158518	359	0.000739226	387	0.000799223
1049	L349	CTACCAGCCAGATGCACACAG	5581	0.00104734	5567	0.00105749		3695	0.00444928	3314	0.00398309	916	0.00146492	840	0.00135409	1480	0.00277025	1295	0.00244091	532	0.00109545	522	0.00107802
1050	L350	TACCAGCCAGATGCACACAGC	4391	0.000824022	4270	0.000811112		720	0.000866978	712	0.000855752	1009	0.00161366	1040	0.00167649	1804	0.00337671	1632	0.00307612	596	0.00122724	782	0.00161497
1051	L351	ACCAGCCAGATGCACACAGCA	2362	0.000443257	2502	0.00047527		234	0.000281768	315	0.000378598	484	0.000774043	545	0.000878545	22	4.11794e-05	18	3.39278e-05	1834	0.00377644	1905	0.00393416
1052	L352	CCAGCCAGATGCACACAGCAT	3450	0.000647433	3421	0.000649839		209	0.000251664	163	0.000195909	70	0.000111948	71	0.000114453	102	0.000190923	121	0.00022807	7	1.44139e-05	6	1.23911e-05
1053	L353	CAGCCAGATGCACACAGCATC	5422	0.0010175	5614	0.00106641		284	0.000341975	351	0.000421866	93	0.000148731	65	0.000104781	111	0.000207769	181	0.000341162	241	0.000496249	244	0.000503903
1054	L354	AGCCAGATGCACACAGCATCA	6865	0.0012883	6901	0.00131089		457	0.00055029	498	0.000598545	616	0.000985146	687	0.00110745	218	0.00040805	277	0.000522111	19	3.91234e-05	15	3.09777e-05
1055	L355	GCCAGATGCACACAGCATCAT	3454	0.000648183	3533	0.000671115		28	3.37158e-05	41	4.92778e-05	356	0.000569338	277	0.000446526	182	0.000340666	191	0.000360011	65	0.000133843	93	0.000192061
1056	L356	CCAGATGCACACAGCATCATC	6470	0.00121417	6360	0.00120812		936	0.00112707	949	0.0011406	133	0.000212702	133	0.000214397	407	0.000761818	337	0.000635203	243	0.000500368	262	0.000541076
1057	L357	CAGATGCACACAGCATCATCT	11853	0.00222435	11856	0.00225212		1847	0.00222404	1754	0.00210813	1717	0.00274593	1649	0.0026582	638	0.0011942	710	0.00133826	294	0.000605383	297	0.000613358
1058	L358	AGATGCACACAGCATCATCTT	8313	0.00156003	8085	0.00153579		2028	0.00244199	2073	0.00249154	668	0.00106831	596	0.000960757	1265	0.00236781	1098	0.00206959	389	0.000801	388	0.000801289
1059	L359	GATGCACACAGCATCATCTTT	8233	0.00154502	8069	0.00153275		881	0.00106084	875	0.00105166	1725	0.00275873	1651	0.00266143	255	0.000477306	245	0.000461795	2	4.11825e-06	2	4.13035e-06
1060	L360	ATGCACACAGCATCATCTTTG	12541	0.00235346	12214	0.00232012		1010	0.00121618	1056	0.0012692	2566	0.00410371	2574	0.00414931	2801	0.00524288	2920	0.00550384	626	0.00128901	628	0.00129693
1061	L361	TGCACACAGCATCATCTTTGG	5412	0.00101562	5212	0.000990051		562	0.000676724	573	0.000688688	435	0.000695679	395	0.000636743	844	0.00157979	802	0.00151167	24	4.9419e-05	29	5.98901e-05
1062	L362	GCACACAGCATCATCTTTGGA	9546	0.00179142	9472	0.00179926		298	0.000358833	369	0.000443501	133	0.000212702	162	0.000261145	640	0.00119795	707	0.00133261	32	6.5892e-05	28	5.7825e-05
1063	L363	CACACAGCATCATCTTTGGAG	11607	0.00217819	11397	0.00216493		2236	0.00269245	2193	0.00263576	1499	0.0023973	1456	0.00234708	1553	0.00290689	1603	0.00302146	522	0.00107486	508	0.00104911
1064	L364	ACACAGCATCATCTTTGGAGA	14467	0.0027149	14382	0.00273195		2841	0.00342095	2676	0.00321628	931	0.00148891	952	0.00153463	3162	0.0059186	3020	0.00569232	640	0.00131784	644	0.00132997
1065	L365	CACAGCATCATCTTTGGAGAA	8907	0.0016715	8863	0.00168358		757	0.000911531	739	0.000888203	823	0.00131619	890	0.00143469	751	0.00140571	732	0.00137973	471	0.000969848	568	0.00117302
1066	L366	ACAGCATCATCTTTGGAGAAG	8390	0.00157448	8043	0.00152782		1756	0.00211446	1730	0.00207928	552	0.000882793	706	0.00113808	386	0.000722511	346	0.000652167	985	0.00202824	993	0.00205072
1067	L367	CAGCATCATCTTTGGAGAAGC	10502	0.00197082	10376	0.00197098		1480	0.00178212	1515	0.00182088	509	0.000814025	494	0.000796332	663	0.001241	693	0.00130622	985	0.00202824	870	0.0017967
1068	L368	AGCATCATCTTTGGAGAAGCA	9938	0.00186498	9644	0.00183194		576	0.000693582	599	0.000719937	1491	0.0023845	1293	0.00208433	1374	0.00257184	1194	0.00225054	568	0.00116958	521	0.00107596
1069	L369	GCATCATCTTTGGAGAAGCAA	4124	0.000773917	4047	0.000768752		46	5.53903e-05	55	6.61044e-05	7	1.11948e-05	10	1.61201e-05	6	1.12307e-05	3	5.65463e-06	4	8.2365e-06	9	1.85866e-05
1070	L370	CATCATCTTTGGAGAAGCAAA	29113	0.00546339	28391	0.00539304		7502	0.00903343	7640	0.0091825	6669	0.0106655	6189	0.00997672	3125	0.00584934	3108	0.00585819	1858	0.00382586	1892	0.00390731
1071	L371	ATCATCTTTGGAGAAGCAAAT	18692	0.00350777	18828	0.00357649		4571	0.00550411	4563	0.00548426	3186	0.00509525	3315	0.00534381	2628	0.00491906	2490	0.00469334	2507	0.00516223	2494	0.00515055
1072	L372	TCATCTTTGGAGAAGCAAATA	10406	0.00195281	9959	0.00189177		465	0.000559923	437	0.00052523	845	0.00135138	726	0.00117032	802	0.00150118	740	0.00139481	849	0.0017482	657	0.00135682
1073	L373	CATCTTTGGAGAAGCAAATAG	15202	0.00285283	14597	0.00277279		4199	0.00505617	4043	0.00485928	2569	0.00410851	2531	0.00407999	2451	0.00458776	2294	0.0043239	3012	0.00620209	2495	0.00515262
1074	L374	ATCTTTGGAGAAGCAAATAGG	14798	0.00277702	14097	0.00267781		1829	0.00220236	1813	0.00217904	2174	0.0034768	2262	0.00364636	1308	0.0024483	1210	0.0022807	2027	0.00417385	1633	0.00337243
1075	L375	TCTTTGGAGAAGCAAATAGGC	10854	0.00203688	10664	0.00202569		1468	0.00176767	1435	0.00172472	287	0.000458988	350	0.000564203	881	0.00164905	859	0.00161911	1043	0.00214767	1077	0.0022242
1076	L376	CTTTGGAGAAGCAAATAGGCC	5315	0.000997422	5173	0.000982642		931	0.00112105	926	0.00111296	388	0.000620514	394	0.000635131	755	0.0014132	786	0.00148151	182	0.000374761	182	0.000375862
1077	L377	TTTGGAGAAGCAAATAGGCCA	9269	0.00173944	9065	0.00172195		1592	0.00191698	1703	0.00204683	1215	0.0019431	1099	0.0017716	1268	0.00237343	1079	0.00203378	1768	0.00364053	1536	0.00317211
1078	L378	TTGGAGAAGCAAATAGGCCAC	5420	0.00101713	5416	0.0010288		260	0.000313075	266	0.000319705	850	0.00135937	900	0.00145081	602	0.00112682	596	0.00112339	657	0.00135285	769	0.00158812
1079	L379	TGGAGAAGCAAATAGGCCACC	3867	0.000725688	3692	0.000701318		660	0.00079473	738	0.000887001	2667	0.00426523	2584	0.00416543	927	0.00173515	1249	0.00235421	133	0.000273864	119	0.000245756
1080	L380	GGAGAAGCAAATAGGCCACCC	2138	0.000401221	2129	0.000404416		94	0.000113189	132	0.000158651	267	0.000427003	317	0.000511007	95	0.00017782	136	0.000256343	92	0.00018944	119	0.000245756
1081	L381	GAGAAGCAAATAGGCCACCCC	2595	0.000486982	2538	0.000482108		1400	0.00168579	1443	0.00173434	416	0.000665293	510	0.000822124	582	0.00108938	610	0.00114977	539	0.00110987	509	0.00105118
1082	L382	AGAAGCAAATAGGCCACCCCA	3646	0.000684214	3522	0.000669025		258	0.000310667	235	0.000282446	255	0.000407812	225	0.000362702	143	0.000267666	124	0.000233725	425	0.000875128	403	0.000832266
1083	L383	GAAGCAAATAGGCCACCCCAG	2834	0.000531833	2896	0.000550113		294	0.000354016	351	0.000421866	611	0.00097715	632	0.00101879	1242	0.00232476	1416	0.00266898	25	5.14781e-05	42	8.67374e-05
1084	L384	AAGCAAATAGGCCACCCCAGT	2009	0.000377012	1943	0.000369085		203	0.00024444	254	0.000305282	274	0.000438198	364	0.000586771	435	0.000814229	527	0.000993329	829	0.00170702	892	0.00184214
1085	L385	AGCAAATAGGCCACCCCAGTC	1472	0.000276238	1539	0.000292342		168	0.000202295	167	0.000200717	153	0.000244687	143	0.000230517	48	8.98459e-05	60	0.000113093	51	0.000105015	69	0.000142497
1086	L386	GCAAATAGGCCACCCCAGTCC	1400	0.000262726	1364	0.0002591		10	1.20414e-05	16	1.92304e-05	27	4.31801e-05	22	3.54642e-05	296	0.00055405	275	0.000518341	177	0.000364465	150	0.000309777
1087	L387	CAAATAGGCCACCCCAGTCCA	1716	0.000322027	1763	0.000334892		101	0.000121618	109	0.000131007	413	0.000660496	390	0.000628683	350	0.000655126	407	0.000767144	1094	0.00225268	1142	0.00235843
1088	L388	AAATAGGCCACCCCAGTCCAC	1811	0.000339855	2043	0.00038808		51	6.14109e-05	43	5.16816e-05	523	0.000836415	590	0.000951085	102	0.000190923	130	0.000245034	56	0.000115311	50	0.000103259
1089	L389	AATAGGCCACCCCAGTCCACC	1518	0.00028487	1464	0.000278096		1	1.20414e-06	4	4.80759e-06	1	1.59926e-06	1	1.61201e-06	1	1.87179e-06	5	9.42438e-06	1	2.05913e-06	1	2.06518e-06
1090	L390	ATAGGCCACCCCAGTCCACCC	1403	0.000263289	1443	0.000274107		1778	0.00214095	1632	0.0019615	1873	0.00299542	1637	0.00263886	1000	0.00187179	911	0.00171712	2426	0.00499544	2489	0.00514023
1091	L391	TAGGCCACCCCAGTCCACCCC	468	8.78257e-05	460	8.73798e-05		15	1.8062e-05	10	1.2019e-05	212	0.000339044	278	0.000448138	1199	0.00224428	1265	0.00238437	661	0.00136108	766	0.00158193
1092	L392	AGGCCACCCCAGTCCACCCCC	967	0.000181469	1020	0.000193755		5	6.02068e-06	2	2.4038e-06	3	4.79779e-06	6	9.67205e-06	2	3.74358e-06	2	3.76975e-06	1	2.05913e-06	1	2.06518e-06
1093	L393	GGCCACCCCAGTCCACCCCCT	1500	0.000281492	1504	0.000285694		553	0.000665887	673	0.000808878	971	0.00155288	1163	0.00187477	1281	0.00239776	1343	0.00253139	1218	0.00250802	1389	0.00286853
1094	L394	GCCACCCCAGTCCACCCCCTG	2581	0.000484355	2864	0.000544034		658	0.000792321	787	0.000945894	116	0.000185515	131	0.000211173	151	0.00028264	191	0.000360011	20	4.11825e-05	29	5.98901e-05
1095	L395	CCACCCCAGTCCACCCCCTGA	4234	0.000794559	4191	0.000796106		11	1.32455e-05	22	2.64418e-05	19	3.0386e-05	24	3.86882e-05	1	1.87179e-06	2	3.76975e-06	9	1.85321e-05	9	1.85866e-05
1096	L396	CACCCCAGTCCACCCCCTGAA	7501	0.00140765	7547	0.0014336		2444	0.00294291	2372	0.0028509	2060	0.00329448	1834	0.00295642	68	0.000127282	53	9.98984e-05	1761	0.00362612	1539	0.00317831
1097	L397	ACCCCAGTCCACCCCCTGAAA	8397	0.00157579	8477	0.00161026		71	8.54937e-05	51	6.12968e-05	386	0.000617316	375	0.000604503	436	0.0008161	545	0.00102726	66	0.000135902	56	0.00011565
1098	L398	CCCCAGTCCACCCCCTGAAAA	5300	0.000994607	5183	0.000984542		372	0.000447939	404	0.000485567	144	0.000230294	136	0.000219233	181	0.000338794	144	0.000271422	5	1.02956e-05	3	6.19553e-06
1099	L399	CCCAGTCCACCCCCTGAAAAA	3754	0.000704482	3690	0.000700938		610	0.000734523	481	0.000578113	228	0.000364632	267	0.000430406	186	0.000348153	211	0.000397709	8	1.6473e-05	8	1.65214e-05
1100	L400	CCAGTCCACCCCCTGAAAAAA	6501	0.00121999	6387	0.00121325		134	0.000161354	115	0.000138218	548	0.000876396	507	0.000817288	481	0.000900331	391	0.000736986	489	0.00100691	543	0.00112139
1101	L401	CAGTCCACCCCCTGAAAAAAA	12818	0.00240545	12476	0.00236989		687	0.000827241	737	0.000885799	278	0.000444595	334	0.000538411	334	0.000625178	401	0.000755835	521	0.0010728	485	0.00100161
1102	L402	AGTCCACCCCCTGAAAAAAAG	4829	0.000906218	4774	0.00090685		178	0.000214336	165	0.000198313	28	4.47794e-05	40	6.44804e-05	310	0.000580255	239	0.000450485	800	0.0016473	704	0.00145388
1103	L403	GTCCACCCCCTGAAAAAAAGG	2604	0.000488671	2604	0.000494645		26	3.13075e-05	43	5.16816e-05	22	3.51838e-05	14	2.25681e-05	59	0.000110436	110	0.000207336	112	0.000230622	130	0.000268473
1104	L404	TCCACCCCCTGAAAAAAAGGA	6886	0.00129224	6706	0.00127384		371	0.000446734	366	0.000439895	691	0.00110509	762	0.00122835	524	0.000980818	481	0.000906625	840	0.00172967	913	0.00188551
1105	L405	CCACCCCCTGAAAAAAAGGAG	3770	0.000707484	3693	0.000701508		554	0.000667091	511	0.00061417	261	0.000417408	251	0.000404614	187	0.000350025	194	0.000365666	187	0.000385057	220	0.000454339
1106	L406	CACCCCCTGAAAAAAAGGAGC	7288	0.00136768	7031	0.00133558		1004	0.00120895	1126	0.00135334	492	0.000786837	596	0.000960757	835	0.00156294	785	0.00147963	185	0.000380938	171	0.000353145
1107	L407	ACCCCCTGAAAAAAAGGAGCT	6648	0.00124757	6391	0.00121401		272	0.000327525	217	0.000260812	305	0.000487775	336	0.000541635	1811	0.00338981	1623	0.00305915	1350	0.00277982	1272	0.00262691
1108	L408	CCCCCTGAAAAAAAGGAGCTG	3262	0.000612152	3328	0.000632174		115	0.000138476	107	0.000128603	258	0.00041261	282	0.000454586	258	0.000482922	247	0.000465564	119	0.000245036	90	0.000185866
1109	L409	CCCCTGAAAAAAAGGAGCTGA	3573	0.000670515	3498	0.000664466		493	0.000593639	473	0.000568498	766	0.00122504	683	0.001101	169	0.000316332	201	0.00037886	148	0.000304751	151	0.000311842
1110	L410	CCCTGAAAAAAAGGAGCTGAG	5179	0.0009719	5094	0.000967636		518	0.000623742	533	0.000640612	562	0.000898786	573	0.000923681	480	0.000898459	422	0.000795417	380	0.000782468	401	0.000828136
1111	L411	CCTGAAAAAAAGGAGCTGAGG	4698	0.000881634	4568	0.000867719		629	0.000757402	716	0.000860559	374	0.000598124	432	0.000696388	763	0.00142818	748	0.00140989	357	0.000735108	369	0.00076205
1112	L412	CTGAAAAAAAGGAGCTGAGGA	4186	0.000785552	4047	0.000768752		491	0.000591231	392	0.000471144	343	0.000548547	340	0.000548083	558	0.00104446	570	0.00107438	1201	0.00247301	1206	0.0024906
1113	L413	TGAAAAAAAGGAGCTGAGGAA	3594	0.000674456	3477	0.000660477		525	0.000632171	549	0.000659842	259	0.000414209	241	0.000388494	411	0.000769306	402	0.00075772	185	0.000380938	208	0.000429557
1114	L414	GAAAAAAAGGAGCTGAGGAAA	3842	0.000720996	3700	0.000702837		954	0.00114875	974	0.00117065	588	0.000940367	615	0.000991385	705	0.00131961	1019	0.00192069	355	0.00073099	268	0.000553467
1115	L415	AAAAAAAGGAGCTGAGGAAAG	2867	0.000538026	2726	0.00051782		56	6.74316e-05	110	0.000132209	64	0.000102353	59	9.51085e-05	71	0.000132897	120	0.000226185	25	5.14781e-05	31	6.40205e-05
1116	L416	AAAAAAGGAGCTGAGGAAAGT	2531	0.000474972	2407	0.000457224		222	0.000267318	199	0.000239178	937	0.00149851	628	0.00101234	374	0.000700049	261	0.000491953	170	0.000350051	136	0.000280864
1117	L417	AAAAAGGAGCTGAGGAAAGTG	2394	0.000449262	2286	0.000434239		2142	0.00257926	1993	0.00239538	155	0.000247886	145	0.000233741	631	0.0011811	533	0.00100464	3413	0.0070278	2689	0.00555326
1118	L418	AAAAGGAGCTGAGGAAAGTGG	2702	0.000507062	2529	0.000480399		1262	0.00151962	1334	0.00160333	890	0.00142334	841	0.0013557	706	0.00132148	509	0.000959402	155	0.000319164	204	0.000421296
1119	L419	AAAGGAGCTGAGGAAAGTGGC	1428	0.000267981	1303	0.000247513		216	0.000260093	240	0.000288456	4	6.39705e-06	18	2.90162e-05	67	0.00012541	125	0.000235609	47	9.67789e-05	51	0.000105324
1120	L420	AAGGAGCTGAGGAAAGTGGCC	1327	0.000249027	1450	0.000275436		19	2.28786e-05	21	2.52399e-05	28	4.47794e-05	35	5.64203e-05	475	0.0008891	553	0.00104234	15	3.08869e-05	11	2.27169e-05
1121	L421	AGGAGCTGAGGAAAGTGGCCC	1388	0.000260474	1482	0.000281515		469	0.00056474	467	0.000561287	378	0.000604521	390	0.000628683	725	0.00135705	660	0.00124402	133	0.000273864	151	0.000311842
1122	L422	GGAGCTGAGGAAAGTGGCCCA	507	9.51445e-05	546	0.000103716		1	1.20414e-06	1	1.2019e-06	1	1.59926e-06	1	1.61201e-06	1	1.87179e-06	1	1.88488e-06	1	2.05913e-06	1	2.06518e-06
1123	L423	GAGCTGAGGAAAGTGGCCCAT	1774	0.000332912	1792	0.000340401		909	0.00109456	936	0.00112498	914	0.00146173	893	0.00143952	525	0.00098269	533	0.00100464	611	0.00125813	540	0.0011152
1124	L424	AGCTGAGGAAAGTGGCCCATT	3787	0.000710675	3718	0.000706256		1393	0.00167736	1486	0.00178602	333	0.000532555	333	0.000536799	975	0.001825	996	0.00187734	14	2.88278e-05	16	3.30428e-05
1125	L425	GCTGAGGAAAGTGGCCCATTT	4227	0.000793246	4223	0.000802184		1469	0.00176888	1668	0.00200477	1285	0.00205505	1456	0.00234708	572	0.00107066	653	0.00123082	687	0.00141462	780	0.00161084
1126	L426	CTGAGGAAAGTGGCCCATTTA	3273	0.000614217	3247	0.000616787		139	0.000167375	128	0.000153843	119	0.000190312	114	0.000183769	149	0.000278897	117	0.00022053	463	0.000953375	451	0.000931395
1127	L427	TGAGGAAAGTGGCCCATTTAA	4091	0.000767724	3949	0.000750136		213	0.000256481	288	0.000346147	89	0.000142334	85	0.000137021	102	0.000190923	123	0.00023184	546	0.00112428	615	0.00127008
1128	L428	GAGGAAAGTGGCCCATTTAAC	4326	0.000811824	4121	0.000782809		1372	0.00165207	1430	0.00171871	2193	0.00350718	2374	0.00382691	912	0.00170707	984	0.00185472	920	0.0018944	829	0.00171203
1129	L429	AGGAAAGTGGCCCATTTAACA	2968	0.00055698	2897	0.000550303		4	4.81654e-06	3	3.6057e-06	270	0.000431801	233	0.000375598	60	0.000112307	49	9.23589e-05	8	1.6473e-05	7	1.44562e-05
1130	L430	GGAAAGTGGCCCATTTAACAG	2506	0.00047028	2458	0.000466912		1062	0.00127879	1093	0.00131368	447	0.000714871	448	0.00072218	176	0.000329435	196	0.000369436	208	0.000428298	173	0.000357276
1131	L431	GAAAGTGGCCCATTTAACAGG	2758	0.000517571	2606	0.000495025		315	0.000379303	309	0.000371387	160	0.000255882	176	0.000283714	225	0.000421153	258	0.000486298	329	0.000677452	341	0.000704225
1132	L432	AAAGTGGCCCATTTAACAGGC	1939	0.000363876	1967	0.000373643		86	0.000103556	90	0.000108171	626	0.00100114	565	0.000910785	67	0.00012541	47	8.85892e-05	44	9.06015e-05	37	7.64115e-05
1133	L433	AAGTGGCCCATTTAACAGGCA	1398	0.000262351	1375	0.00026119		322	0.000387732	208	0.000249995	56	8.95587e-05	50	8.06004e-05	411	0.000769306	177	0.000333623	26	5.35373e-05	36	7.43464e-05
1134	L434	AGTGGCCCATTTAACAGGCAA	2861	0.0005369	2836	0.000538715		425	0.000511758	371	0.000445904	248	0.000396617	310	0.000499723	458	0.00085728	467	0.000880237	24	4.9419e-05	18	3.71732e-05
1135	L435	GTGGCCCATTTAACAGGCAAG	1425	0.000267418	1388	0.000263659		379	0.000456368	403	0.000484365	163	0.00026068	186	0.000299834	4	7.48716e-06	2	3.76975e-06	31	6.38329e-05	37	7.64115e-05
1136	L436	TGGCCCATTTAACAGGCAAGT	8798	0.00165105	8590	0.00163172		1343	0.00161715	1325	0.00159252	1710	0.00273474	1487	0.00239706	992	0.00185682	822	0.00154937	454	0.000934843	421	0.00086944
1137	L437	GGCCCATTTAACAGGCAAGTC	7839	0.00147108	7870	0.00149495		1438	0.00173155	1417	0.00170309	1800	0.00287867	1707	0.0027517	100	0.000187179	99	0.000186603	122	0.000251213	118	0.000243691
1138	L438	GCCCATTTAACAGGCAAGTCC	6973	0.00130856	6918	0.00131412		466	0.000561127	477	0.000573306	82	0.00013114	81	0.000130573	187	0.000350025	206	0.000388284	43	8.85424e-05	33	6.81508e-05
1139	L439	CCCATTTAACAGGCAAGTCCA	13331	0.00250172	13167	0.00250115		2125	0.00255879	2119	0.00254682	1376	0.00220059	1330	0.00214397	1128	0.00211138	1200	0.00226185	649	0.00133637	727	0.00150138
1140	L440	CCATTTAACAGGCAAGTCCAA	10570	0.00198358	10347	0.00196547		1908	0.00229749	1871	0.00224875	1266	0.00202467	1189	0.00191668	1686	0.00315584	1719	0.0032401	982	0.00202206	874	0.00180496
1141	L441	CATTTAACAGGCAAGTCCAAC	15763	0.00295811	15493	0.00294299		3618	0.00435656	3735	0.00448909	2246	0.00359194	2288	0.00368828	1124	0.00210389	1107	0.00208656	1218	0.00250802	1266	0.00261451
1142	L442	ATTTAACAGGCAAGTCCAACT	6854	0.00128623	6371	0.00121021		550	0.000662275	564	0.000677871	397	0.000634907	468	0.00075442	303	0.000567152	314	0.000591851	96	0.000197676	92	0.000189996
1143	L443	TTTAACAGGCAAGTCCAACTC	7530	0.00141309	7224	0.00137224		1116	0.00134382	1218	0.00146391	1353	0.0021638	1436	0.00231484	2738	0.00512496	2791	0.00526069	1831	0.00377026	1915	0.00395481
1144	L444	TTAACAGGCAAGTCCAACTCA	3884	0.000728878	3680	0.000699038		395	0.000475634	339	0.000407444	44	7.03676e-05	45	7.25404e-05	252	0.000471691	261	0.000491953	35	7.20694e-05	33	6.81508e-05
1145	L445	TAACAGGCAAGTCCAACTCAA	5848	0.00109745	5743	0.00109092		2910	0.00350404	2907	0.00349392	1642	0.00262599	1703	0.00274525	1158	0.00216753	1150	0.00216761	1727	0.00355611	1907	0.00393829
1146	L446	AACAGGCAAGTCCAACTCAAG	3417	0.00064124	3439	0.000653259		1481	0.00178333	1690	0.00203121	528	0.000844411	593	0.000955921	904	0.0016921	939	0.0017699	817	0.00168231	923	0.00190616
1147	L447	ACAGGCAAGTCCAACTCAAGG	2556	0.000479663	2476	0.000470331		2453	0.00295375	2725	0.00327517	41	6.55698e-05	17	2.74041e-05	674	0.00126159	730	0.00137596	967	0.00199117	1037	0.00214159
1148	L448	CAGGCAAGTCCAACTCAAGGT	3085	0.000578936	3179	0.00060387		463	0.000557515	533	0.000640612	84	0.000134338	98	0.000157977	20	3.74358e-05	17	3.20429e-05	680	0.00140021	862	0.00178018
1149	L449	AGGCAAGTCCAACTCAAGGTC	2073	0.000389023	2042	0.00038789		293	0.000352812	237	0.00028485	628	0.00100434	532	0.000857589	276	0.000516614	223	0.000420327	187	0.000385057	120	0.000247821
1150	L450	GGCAAGTCCAACTCAAGGTCC	3072	0.000576497	3198	0.000607479		1656	0.00199405	1781	0.00214058	201	0.000321452	216	0.000348194	730	0.00136641	777	0.00146455	264	0.000543609	310	0.000640205
1151	L451	GCAAGTCCAACTCAAGGTCCA	4597	0.000862681	4648	0.000882915		125	0.000150517	143	0.000171871	577	0.000922775	460	0.000741524	635	0.00118859	586	0.00110454	99	0.000203853	114	0.00023543
1152	L452	CAAGTCCAACTCAAGGTCCAT	12180	0.00228572	11862	0.00225326		2996	0.00360759	2993	0.00359728	2084	0.00333286	2037	0.00328366	1611	0.00301545	1459	0.00275003	843	0.00173584	821	0.00169551
1153	L453	AAGTCCAACTCAAGGTCCATG	7108	0.0013339	7083	0.00134546		2154	0.00259371	2002	0.0024062	283	0.000452591	246	0.000396554	460	0.000861023	359	0.00067667	184	0.000378879	161	0.000332493
1154	L454	AGTCCAACTCAAGGTCCATGC	3326	0.000624163	3382	0.000642431		42	5.05737e-05	39	4.6874e-05	7	1.11948e-05	16	2.57921e-05	12	2.24615e-05	19	3.58126e-05	27	5.55964e-05	27	5.57598e-05
1155	L455	GTCCAACTCAAGGTCCATGCC	3604	0.000676333	3604	0.000684601		175	0.000210724	157	0.000188698	90	0.000143934	90	0.000145081	95	0.00017782	138	0.000260113	163	0.000335637	248	0.000512164
1156	L456	TCCAACTCAAGGTCCATGCCT	6880	0.00129111	6780	0.0012879		375	0.000451551	414	0.000497586	161	0.000257481	200	0.000322402	77	0.000144128	105	0.000197912	9	1.85321e-05	17	3.5108e-05
1157	L457	CCAACTCAAGGTCCATGCCTC	5757	0.00108037	5843	0.00110991		185	0.000222765	195	0.00023437	558	0.000892389	619	0.000997833	552	0.00103323	704	0.00132695	813	0.00167407	686	0.00141671
1158	L458	CAACTCAAGGTCCATGCCTCT	6411	0.0012031	6457	0.00122655		882	0.00106205	956	0.00114901	431	0.000689282	406	0.000654476	59	0.000110436	86	0.000162099	94	0.000193558	99	0.000204453
1159	L459	AACTCAAGGTCCATGCCTCTG	3013	0.000565425	3015	0.000572717		64	7.70647e-05	75	9.01424e-05	218	0.000348639	159	0.000256309	24	4.4923e-05	36	6.78555e-05	46	9.47198e-05	48	9.91285e-05
1160	L460	ACTCAAGGTCCATGCCTCTGG	4788	0.000898524	4772	0.00090647		58	6.98399e-05	59	7.0912e-05	794	0.00126981	673	0.00108488	34	6.36409e-05	23	4.33521e-05	934	0.00192322	869	0.00179464
1161	L461	CTCAAGGTCCATGCCTCTGGA	3129	0.000587193	3010	0.000571768		181	0.000217949	159	0.000191102	3	4.79779e-06	1	1.61201e-06	167	0.000312589	118	0.000222415	1	2.05913e-06	1	2.06518e-06
1162	L462	TCAAGGTCCATGCCTCTGGAA	5250	0.000985224	5226	0.00099271		273	0.000328729	320	0.000384608	384	0.000614117	419	0.000675432	719	0.00134582	636	0.00119878	61	0.000125607	54	0.00011152
1163	L463	CAAGGTCCATGCCTCTGGAAT	9884	0.00185485	9898	0.00188018		1253	0.00150878	1149	0.00138098	1770	0.0028307	1653	0.00266465	279	0.000522229	289	0.000544729	292	0.000601265	254	0.000524555
1164	L464	AAGGTCCATGCCTCTGGAATG	4914	0.000922169	4930	0.000936483		216	0.000260093	234	0.000281244	262	0.000419007	229	0.00036915	430	0.00080487	503	0.000948092	1088	0.00224033	1201	0.00248028
1165	L465	AGGTCCATGCCTCTGGAATGG	4089	0.000767349	4018	0.000763243		77	9.27185e-05	78	9.37481e-05	2381	0.00380785	2249	0.00362541	541	0.00101264	465	0.000876467	235	0.000483895	205	0.000423361
1166	L466	GGTCCATGCCTCTGGAATGGG	2336	0.000438378	2417	0.000459124		19	2.28786e-05	13	1.56247e-05	38	6.0772e-05	29	4.67483e-05	29	5.42819e-05	14	2.63883e-05	2	4.11825e-06	2	4.13035e-06
1167	L467	GTCCATGCCTCTGGAATGGGA	6756	0.00126784	6723	0.00127707		135	0.000162558	145	0.000174275	93	0.000148731	64	0.000103169	401	0.000750588	410	0.000772799	1078	0.00221974	898	0.00185453
1168	L468	TCCATGCCTCTGGAATGGGAA	7934	0.00148891	7865	0.001494		478	0.000575577	480	0.000576911	807	0.00129061	822	0.00132507	959	0.00179505	906	0.0017077	344	0.000708339	292	0.000603032
1169	L469	CCATGCCTCTGGAATGGGAAG	10962	0.00205715	10924	0.00207508		615	0.000740544	791	0.000950702	601	0.000961157	654	0.00105425	797	0.00149182	928	0.00174916	1183	0.00243595	1099	0.00226963
1170	L470	CATGCCTCTGGAATGGGAAGA	6324	0.00118677	6188	0.00117545		1290	0.00155334	1231	0.00147954	987	0.00157847	1045	0.00168455	708	0.00132523	760	0.00143251	884	0.00182027	1056	0.00218083
1171	L471	ATGCCTCTGGAATGGGAAGAC	9622	0.00180568	9617	0.00182681		189	0.000227582	210	0.000252399	294	0.000470183	336	0.000541635	436	0.0008161	463	0.000872697	364	0.000749522	399	0.000824006
1172	L472	TGCCTCTGGAATGGGAAGACA	9555	0.00179311	9576	0.00181902		232	0.00027936	273	0.000328118	818	0.0013082	871	0.00140406	206	0.000385589	229	0.000431637	228	0.000469481	244	0.000503903
1173	L473	GCCTCTGGAATGGGAAGACAC	4892	0.000918041	4785	0.000908939		2003	0.00241188	1956	0.00235091	283	0.000452591	255	0.000411062	476	0.000890972	465	0.000876467	598	0.00123136	585	0.00120813
1174	L474	CCTCTGGAATGGGAAGACACC	9754	0.00183045	9756	0.00185321		266	0.0003203	262	0.000314897	278	0.000444595	291	0.000469095	243	0.000454845	266	0.000501377	321	0.000660979	332	0.000685639
1175	L475	CTCTGGAATGGGAAGACACCT	4499	0.00084429	4489	0.000852712		53	6.38192e-05	51	6.12968e-05	305	0.000487775	273	0.000440078	361	0.000675716	339	0.000638973	80	0.00016473	47	9.70633e-05
1176	L476	TCTGGAATGGGAAGACACCTA	11390	0.00213747	10907	0.00207185		1130	0.00136067	1118	0.00134372	617	0.000986745	605	0.000975265	735	0.00137577	733	0.00138161	355	0.00073099	435	0.000898352
1177	L477	CTGGAATGGGAAGACACCTAT	5021	0.000942249	4825	0.000916538		734	0.000883836	663	0.000796859	71	0.000113548	77	0.000124125	349	0.000653255	397	0.000748296	363	0.000747463	395	0.000815745
1178	L478	TGGAATGGGAAGACACCTATG	10590	0.00198734	10473	0.00198941		2017	0.00242874	2025	0.00243384	536	0.000857205	551	0.000888217	639	0.00119607	726	0.00136842	195	0.00040153	262	0.000541076
1179	L479	GGAATGGGAAGACACCTATGG	5401	0.00101356	5362	0.00101854		1213	0.00146062	1143	0.00137377	711	0.00113708	695	0.00112035	861	0.00161161	789	0.00148717	163	0.000335637	197	0.00040684
1180	L480	GAATGGGAAGACACCTATGGA	6964	0.00130688	6793	0.00129037		359	0.000432285	388	0.000466337	37	5.91727e-05	38	6.12563e-05	246	0.00046046	263	0.000495722	334	0.000687748	340	0.00070216
1181	L481	AATGGGAAGACACCTATGGAA	15797	0.00296449	15329	0.00291184		2951	0.00355341	3039	0.00365257	3133	0.00501049	2965	0.00477961	1156	0.00216379	1099	0.00207148	3607	0.00742727	3357	0.0069328
1182	L482	ATGGGAAGACACCTATGGAAT	10290	0.00193104	10119	0.00192216		2736	0.00329452	2712	0.00325955	1342	0.00214621	1256	0.00202468	820	0.00153487	831	0.00156633	488	0.00100485	506	0.00104498
1183	L483	TGGGAAGACACCTATGGAATT	11869	0.00222736	11871	0.00225497		2547	0.00306693	2579	0.0030997	1037	0.00165844	1152	0.00185703	912	0.00170707	866	0.0016323	1200	0.00247095	1176	0.00242865
1184	L484	GGGAAGACACCTATGGAATTG	4978	0.00093418	4930	0.000936483		1051	0.00126555	1097	0.00131848	313	0.000500569	324	0.000522291	1637	0.00306412	1484	0.00279716	1687	0.00347375	1649	0.00340548
1185	L485	GGAAGACACCTATGGAATTGT	10180	0.0019104	9707	0.0018439		1104	0.00132937	1132	0.00136055	797	0.00127461	832	0.00134119	659	0.00123351	660	0.00124402	348	0.000716576	324	0.000669117
1186	L486	GAAGACACCTATGGAATTGTC	10813	0.00202919	10461	0.00198713		3617	0.00435536	3375	0.00405641	1049	0.00167763	915	0.00147499	626	0.00117174	657	0.00123836	220	0.000453008	208	0.000429557
1187	L487	AAGACACCTATGGAATTGTCC	11973	0.00224687	11996	0.00227871		1543	0.00185798	1538	0.00184852	942	0.00150651	832	0.00134119	1944	0.00363876	1668	0.00314397	366	0.00075364	387	0.000799223
1188	L488	AGACACCTATGGAATTGTCCT	9280	0.0017415	9181	0.00174399		1768	0.00212891	1782	0.00214178	1677	0.00268196	1700	0.00274041	608	0.00113805	594	0.00111962	400	0.00082365	386	0.000797158
1189	L489	GACACCTATGGAATTGTCCTG	9363	0.00175708	9155	0.00173905		905	0.00108974	891	0.00107089	270	0.000431801	211	0.000340134	288	0.000539075	285	0.00053719	168	0.000345933	142	0.000293255
1190	L490	ACACCTATGGAATTGTCCTGC	10267	0.00192672	10092	0.00191704		1983	0.0023878	2051	0.00246509	828	0.00132419	843	0.00135892	1057	0.00197848	1151	0.00216949	815	0.00167819	870	0.0017967
1191	L491	CACCTATGGAATTGTCCTGCT	7241	0.00135886	7168	0.0013616		570	0.000686358	495	0.00059494	713	0.00114027	765	0.00123319	372	0.000696306	346	0.000652167	102	0.000210031	137	0.000282929
1192	L492	ACCTATGGAATTGTCCTGCTT	9531	0.0017886	9299	0.0017664		635	0.000764626	612	0.000735562	695	0.00111149	674	0.00108649	438	0.000819844	458	0.000863273	347	0.000714517	387	0.000799223
1193	L493	CCTATGGAATTGTCCTGCTTT	15965	0.00299602	15584	0.00296027		880	0.00105964	926	0.00111296	847	0.00135458	902	0.00145403	1315	0.0024614	1259	0.00237306	517	0.00106457	477	0.000985089
1194	L494	CTATGGAATTGTCCTGCTTTC	8008	0.00150279	7715	0.00146551		1934	0.0023288	1931	0.00232087	1420	0.00227095	1310	0.00211173	1019	0.00190735	899	0.0016945	439	0.000903956	326	0.000673248
1195	L495	TATGGAATTGTCCTGCTTTCT	8071	0.00151462	7809	0.00148337		1579	0.00190133	1591	0.00191222	738	0.00118026	634	0.00102201	74	0.000138512	86	0.000162099	182	0.000374761	173	0.000357276
1196	L496	ATGGAATTGTCCTGCTTTCTG	7164	0.00134441	6955	0.00132114		1252	0.00150758	1261	0.00151559	1169	0.00186954	1238	0.00199567	369	0.00069069	286	0.000539074	717	0.00147639	776	0.00160258
1197	L497	TGGAATTGTCCTGCTTTCTGG	2557	0.000479851	2543	0.000483058		299	0.000360037	286	0.000343743	1	1.59926e-06	1	1.61201e-06	62	0.000116051	62	0.000116862	8	1.6473e-05	8	1.65214e-05
1198	L498	GGAATTGTCCTGCTTTCTGGA	3208	0.000602019	3201	0.000608049		818	0.000984983	704	0.000846137	350	0.000559742	298	0.000480379	1921	0.00359571	2026	0.00381876	611	0.00125813	546	0.00112759
1199	L499	GAATTGTCCTGCTTTCTGGAG	4191	0.00078649	4101	0.00077901		93	0.000111985	124	0.000149035	341	0.000545349	418	0.00067382	71	0.000132897	86	0.000162099	99	0.000203853	95	0.000196192
1200	L500	AATTGTCCTGCTTTCTGGAGT	7278	0.0013658	7221	0.00137167		521	0.000627355	603	0.000724745	660	0.00105551	680	0.00109617	1109	0.00207581	1142	0.00215253	1729	0.00356023	1896	0.00391558
1201	L501	ATTGTCCTGCTTTCTGGAGTG	5449	0.00102257	5373	0.00102063		551	0.000663479	628	0.000754792	322	0.000514963	350	0.000564203	374	0.000700049	448	0.000844424	391	0.000805118	486	0.00100368
1202	L502	TTGTCCTGCTTTCTGGAGTGA	9777	0.00183477	9661	0.00183516		682	0.000821221	647	0.000777628	139	0.000222298	127	0.000204725	200	0.000374358	196	0.000369436	103	0.00021209	123	0.000254017
1203	L503	TGTCCTGCTTTCTGGAGTGAA	6332	0.00118827	6214	0.00118039		6000	0.00722482	4993	0.00600108	1304	0.00208544	1153	0.00185865	2330	0.00436127	1350	0.00254458	1918	0.0039494	1120	0.002313
1204	L504	GTCCTGCTTTCTGGAGTGAAG	6567	0.00123237	6516	0.00123775		169	0.000203499	172	0.000206727	148	0.000236691	195	0.000314342	233	0.000436127	216	0.000407133	210	0.000432416	217	0.000448143
1205	L505	TCCTGCTTTCTGGAGTGAAGT	11360	0.00213184	11263	0.00213947		744	0.000895877	854	0.00102642	1087	0.0017384	1008	0.0016249	297	0.000555922	320	0.00060316	54	0.000111193	50	0.000103259
1206	L506	CCTGCTTTCTGGAGTGAAGTA	14048	0.00263627	13937	0.00264742		1641	0.00197599	1606	0.00193025	1142	0.00182636	1047	0.00168777	1327	0.00248387	1332	0.00251065	175	0.000360347	152	0.000313907
1207	L507	CTGCTTTCTGGAGTGAAGTAT	8670	0.00162703	8500	0.00161463		643	0.000774259	702	0.000843733	451	0.000721268	496	0.000799556	116	0.000217128	125	0.000235609	508	0.00104604	439	0.000906613
1208	L508	TGCTTTCTGGAGTGAAGTATA	13115	0.00246118	12686	0.00240978		1904	0.00229267	1963	0.00235933	1938	0.00309937	1943	0.00313213	604	0.00113056	552	0.00104045	372	0.000765995	332	0.000685639
1209	L509	GCTTTCTGGAGTGAAGTATAA	15164	0.0028457	14882	0.00282693		3145	0.00378701	3337	0.00401074	705	0.00112748	622	0.00100267	1096	0.00205148	1123	0.00211672	724	0.00149081	650	0.00134237
1210	L510	CTTTCTGGAGTGAAGTATAAG	12942	0.00242872	12536	0.00238129		2027	0.00244078	1858	0.00223313	1665	0.00266277	1351	0.00217782	1103	0.00206458	886	0.00167	540	0.00111193	496	0.00102433
1211	L511	TTTCTGGAGTGAAGTATAAGA	22260	0.00417735	21350	0.00405556		5610	0.0067552	5522	0.00663688	3230	0.00516562	3274	0.00527772	4690	0.00877869	4195	0.00790705	2255	0.00464333	2138	0.00441535
1212	L512	TTCTGGAGTGAAGTATAAGAA	13612	0.00255445	13189	0.00250533		3704	0.00446012	3697	0.00444342	3746	0.00599084	3427	0.00552435	3348	0.00626675	3345	0.00630491	1685	0.00346963	1617	0.00333939
1213	L513	TCTGGAGTGAAGTATAAGAAG	11633	0.00218307	11099	0.00210832		3732	0.00449384	3707	0.00445544	1899	0.003037	1948	0.00314019	1910	0.00357512	1849	0.00348513	1284	0.00264392	1297	0.00267853
1214	L514	CTGGAGTGAAGTATAAGAAGG	18429	0.00345842	17482	0.00332081		3418	0.00411574	3349	0.00402516	3256	0.0052072	3172	0.00511329	2461	0.00460647	2545	0.00479701	3444	0.00709163	3016	0.00622857
1215	L515	TGGAGTGAAGTATAAGAAGGG	12220	0.00229323	11274	0.00214156		1937	0.00233241	1944	0.00233649	618	0.000988345	627	0.00101073	749	0.00140197	717	0.00135146	622	0.00128078	632	0.00130519
1216	L516	GGAGTGAAGTATAAGAAGGGT	17172	0.00322253	16776	0.0031867		3646	0.00439028	3524	0.00423549	2198	0.00351518	2180	0.00351418	1673	0.0031315	1659	0.00312701	938	0.00193146	982	0.002028
1217	L517	GAGTGAAGTATAAGAAGGGTG	16688	0.0031317	16054	0.00304955		5113	0.00615675	5123	0.00615733	3748	0.00599404	3370	0.00543247	2840	0.00531588	2751	0.00518529	2025	0.00416973	1873	0.00386808
1218	L518	AGTGAAGTATAAGAAGGGTGG	12826	0.00240695	12541	0.00238224		2605	0.00313677	2508	0.00301436	1245	0.00199108	1275	0.00205531	1612	0.00301733	1647	0.00310439	1020	0.00210031	981	0.00202594
1219	L519	GTGAAGTATAAGAAGGGTGGC	8528	0.00160038	8418	0.00159905		1592	0.00191698	1640	0.00197111	988	0.00158007	893	0.00143952	611	0.00114366	580	0.00109323	1538	0.00316694	1446	0.00298625
1220	L520	TGAAGTATAAGAAGGGTGGCC	4784	0.000897773	4756	0.000903431		226	0.000272135	227	0.000272831	452	0.000722867	447	0.000720568	131	0.000245204	135	0.000254458	257	0.000529195	257	0.00053075
1221	L521	GAAGTATAAGAAGGGTGGCCT	6720	0.00126109	6520	0.00123851		500	0.000602068	525	0.000630997	586	0.000937168	583	0.000939801	503	0.00094151	492	0.000927359	480	0.00098838	506	0.00104498
1222	L522	AAGTATAAGAAGGGTGGCCTT	3398	0.000637674	3111	0.000590953		1098	0.00132214	1073	0.00128964	502	0.00080283	531	0.000855977	221	0.000413666	254	0.000478758	494	0.00101721	478	0.000987155
1223	L523	AGTATAAGAAGGGTGGCCTTG	2192	0.000411354	2105	0.000399857		951	0.00114513	1002	0.0012043	1009	0.00161366	1084	0.00174742	336	0.000628921	400	0.00075395	240	0.00049419	299	0.000617488
1224	L524	GTATAAGAAGGGTGGCCTTGT	1109	0.000208117	1075	0.000204203		88	0.000105964	104	0.000124997	67	0.000107151	82	0.000132185	79	0.000147871	90	0.000169639	109	0.000224445	98	0.000202387
1225	L525	TATAAGAAGGGTGGCCTTGTG	991	0.000185973	1014	0.000192615		37	4.4553e-05	40	4.80759e-05	27	4.31801e-05	37	5.96443e-05	199	0.000372486	189	0.000356241	10	2.05913e-05	11	2.27169e-05
1226	L526	ATAAGAAGGGTGGCCTTGTGA	490	9.19542e-05	444	8.43405e-05		46	5.53903e-05	70	8.41329e-05	1	1.59926e-06	1	1.61201e-06	1	1.87179e-06	1	1.88488e-06	74	0.000152375	85	0.00017554
1227	L527	TAAGAAGGGTGGCCTTGTGAT	1540	0.000288999	1368	0.00025986		19	2.28786e-05	11	1.32209e-05	10	1.59926e-05	17	2.74041e-05	34	6.36409e-05	21	3.95824e-05	1347	0.00277364	1278	0.0026393
1228	L528	AAGAAGGGTGGCCTTGTGATC	663	0.00012442	675	0.00012822		5	6.02068e-06	2	2.4038e-06	1	1.59926e-06	2	3.22402e-06	1	1.87179e-06	1	1.88488e-06	301	0.000619797	352	0.000726942
1229	L529	AGAAGGGTGGCCTTGTGATCA	784	0.000147127	763	0.000144936		679	0.000817608	550	0.000661044	25	3.99816e-05	40	6.44804e-05	564	0.00105569	472	0.000889661	192	0.000395352	135	0.000278799
1230	L530	GAAGGGTGGCCTTGTGATCAA	1227	0.000230261	1289	0.000244853		216	0.000260093	260	0.000312494	517	0.000826819	616	0.000992997	119	0.000222743	199	0.00037509	300	0.000617738	331	0.000683574
1231	L531	AAGGGTGGCCTTGTGATCAAT	804	0.00015088	711	0.000135059		15	1.8062e-05	23	2.76437e-05	1584	0.00253323	1491	0.00240351	1	1.87179e-06	3	5.65463e-06	64	0.000131784	80	0.000165214
1232	L532	AGGGTGGCCTTGTGATCAATG	1386	0.000260099	1398	0.000265558		191	0.00022999	230	0.000276437	671	0.00107311	755	0.00121707	139	0.000260179	142	0.000267652	1391	0.00286424	1388	0.00286647
[truncated: 1,130 more rows]

## Sheet: 3-CD95L tech av
			Average %	Average %	Average %	Average %	Average %
[truncated: 2,363 more rows]

## Sheet: 4-CD95L biol av
			Average %	Ratio	Ratio	Average ratio (Plasmid/-Dox)		Average %	Average %	Average %	Average %					Tox
[truncated: 2,363 more rows]

[truncated: 6 more sheets: 5-CD95L >5 fold down, 6-CD95 raw, 7-CD95 norm, 8-CD95 tech av, 9-CD95 biol av, 10-CD95 >5 fold down]
