# Supplementary material for: Many si/shRNAs can kill cancer cells by targeting multiple survival genes through an off-target mechanism
Source: eLife. 2017 Oct 24;6:e29702. doi: 10.7554/eLife.29702 (PMC5655136; doi:10.7554/eLife.29702)
Supplement: Supplementary file 4. [file elife-29702-supp4.xlsx]

## Sheet: Descripton
Supplementary File 4: The 6mer and 8mer toxicity index.
The B and C columns in each tab indicate the number of seed matches found in the 3'UTRs of the two gene groups
To avoid a division/zero problem in the 8mer data set zeros were replaced by a 1 (shown in red).

## Sheet: 8mer TI
8mer	nonsurvival	survival	normalized nonsurvival	normalized survival	TI
AAAAAAAA	1799	7269	4.30383	3.9377	0.91493
AAAAAAAC	224	541	0.535885	0.293066	0.546882
AAAAAAAG	241	1019	0.576555	0.552004	0.957418
AAAAAAAT	451	1306	1.07895	0.707476	0.655709
AAAAAACA	241	602	0.576555	0.326111	0.565619
AAAAAACC	66	199	0.157895	0.107801	0.682737
AAAAAACG	13	71	0.0311005	0.0384615	1.23669
AAAAAACT	104	344	0.248804	0.186349	0.748979
AAAAAAGA	244	842	0.583732	0.456121	0.781388
AAAAAAGC	71	383	0.169856	0.207476	1.22148
AAAAAAGG	68	389	0.162679	0.210726	1.29534
AAAAAAGT	117	476	0.279904	0.257855	0.921225
AAAAAATA	344	992	0.822967	0.537378	0.652977
AAAAAATC	212	357	0.507177	0.193391	0.381309
AAAAAATG	179	564	0.42823	0.305525	0.713462
AAAAAATT	236	971	0.564593	0.526002	0.931648
AAAAACAA	235	744	0.562201	0.403034	0.716885
AAAAACAC	107	243	0.255981	0.131636	0.514241
AAAAACAG	89	361	0.212919	0.195558	0.918463
AAAAACAT	84	382	0.200957	0.206934	1.02974
AAAAACCA	73	272	0.174641	0.147346	0.843705
AAAAACCC	59	150	0.141148	0.0812568	0.575684
AAAAACCG	7	24	0.0167464	0.0130011	0.77635
AAAAACCT	73	253	0.174641	0.137053	0.78477
AAAAACGA	16	61	0.0382775	0.0330444	0.863285
AAAAACGC	10	32	0.0239234	0.0173348	0.724594
AAAAACGG	7	54	0.0167464	0.0292524	1.74679
AAAAACGT	17	90	0.0406699	0.0487541	1.19878
AAAAACTA	84	331	0.200957	0.179307	0.892264
AAAAACTC	67	165	0.160287	0.0893824	0.55764
AAAAACTG	88	302	0.210526	0.163597	0.777086
AAAAACTT	80	381	0.191388	0.206392	1.0784
AAAAAGAA	290	1022	0.69378	0.553629	0.79799
AAAAAGAC	82	256	0.196172	0.138678	0.706921
AAAAAGAG	103	367	0.246411	0.198808	0.806814
AAAAAGAT	106	385	0.253589	0.208559	0.822431
AAAAAGCA	114	456	0.272727	0.247021	0.905742
AAAAAGCC	68	201	0.162679	0.108884	0.669317
AAAAAGCG	14	41	0.0334928	0.0222102	0.663133
AAAAAGCT	90	337	0.215311	0.182557	0.847875
AAAAAGGA	108	484	0.258373	0.262189	1.01477
AAAAAGGC	46	214	0.110048	0.115926	1.05342
AAAAAGGG	39	192	0.0933014	0.104009	1.11476
AAAAAGGT	37	196	0.0885167	0.106176	1.1995
AAAAAGTA	108	387	0.258373	0.209642	0.811394
AAAAAGTC	54	216	0.129187	0.11701	0.905742
AAAAAGTG	73	274	0.174641	0.148429	0.849909
AAAAAGTT	131	463	0.313397	0.250813	0.800303
AAAAATAA	407	1305	0.973684	0.706934	0.72604
AAAAATAC	164	727	0.392344	0.393824	1.00377
AAAAATAG	97	387	0.232057	0.209642	0.903408
AAAAATAT	194	663	0.464115	0.359155	0.773849
AAAAATCA	195	506	0.466507	0.274106	0.587571
AAAAATCC	92	202	0.220096	0.109426	0.497174
AAAAATCG	16	52	0.0382775	0.028169	0.735915
AAAAATCT	156	426	0.373206	0.230769	0.618343
AAAAATGA	138	557	0.330144	0.301733	0.913946
AAAAATGC	109	339	0.260766	0.18364	0.704235
AAAAATGG	86	347	0.205742	0.187974	0.913641
AAAAATGT	197	635	0.471292	0.343987	0.729881
AAAAATTA	277	979	0.662679	0.530336	0.80029
AAAAATTC	91	317	0.217703	0.171723	0.788792
AAAAATTG	137	417	0.327751	0.225894	0.689223
AAAAATTT	197	685	0.471292	0.371073	0.787352
AAAACAAA	328	826	0.784689	0.447454	0.570231
AAAACAAC	87	208	0.208134	0.112676	0.541363
AAAACAAG	103	319	0.246411	0.172806	0.701291
AAAACAAT	137	298	0.327751	0.16143	0.492539
AAAACACA	115	336	0.27512	0.182015	0.661586
AAAACACC	19	177	0.0454545	0.095883	2.10943
AAAACACG	7	23	0.0167464	0.0124594	0.744002
AAAACACT	107	258	0.255981	0.139762	0.545985
AAAACAGA	123	371	0.294258	0.200975	0.682988
AAAACAGC	70	227	0.167464	0.122969	0.734298
AAAACAGG	47	277	0.11244	0.150054	1.33452
AAAACAGT	66	219	0.157895	0.118635	0.751354
AAAACATA	115	251	0.27512	0.13597	0.49422
AAAACATC	32	190	0.076555	0.102925	1.34446
AAAACATG	78	289	0.186603	0.156555	0.838973
AAAACATT	163	489	0.389952	0.264897	0.679307
AAAACCAA	77	267	0.184211	0.144637	0.785173
AAAACCAC	41	212	0.0980861	0.114843	1.17084
AAAACCAG	68	215	0.162679	0.116468	0.715936
AAAACCAT	73	213	0.174641	0.115385	0.660695
AAAACCCA	57	230	0.136364	0.124594	0.913687
AAAACCCC	27	142	0.0645933	0.0769231	1.19088
AAAACCCG	1	30	0.00239234	0.0162514	6.79307
AAAACCCT	52	206	0.124402	0.111593	0.897033
AAAACCGA	9	29	0.0215311	0.0157096	0.729626
AAAACCGC	2	17	0.00478469	0.0092091	1.9247
AAAACCGG	4	16	0.00956938	0.00866739	0.905742
AAAACCGT	11	29	0.0263158	0.0157096	0.596966
AAAACCTA	45	174	0.107656	0.0942579	0.875551
AAAACCTC	41	153	0.0980861	0.0828819	0.844991
AAAACCTG	69	262	0.165072	0.141928	0.859799
AAAACCTT	47	252	0.11244	0.136511	1.21408
AAAACGAA	31	64	0.0741627	0.0346696	0.46748
AAAACGAC	4	19	0.00956938	0.0102925	1.07557
AAAACGAG	18	35	0.0430622	0.0189599	0.440291
AAAACGAT	8	51	0.0191388	0.0276273	1.44353
AAAACGCA	5	63	0.0119617	0.0341278	2.85309
AAAACGCC	11	32	0.0263158	0.0173348	0.658722
AAAACGCG	1	6	0.00239234	0.00325027	1.35861
AAAACGCT	5	20	0.0119617	0.0108342	0.905742
AAAACGGA	15	49	0.0358852	0.0265439	0.739689
AAAACGGC	7	25	0.0167464	0.0135428	0.808698
AAAACGGG	4	41	0.00956938	0.0222102	2.32096
AAAACGGT	13	31	0.0311005	0.0167931	0.539962
AAAACGTA	19	40	0.0454545	0.0216685	0.476706
AAAACGTC	13	67	0.0311005	0.0362947	1.16701
AAAACGTG	19	38	0.0454545	0.020585	0.452871
AAAACGTT	18	90	0.0430622	0.0487541	1.13218
AAAACTAA	62	265	0.148325	0.143554	0.967829
AAAACTAC	39	204	0.0933014	0.110509	1.18443
AAAACTAG	60	141	0.143541	0.0763814	0.532124
AAAACTAT	83	262	0.198565	0.141928	0.714772
AAAACTCA	75	307	0.179426	0.166306	0.926876
AAAACTCC	41	150	0.0980861	0.0812568	0.828423
AAAACTCG	8	33	0.0191388	0.0178765	0.934047
AAAACTCT	79	185	0.188995	0.100217	0.53026
AAAACTGA	70	297	0.167464	0.160888	0.960734
AAAACTGC	65	182	0.155502	0.0985915	0.63402
AAAACTGG	55	224	0.131579	0.121343	0.92221
AAAACTGT	79	324	0.188995	0.175515	0.928672
AAAACTTA	71	250	0.169856	0.135428	0.797308
AAAACTTC	65	227	0.155502	0.122969	0.790783
AAAACTTG	60	283	0.143541	0.153304	1.06802
AAAACTTT	101	453	0.241627	0.245395	1.0156
AAAAGAAA	344	1038	0.822967	0.562297	0.683256
AAAAGAAC	73	278	0.174641	0.150596	0.862316
AAAAGAAG	139	480	0.332536	0.260022	0.781936
AAAAGAAT	120	469	0.287081	0.254063	0.884986
AAAAGACA	78	331	0.186603	0.179307	0.9609
AAAAGACC	37	149	0.0885167	0.0807151	0.911862
AAAAGACG	4	36	0.00956938	0.0195016	2.03792
AAAAGACT	83	292	0.198565	0.15818	0.796617
AAAAGAGA	131	413	0.313397	0.223727	0.713877
AAAAGAGC	43	178	0.102871	0.0964247	0.937338
AAAAGAGG	104	263	0.248804	0.14247	0.572621
AAAAGAGT	36	173	0.0861244	0.0937161	1.08815
AAAAGATA	95	304	0.227273	0.16468	0.724594
AAAAGATC	34	146	0.0813397	0.0790899	0.972341
AAAAGATG	80	378	0.191388	0.204767	1.06991
AAAAGATT	65	319	0.155502	0.172806	1.11128
AAAAGCAA	138	395	0.330144	0.213976	0.648131
AAAAGCAC	61	184	0.145933	0.099675	0.683019
AAAAGCAG	87	342	0.208134	0.185265	0.890126
AAAAGCAT	62	270	0.148325	0.146262	0.98609
AAAAGCCA	85	240	0.203349	0.130011	0.639347
AAAAGCCC	32	136	0.076555	0.0736728	0.962351
AAAAGCCG	10	40	0.0239234	0.0216685	0.905742
AAAAGCCT	44	244	0.105263	0.132178	1.25569
AAAAGCGA	16	41	0.0382775	0.0222102	0.580241
AAAAGCGC	3	14	0.00717703	0.00758397	1.0567
AAAAGCGG	9	22	0.0215311	0.0119177	0.553509
AAAAGCGT	4	33	0.00956938	0.0178765	1.86809
AAAAGCTA	53	220	0.126794	0.119177	0.939921
AAAAGCTC	32	150	0.076555	0.0812568	1.06142
AAAAGCTG	70	275	0.167464	0.148971	0.889568
AAAAGCTT	89	259	0.212919	0.140303	0.658953
AAAAGGAA	164	655	0.392344	0.354821	0.904361
AAAAGGAC	39	230	0.0933014	0.124594	1.33539
AAAAGGAG	40	279	0.0956938	0.151138	1.57939
AAAAGGAT	63	256	0.150718	0.138678	0.920119
AAAAGGCA	75	237	0.179426	0.128386	0.715536
AAAAGGCC	40	172	0.0956938	0.0931744	0.973673
AAAAGGCG	4	41	0.00956938	0.0222102	2.32096
AAAAGGCT	22	225	0.0526316	0.121885	2.31582
AAAAGGGA	78	216	0.186603	0.11701	0.627052
AAAAGGGC	25	131	0.0598086	0.0709642	1.18652
AAAAGGGG	55	164	0.131579	0.0888407	0.67519
AAAAGGGT	30	111	0.0717703	0.06013	0.837811
AAAAGGTA	49	197	0.117225	0.106717	0.910363
AAAAGGTC	31	147	0.0741627	0.0796316	1.07374
AAAAGGTG	39	230	0.0933014	0.124594	1.33539
AAAAGGTT	51	223	0.12201	0.120802	0.9901
AAAAGTAA	122	394	0.291866	0.213434	0.731275
AAAAGTAC	31	154	0.0741627	0.0834236	1.12487
AAAAGTAG	32	180	0.076555	0.0975081	1.2737
AAAAGTAT	92	321	0.220096	0.173889	0.790063
AAAAGTCA	51	233	0.12201	0.126219	1.0345
AAAAGTCC	19	130	0.0454545	0.0704225	1.5493
AAAAGTCG	7	77	0.0167464	0.0417118	2.49079
AAAAGTCT	72	220	0.172249	0.119177	0.691886
AAAAGTGA	100	236	0.239234	0.127844	0.534388
AAAAGTGC	27	167	0.0645933	0.0904659	1.40055
AAAAGTGG	51	215	0.12201	0.116468	0.954581
AAAAGTGT	60	246	0.143541	0.133261	0.928386
AAAAGTTA	105	361	0.251196	0.195558	0.778507
AAAAGTTC	56	254	0.133971	0.137595	1.02705
AAAAGTTG	78	267	0.186603	0.144637	0.775106
AAAAGTTT	119	433	0.284689	0.234561	0.823921
AAAATAAA	407	1561	0.973684	0.845612	0.868467
AAAATAAC	103	220	0.246411	0.119177	0.483649
AAAATAAG	125	384	0.299043	0.208017	0.69561
AAAATAAT	248	656	0.593301	0.355363	0.598959
AAAATACA	210	843	0.502392	0.456663	0.908977
AAAATACC	66	176	0.157895	0.0953413	0.603828
AAAATACG	11	50	0.0263158	0.0270856	1.02925
AAAATACT	91	361	0.217703	0.195558	0.898277
AAAATAGA	73	297	0.174641	0.160888	0.921251
AAAATAGC	55	213	0.131579	0.115385	0.876923
AAAATAGG	47	185	0.11244	0.100217	0.891289
AAAATAGT	89	269	0.212919	0.14572	0.684395
AAAATATA	190	611	0.454545	0.330986	0.728169
AAAATATC	89	259	0.212919	0.140303	0.658953
AAAATATG	139	368	0.332536	0.19935	0.599484
AAAATATT	237	749	0.566986	0.405742	0.715613
AAAATCAA	150	399	0.358852	0.216143	0.602319
AAAATCAC	55	259	0.131579	0.140303	1.06631
AAAATCAG	114	328	0.272727	0.177681	0.651499
AAAATCAT	103	276	0.246411	0.149512	0.606759
AAAATCCA	71	222	0.169856	0.12026	0.70801
AAAATCCC	63	144	0.150718	0.0780065	0.517567
AAAATCCG	1	27	0.00239234	0.0146262	6.11376
AAAATCCT	68	222	0.162679	0.12026	0.739245
AAAATCGA	10	36	0.0239234	0.0195016	0.815168
AAAATCGC	4	24	0.00956938	0.0130011	1.35861
AAAATCGG	7	11	0.0167464	0.00595883	0.355827
AAAATCGT	16	48	0.0382775	0.0260022	0.679307
AAAATCTA	83	228	0.198565	0.12351	0.622016
AAAATCTC	93	208	0.222488	0.112676	0.506436
AAAATCTG	104	283	0.248804	0.153304	0.616166
AAAATCTT	104	318	0.248804	0.172264	0.69237
AAAATGAA	209	678	0.5	0.367281	0.734561
AAAATGAC	55	247	0.131579	0.133803	1.0169
AAAATGAG	102	326	0.244019	0.176598	0.723706
AAAATGAT	103	423	0.246411	0.229144	0.929925
AAAATGCA	116	315	0.277512	0.170639	0.61489
AAAATGCC	46	250	0.110048	0.135428	1.23063
AAAATGCG	5	42	0.0119617	0.0227519	1.90206
AAAATGCT	83	403	0.198565	0.21831	1.09944
AAAATGGA	106	399	0.253589	0.216143	0.852338
AAAATGGC	32	200	0.076555	0.108342	1.41522
AAAATGGG	59	262	0.141148	0.141928	1.00553
AAAATGGT	64	286	0.15311	0.15493	1.01188
AAAATGTA	190	545	0.454545	0.295233	0.649512
AAAATGTC	80	311	0.191388	0.168472	0.880268
AAAATGTG	163	367	0.389952	0.198808	0.509827
AAAATGTT	216	666	0.516746	0.36078	0.698176
AAAATTAA	200	584	0.478469	0.31636	0.661192
AAAATTAC	66	223	0.157895	0.120802	0.765078
AAAATTAG	153	656	0.366029	0.355363	0.970861
AAAATTAT	169	544	0.404306	0.294691	0.728881
AAAATTCA	149	379	0.356459	0.205309	0.575967
AAAATTCC	40	236	0.0956938	0.127844	1.33597
AAAATTCG	17	25	0.0406699	0.0135428	0.332993
AAAATTCT	97	361	0.232057	0.195558	0.842714
AAAATTGA	119	373	0.284689	0.202059	0.709752
AAAATTGC	63	247	0.150718	0.133803	0.887771
AAAATTGG	95	254	0.227273	0.137595	0.605417
AAAATTGT	138	417	0.330144	0.225894	0.684229
AAAATTTA	186	434	0.444976	0.235103	0.52835
AAAATTTC	99	273	0.236842	0.147887	0.624413
AAAATTTG	136	410	0.325359	0.222102	0.682637
AAAATTTT	245	703	0.586124	0.380823	0.649731
AAACAAAA	319	803	0.763158	0.434995	0.569993
AAACAAAC	163	358	0.389952	0.193933	0.497325
AAACAAAG	76	238	0.181818	0.128927	0.709101
AAACAAAT	136	367	0.325359	0.198808	0.611043
AAACAACA	96	233	0.229665	0.126219	0.549578
AAACAACC	58	92	0.138756	0.0498375	0.359174
AAACAACG	3	23	0.00717703	0.0124594	1.73601
AAACAACT	56	141	0.133971	0.0763814	0.570132
AAACAAGA	73	332	0.174641	0.179848	1.02982
AAACAAGC	36	142	0.0861244	0.0769231	0.893162
AAACAAGG	44	177	0.105263	0.095883	0.910888
AAACAAGT	44	226	0.105263	0.122427	1.16306
AAACAATA	76	231	0.181818	0.125135	0.688245
AAACAATC	34	124	0.0813397	0.0671723	0.825824
AAACAATG	63	175	0.150718	0.0947996	0.628988
AAACAATT	85	237	0.203349	0.128386	0.631356
AAACACAA	69	251	0.165072	0.13597	0.8237
AAACACAC	70	155	0.167464	0.0839653	0.501393
AAACACAG	55	191	0.131579	0.103467	0.786349
AAACACAT	97	289	0.232057	0.156555	0.674638
AAACACCA	38	147	0.0909091	0.0796316	0.875948
AAACACCC	22	88	0.0526316	0.0476706	0.905742
AAACACCG	1	32	0.00239234	0.0173348	7.24594
AAACACCT	61	154	0.145933	0.0834236	0.571657
AAACACGA	11	31	0.0263158	0.0167931	0.638137
AAACACGC	3	11	0.00717703	0.00595883	0.830264
AAACACGG	12	25	0.0287081	0.0135428	0.471741
AAACACGT	12	26	0.0287081	0.0140845	0.49061
AAACACTA	74	138	0.177033	0.0747562	0.422272
AAACACTC	51	120	0.12201	0.0650054	0.532789
AAACACTG	67	251	0.160287	0.13597	0.848288
AAACACTT	75	228	0.179426	0.12351	0.688364
AAACAGAA	163	455	0.389952	0.246479	0.632075
AAACAGAC	38	184	0.0909091	0.099675	1.09642
AAACAGAG	38	179	0.0909091	0.0969664	1.06663
AAACAGAT	80	265	0.191388	0.143554	0.750068
AAACAGCA	70	224	0.167464	0.121343	0.724594
AAACAGCC	45	161	0.107656	0.0872156	0.810136
AAACAGCG	1	23	0.00239234	0.0124594	5.20802
AAACAGCT	53	275	0.126794	0.148971	1.1749
AAACAGGA	38	282	0.0909091	0.152763	1.68039
AAACAGGC	25	149	0.0598086	0.0807151	1.34956
AAACAGGG	22	109	0.0526316	0.0590466	1.12189
AAACAGGT	40	173	0.0956938	0.0937161	0.979334
AAACAGTA	45	200	0.107656	0.108342	1.00638
AAACAGTC	55	126	0.131579	0.0682557	0.518743
AAACAGTG	53	161	0.126794	0.0872156	0.687851
AAACAGTT	63	254	0.150718	0.137595	0.912931
AAACATAA	86	251	0.205742	0.13597	0.660876
AAACATAC	63	173	0.150718	0.0937161	0.621799
AAACATAG	48	106	0.114833	0.0574215	0.500045
AAACATAT	58	158	0.138756	0.0855905	0.616842
AAACATCA	64	201	0.15311	0.108884	0.711149
AAACATCC	30	108	0.0717703	0.0585049	0.815168
AAACATCG	4	21	0.00956938	0.0113759	1.18879
AAACATCT	41	228	0.0980861	0.12351	1.2592
AAACATGA	71	280	0.169856	0.151679	0.892985
AAACATGC	43	142	0.102871	0.0769231	0.747764
AAACATGG	48	195	0.114833	0.105634	0.919894
AAACATGT	69	263	0.165072	0.14247	0.86308
AAACATTA	93	229	0.222488	0.124052	0.557567
AAACATTC	67	185	0.160287	0.100217	0.625232
AAACATTG	38	242	0.0909091	0.131094	1.44204
AAACATTT	177	614	0.423445	0.332611	0.785488
AAACCAAA	99	327	0.236842	0.17714	0.747923
AAACCAAC	48	123	0.114833	0.0666306	0.580241
AAACCAAG	44	203	0.105263	0.109967	1.04469
AAACCAAT	59	136	0.141148	0.0736728	0.521953
AAACCACA	73	206	0.174641	0.111593	0.638982
AAACCACC	23	133	0.0550239	0.0720477	1.30939
AAACCACG	8	41	0.0191388	0.0222102	1.16048
AAACCACT	54	149	0.129187	0.0807151	0.624794
AAACCAGA	57	198	0.136364	0.107259	0.786566
AAACCAGC	71	155	0.169856	0.0839653	0.494331
AAACCAGG	47	162	0.11244	0.0877573	0.78048
AAACCAGT	75	178	0.179426	0.0964247	0.537407
AAACCATA	74	121	0.177033	0.0655471	0.370253
AAACCATC	48	169	0.114833	0.0915493	0.797242
AAACCATG	52	169	0.124402	0.0915493	0.735915
AAACCATT	73	215	0.174641	0.116468	0.666899
AAACCCAA	42	161	0.100478	0.0872156	0.868003
AAACCCAC	20	113	0.0478469	0.0612134	1.27936
AAACCCAG	46	203	0.110048	0.109967	0.99927
AAACCCAT	29	139	0.069378	0.0752979	1.08533
AAACCCCA	81	289	0.19378	0.156555	0.8079
AAACCCCC	24	84	0.0574163	0.0455038	0.792524
AAACCCCG	33	188	0.0789474	0.101842	1.29
AAACCCCT	29	125	0.069378	0.067714	0.976015
AAACCCGA	1	27	0.00239234	0.0146262	6.11376
AAACCCGC	1	23	0.00239234	0.0124594	5.20802
AAACCCGG	8	29	0.0191388	0.0157096	0.820829
AAACCCGT	2	23	0.00478469	0.0124594	2.60401
AAACCCTA	35	97	0.0837321	0.052546	0.62755
AAACCCTC	25	140	0.0598086	0.0758397	1.26804
AAACCCTG	55	233	0.131579	0.126219	0.959263
AAACCCTT	40	157	0.0956938	0.0850488	0.888759
AAACCGAA	2	44	0.00478469	0.0238353	4.98158
AAACCGAC	5	27	0.0119617	0.0146262	1.22275
AAACCGAG	11	25	0.0263158	0.0135428	0.514626
AAACCGAT	4	18	0.00956938	0.00975081	1.01896
AAACCGCA	6	23	0.0143541	0.0124594	0.868003
AAACCGCC	1	29	0.00239234	0.0157096	6.56663
AAACCGCG	1	3	0.00239234	0.00162514	0.679307
AAACCGCT	2	23	0.00478469	0.0124594	2.60401
AAACCGGA	6	16	0.0143541	0.00866739	0.603828
AAACCGGC	1	19	0.00239234	0.0102925	4.30228
AAACCGGG	16	17	0.0382775	0.0092091	0.240588
AAACCGGT	8	12	0.0191388	0.00650054	0.339653
AAACCGTA	10	20	0.0239234	0.0108342	0.452871
AAACCGTC	2	28	0.00478469	0.0151679	3.1701
AAACCGTG	4	24	0.00956938	0.0130011	1.35861
AAACCGTT	4	18	0.00956938	0.00975081	1.01896
AAACCTAA	57	135	0.136364	0.0731311	0.536295
AAACCTAC	27	89	0.0645933	0.0482124	0.746399
AAACCTAG	16	156	0.0382775	0.084507	2.20775
AAACCTAT	28	95	0.0669856	0.0514626	0.768263
AAACCTCA	87	185	0.208134	0.100217	0.481501
AAACCTCC	23	99	0.0550239	0.0536295	0.974657
AAACCTCG	18	44	0.0430622	0.0238353	0.553509
AAACCTCT	36	152	0.0861244	0.0823402	0.956061
AAACCTGA	50	214	0.119617	0.115926	0.969144
AAACCTGC	37	153	0.0885167	0.0828819	0.936342
AAACCTGG	50	227	0.119617	0.122969	1.02802
AAACCTGT	51	267	0.12201	0.144637	1.18546
AAACCTTA	93	135	0.222488	0.0731311	0.328697
AAACCTTC	30	107	0.0717703	0.0579632	0.80762
AAACCTTG	33	146	0.0789474	0.0790899	1.00181
AAACCTTT	73	269	0.174641	0.14572	0.834399
AAACGAAA	18	63	0.0430622	0.0341278	0.792524
AAACGAAC	5	22	0.0119617	0.0119177	0.996316
AAACGAAG	27	35	0.0645933	0.0189599	0.293528
AAACGAAT	1	37	0.00239234	0.0200433	8.37811
AAACGACA	10	25	0.0239234	0.0135428	0.566089
AAACGACC	1	13	0.00239234	0.00704225	2.94366
AAACGACG	3	7	0.00717703	0.00379198	0.52835
AAACGACT	1	29	0.00239234	0.0157096	6.56663
AAACGAGA	7	42	0.0167464	0.0227519	1.35861
AAACGAGC	2	18	0.00478469	0.00975081	2.03792
AAACGAGG	11	42	0.0263158	0.0227519	0.864572
AAACGAGT	19	48	0.0454545	0.0260022	0.572048
AAACGATA	8	15	0.0191388	0.00812568	0.424567
AAACGATC	1	31	0.00239234	0.0167931	7.0195
AAACGATG	13	36	0.0311005	0.0195016	0.627052
AAACGATT	10	44	0.0239234	0.0238353	0.996316
AAACGCAA	7	58	0.0167464	0.0314193	1.87618
AAACGCAC	2	26	0.00478469	0.0140845	2.94366
AAACGCAG	18	39	0.0430622	0.0211268	0.49061
AAACGCAT	1	21	0.00239234	0.0113759	4.75515
AAACGCCA	8	61	0.0191388	0.0330444	1.72657
AAACGCCC	3	25	0.00717703	0.0135428	1.88696
AAACGCCG	3	10	0.00717703	0.00541712	0.754785
AAACGCCT	13	17	0.0311005	0.0092091	0.296108
AAACGCGA	1	4	0.00239234	0.00216685	0.905742
AAACGCGC	1	3	0.00239234	0.00162514	0.679307
AAACGCGG	1	9	0.00239234	0.00487541	2.03792
AAACGCGT	1	5	0.00239234	0.00270856	1.13218
AAACGCTA	10	18	0.0239234	0.00975081	0.407584
AAACGCTC	7	18	0.0167464	0.00975081	0.582263
AAACGCTG	7	45	0.0167464	0.024377	1.45566
AAACGCTT	4	29	0.00956938	0.0157096	1.64166
AAACGGAA	25	70	0.0598086	0.0379198	0.63402
AAACGGAC	8	11	0.0191388	0.00595883	0.311349
AAACGGAG	8	48	0.0191388	0.0260022	1.35861
AAACGGAT	8	36	0.0191388	0.0195016	1.01896
AAACGGCA	7	27	0.0167464	0.0146262	0.873394
AAACGGCC	2	32	0.00478469	0.0173348	3.62297
AAACGGCG	1	9	0.00239234	0.00487541	2.03792
AAACGGCT	4	16	0.00956938	0.00866739	0.905742
AAACGGGA	5	24	0.0119617	0.0130011	1.08689
AAACGGGC	4	30	0.00956938	0.0162514	1.69827
AAACGGGG	11	48	0.0263158	0.0260022	0.988082
AAACGGGT	6	35	0.0143541	0.0189599	1.32087
AAACGGTA	7	14	0.0167464	0.00758397	0.452871
AAACGGTC	7	29	0.0167464	0.0157096	0.93809
AAACGGTG	9	23	0.0215311	0.0124594	0.578669
AAACGGTT	7	39	0.0167464	0.0211268	1.26157
AAACGTAA	18	48	0.0430622	0.0260022	0.603828
AAACGTAC	3	16	0.00717703	0.00866739	1.20766
AAACGTAG	5	22	0.0119617	0.0119177	0.996316
AAACGTAT	12	47	0.0287081	0.0254605	0.886873
AAACGTCA	12	53	0.0287081	0.0287107	1.00009
AAACGTCC	5	29	0.0119617	0.0157096	1.31333
AAACGTCG	1	11	0.00239234	0.00595883	2.49079
AAACGTCT	21	91	0.0502392	0.0492958	0.981221
AAACGTGA	28	44	0.0669856	0.0238353	0.355827
AAACGTGC	4	41	0.00956938	0.0222102	2.32096
AAACGTGG	12	51	0.0287081	0.0276273	0.962351
AAACGTGT	12	35	0.0287081	0.0189599	0.660437
AAACGTTA	25	68	0.0598086	0.0368364	0.615905
AAACGTTC	4	46	0.00956938	0.0249187	2.60401
AAACGTTG	6	31	0.0143541	0.0167931	1.16992
AAACGTTT	40	106	0.0956938	0.0574215	0.600054
AAACTAAA	85	322	0.203349	0.174431	0.857791
AAACTAAC	34	83	0.0813397	0.0449621	0.552769
AAACTAAG	24	111	0.0574163	0.06013	1.04726
AAACTAAT	40	146	0.0956938	0.0790899	0.82649
AAACTACA	36	189	0.0861244	0.102384	1.18879
AAACTACC	29	124	0.069378	0.0671723	0.968207
AAACTACG	5	24	0.0119617	0.0130011	1.08689
AAACTACT	39	169	0.0933014	0.0915493	0.981221
AAACTAGA	81	161	0.19378	0.0872156	0.450076
AAACTAGC	17	83	0.0406699	0.0449621	1.10554
AAACTAGG	23	74	0.0550239	0.0400867	0.728532
AAACTAGT	36	92	0.0861244	0.0498375	0.578669
AAACTATA	65	181	0.155502	0.0980498	0.630536
AAACTATC	27	115	0.0645933	0.0622969	0.964448
AAACTATG	46	120	0.110048	0.0650054	0.590701
AAACTATT	79	232	0.188995	0.125677	0.664975
AAACTCAA	59	197	0.141148	0.106717	0.756064
AAACTCAC	35	133	0.0837321	0.0720477	0.860455
AAACTCAG	63	202	0.150718	0.109426	0.726031
AAACTCAT	62	154	0.148325	0.0834236	0.562437
AAACTCCA	57	154	0.136364	0.0834236	0.611773
AAACTCCC	16	107	0.0382775	0.0579632	1.51429
AAACTCCG	11	49	0.0263158	0.0265439	1.00867
AAACTCCT	59	277	0.141148	0.150054	1.0631
AAACTCGA	2	25	0.00478469	0.0135428	2.83044
AAACTCGC	2	17	0.00478469	0.0092091	1.9247
AAACTCGG	7	26	0.0167464	0.0140845	0.841046
AAACTCGT	2	19	0.00478469	0.0102925	2.15114
AAACTCTA	40	124	0.0956938	0.0671723	0.70195
AAACTCTC	35	90	0.0837321	0.0487541	0.582263
AAACTCTG	51	221	0.12201	0.119718	0.981221
AAACTCTT	104	186	0.248804	0.100758	0.404971
AAACTGAA	95	349	0.227273	0.189057	0.831853
AAACTGAC	40	208	0.0956938	0.112676	1.17746
AAACTGAG	39	177	0.0933014	0.095883	1.02767
AAACTGAT	61	211	0.145933	0.114301	0.783244
AAACTGCA	45	225	0.107656	0.121885	1.13218
AAACTGCC	46	144	0.110048	0.0780065	0.708842
AAACTGCG	15	25	0.0358852	0.0135428	0.377393
AAACTGCT	73	242	0.174641	0.131094	0.750649
AAACTGGA	59	250	0.141148	0.135428	0.959473
AAACTGGC	36	132	0.0861244	0.071506	0.830264
AAACTGGG	46	165	0.110048	0.0893824	0.812214
AAACTGGT	40	188	0.0956938	0.101842	1.06425
AAACTGTA	36	237	0.0861244	0.128386	1.4907
AAACTGTC	49	122	0.117225	0.0660888	0.563778
AAACTGTG	84	257	0.200957	0.13922	0.692785
AAACTGTT	75	320	0.179426	0.173348	0.966125
AAACTTAA	126	231	0.301435	0.125135	0.415132
AAACTTAC	27	147	0.0645933	0.0796316	1.23282
AAACTTAG	27	179	0.0645933	0.0969664	1.50118
AAACTTAT	40	174	0.0956938	0.0942579	0.984995
AAACTTCA	97	262	0.232057	0.141928	0.611609
AAACTTCC	40	129	0.0956938	0.0698808	0.730255
AAACTTCG	8	45	0.0191388	0.024377	1.2737
AAACTTCT	51	232	0.12201	0.125677	1.03006
AAACTTGA	55	244	0.131579	0.132178	1.00455
AAACTTGC	36	126	0.0861244	0.0682557	0.792524
AAACTTGG	48	229	0.114833	0.124052	1.08029
AAACTTGT	88	237	0.210526	0.128386	0.609832
AAACTTTA	80	341	0.191388	0.184724	0.965181
AAACTTTC	71	211	0.169856	0.114301	0.672928
AAACTTTG	76	268	0.181818	0.145179	0.798483
AAACTTTT	123	508	0.294258	0.27519	0.935197
AAAGAAAA	345	1174	0.825359	0.63597	0.770537
AAAGAAAC	136	366	0.325359	0.198267	0.609378
AAAGAAAG	164	467	0.392344	0.252979	0.644789
AAAGAAAT	179	510	0.42823	0.276273	0.645152
AAAGAACA	76	354	0.181818	0.191766	1.05471
AAAGAACC	38	145	0.0909091	0.0785482	0.86403
AAAGAACG	14	51	0.0334928	0.0276273	0.824872
AAAGAACT	68	277	0.162679	0.150054	0.922392
AAAGAAGA	116	586	0.277512	0.317443	1.14389
AAAGAAGC	62	206	0.148325	0.111593	0.75235
AAAGAAGG	105	267	0.251196	0.144637	0.575793
AAAGAAGT	68	255	0.162679	0.138137	0.849133
AAAGAATA	87	318	0.208134	0.172264	0.827661
AAAGAATC	61	189	0.145933	0.102384	0.701579
AAAGAATG	59	401	0.141148	0.217226	1.53899
AAAGAATT	144	356	0.344498	0.192849	0.559799
AAAGACAA	95	303	0.227273	0.164139	0.72221
AAAGACAC	42	164	0.100478	0.0888407	0.884177
AAAGACAG	60	227	0.143541	0.122969	0.856681
AAAGACAT	86	193	0.205742	0.10455	0.508163
AAAGACCA	51	163	0.12201	0.088299	0.723706
AAAGACCC	42	98	0.100478	0.0530878	0.52835
AAAGACCG	7	26	0.0167464	0.0140845	0.841046
AAAGACCT	48	197	0.114833	0.106717	0.929329
AAAGACGA	2	34	0.00478469	0.0184182	3.8494
AAAGACGC	8	43	0.0191388	0.0232936	1.21709
AAAGACGG	6	23	0.0143541	0.0124594	0.868003
AAAGACGT	14	44	0.0334928	0.0238353	0.711655
AAAGACTA	23	149	0.0550239	0.0807151	1.46691
AAAGACTC	37	146	0.0885167	0.0790899	0.893502
AAAGACTG	65	319	0.155502	0.172806	1.11128
AAAGACTT	102	218	0.244019	0.118093	0.48395
AAAGAGAA	139	537	0.332536	0.290899	0.874791
AAAGAGAC	49	201	0.117225	0.108884	0.928848
AAAGAGAG	61	314	0.145933	0.170098	1.16559
AAAGAGAT	106	223	0.253589	0.120802	0.476369
AAAGAGCA	38	213	0.0909091	0.115385	1.26923
AAAGAGCC	43	127	0.102871	0.0687974	0.668775
AAAGAGCG	3	27	0.00717703	0.0146262	2.03792
AAAGAGCT	79	250	0.188995	0.135428	0.716568
AAAGAGGA	90	338	0.215311	0.183099	0.850391
AAAGAGGC	72	167	0.172249	0.0904659	0.525205
AAAGAGGG	33	164	0.0789474	0.0888407	1.12532
AAAGAGGT	48	176	0.114833	0.0953413	0.830264
AAAGAGTA	49	164	0.117225	0.0888407	0.757866
AAAGAGTC	12	81	0.0287081	0.0438787	1.52844
AAAGAGTG	33	153	0.0789474	0.0828819	1.04984
AAAGAGTT	39	159	0.0933014	0.0861322	0.92316
AAAGATAA	68	318	0.162679	0.172264	1.05892
AAAGATAC	53	182	0.126794	0.0985915	0.777571
AAAGATAG	30	125	0.0717703	0.067714	0.943481
AAAGATAT	79	173	0.188995	0.0937161	0.495865
AAAGATCA	41	191	0.0980861	0.103467	1.05486
AAAGATCC	29	94	0.069378	0.0509209	0.733963
AAAGATCG	2	29	0.00478469	0.0157096	3.28332
AAAGATCT	56	164	0.133971	0.0888407	0.663133
AAAGATGA	94	379	0.22488	0.205309	0.912969
AAAGATGC	49	178	0.117225	0.0964247	0.822562
AAAGATGG	64	269	0.15311	0.14572	0.951737
AAAGATGT	88	274	0.210526	0.148429	0.705038
AAAGATTA	61	181	0.145933	0.0980498	0.671882
AAAGATTC	29	162	0.069378	0.0877573	1.26492
AAAGATTG	38	191	0.0909091	0.103467	1.13814
AAAGATTT	112	353	0.267943	0.191224	0.713676
AAAGCAAA	146	434	0.349282	0.235103	0.673103
AAAGCAAC	48	185	0.114833	0.100217	0.87272
AAAGCAAG	67	215	0.160287	0.116468	0.726621
AAAGCAAT	65	198	0.155502	0.107259	0.689757
AAAGCACA	62	264	0.148325	0.143012	0.964177
AAAGCACC	37	137	0.0885167	0.0742145	0.838423
AAAGCACG	4	34	0.00956938	0.0184182	1.9247
AAAGCACT	49	231	0.117225	0.125135	1.06748
AAAGCAGA	103	318	0.246411	0.172264	0.699092
AAAGCAGC	51	301	0.12201	0.163055	1.33641
AAAGCAGG	59	208	0.141148	0.112676	0.798281
AAAGCAGT	67	268	0.160287	0.145179	0.905742
AAAGCATA	40	140	0.0956938	0.0758397	0.792524
AAAGCATC	27	169	0.0645933	0.0915493	1.41732
AAAGCATG	55	138	0.131579	0.0747562	0.568147
AAAGCATT	77	335	0.184211	0.181473	0.985142
AAAGCCAA	59	268	0.141148	0.145179	1.02855
AAAGCCAC	49	179	0.117225	0.0969664	0.827183
AAAGCCAG	64	213	0.15311	0.115385	0.753606
AAAGCCAT	62	221	0.148325	0.119718	0.807133
AAAGCCCA	30	158	0.0717703	0.0855905	1.19256
AAAGCCCC	49	109	0.117225	0.0590466	0.503704
AAAGCCCG	7	34	0.0167464	0.0184182	1.09983
AAAGCCCT	30	167	0.0717703	0.0904659	1.26049
AAAGCCGA	2	43	0.00478469	0.0232936	4.86836
AAAGCCGC	2	28	0.00478469	0.0151679	3.1701
AAAGCCGG	9	26	0.0215311	0.0140845	0.654147
AAAGCCGT	16	37	0.0382775	0.0200433	0.523632
AAAGCCTA	34	89	0.0813397	0.0482124	0.592728
AAAGCCTC	26	160	0.062201	0.0866739	1.39345
AAAGCCTG	43	203	0.102871	0.109967	1.06899
AAAGCCTT	103	299	0.246411	0.161972	0.657323
AAAGCGAA	19	35	0.0454545	0.0189599	0.417118
AAAGCGAC	6	19	0.0143541	0.0102925	0.717046
AAAGCGAG	4	47	0.00956938	0.0254605	2.66062
AAAGCGAT	3	36	0.00717703	0.0195016	2.71723
AAAGCGCA	1	13	0.00239234	0.00704225	2.94366
AAAGCGCC	9	36	0.0215311	0.0195016	0.905742
AAAGCGCG	1	6	0.00239234	0.00325027	1.35861
AAAGCGCT	9	33	0.0215311	0.0178765	0.830264
AAAGCGGA	8	31	0.0191388	0.0167931	0.877438
AAAGCGGC	4	30	0.00956938	0.0162514	1.69827
AAAGCGGG	6	41	0.0143541	0.0222102	1.54731
AAAGCGGT	5	23	0.0119617	0.0124594	1.0416
AAAGCGTA	1	20	0.00239234	0.0108342	4.52871
AAAGCGTC	4	31	0.00956938	0.0167931	1.75488
AAAGCGTG	6	41	0.0143541	0.0222102	1.54731
AAAGCGTT	12	33	0.0287081	0.0178765	0.622698
AAAGCTAA	39	217	0.0933014	0.117551	1.25991
AAAGCTAC	30	114	0.0717703	0.0617551	0.860455
AAAGCTAG	39	100	0.0933014	0.0541712	0.580604
AAAGCTAT	61	142	0.145933	0.0769231	0.527112
AAAGCTCA	43	147	0.102871	0.0796316	0.774094
AAAGCTCC	27	111	0.0645933	0.06013	0.930902
AAAGCTCG	1	18	0.00239234	0.00975081	4.07584
AAAGCTCT	43	185	0.102871	0.100217	0.974199
AAAGCTGA	60	238	0.143541	0.128927	0.898194
AAAGCTGC	71	216	0.169856	0.11701	0.688874
AAAGCTGG	42	227	0.100478	0.122969	1.22383
AAAGCTGT	51	290	0.12201	0.157096	1.28757
AAAGCTTA	73	141	0.174641	0.0763814	0.437362
AAAGCTTC	34	138	0.0813397	0.0747562	0.919062
AAAGCTTG	36	158	0.0861244	0.0855905	0.9938
AAAGCTTT	100	373	0.239234	0.202059	0.844605
AAAGGAAA	214	752	0.511962	0.407367	0.795699
AAAGGAAC	47	197	0.11244	0.106717	0.949102
AAAGGAAG	96	426	0.229665	0.230769	1.00481
AAAGGAAT	72	321	0.172249	0.173889	1.00953
AAAGGACA	62	242	0.148325	0.131094	0.883829
AAAGGACC	29	105	0.069378	0.0568797	0.819853
AAAGGACG	8	51	0.0191388	0.0276273	1.44353
AAAGGACT	39	203	0.0933014	0.109967	1.17863
AAAGGAGA	77	393	0.184211	0.212893	1.1557
AAAGGAGC	27	195	0.0645933	0.105634	1.63537
AAAGGAGG	38	220	0.0909091	0.119177	1.31094
AAAGGAGT	28	206	0.0669856	0.111593	1.66592
AAAGGATA	72	223	0.172249	0.120802	0.701321
AAAGGATC	22	148	0.0526316	0.0801733	1.52329
AAAGGATG	34	196	0.0813397	0.106176	1.30533
AAAGGATT	79	279	0.188995	0.151138	0.79969
AAAGGCAA	54	227	0.129187	0.122969	0.951868
AAAGGCAC	30	103	0.0717703	0.0557963	0.777429
AAAGGCAG	49	279	0.117225	0.151138	1.2893
AAAGGCAT	58	181	0.138756	0.0980498	0.706635
AAAGGCCA	50	207	0.119617	0.112134	0.937443
AAAGGCCC	46	111	0.110048	0.06013	0.546399
AAAGGCCG	9	33	0.0215311	0.0178765	0.830264
AAAGGCCT	22	169	0.0526316	0.0915493	1.73944
AAAGGCGA	3	43	0.00717703	0.0232936	3.24558
AAAGGCGC	3	33	0.00717703	0.0178765	2.49079
AAAGGCGG	1	29	0.00239234	0.0157096	6.56663
AAAGGCGT	8	31	0.0191388	0.0167931	0.877438
AAAGGCTA	11	91	0.0263158	0.0492958	1.87324
AAAGGCTC	19	154	0.0454545	0.0834236	1.83532
AAAGGCTG	21	219	0.0502392	0.118635	2.3614
AAAGGCTT	40	207	0.0956938	0.112134	1.1718
AAAGGGAA	118	311	0.282297	0.168472	0.596792
AAAGGGAC	20	79	0.0478469	0.0427952	0.89442
AAAGGGAG	55	184	0.131579	0.099675	0.75753
AAAGGGAT	50	150	0.119617	0.0812568	0.679307
AAAGGGCA	27	175	0.0645933	0.0947996	1.46764
AAAGGGCC	23	121	0.0550239	0.0655471	1.19125
AAAGGGCG	1	14	0.00239234	0.00758397	3.1701
AAAGGGCT	20	155	0.0478469	0.0839653	1.75488
AAAGGGGA	67	204	0.160287	0.110509	0.689446
AAAGGGGC	17	120	0.0406699	0.0650054	1.59837
AAAGGGGG	39	138	0.0933014	0.0747562	0.801233
AAAGGGGT	18	99	0.0430622	0.0536295	1.2454
AAAGGGTA	16	100	0.0382775	0.0541712	1.41522
AAAGGGTC	29	73	0.069378	0.039545	0.569993
AAAGGGTG	41	103	0.0980861	0.0557963	0.56885
AAAGGGTT	47	156	0.11244	0.084507	0.751573
AAAGGTAA	48	140	0.114833	0.0758397	0.660437
AAAGGTAC	12	113	0.0287081	0.0612134	2.13227
AAAGGTAG	38	103	0.0909091	0.0557963	0.613759
AAAGGTAT	37	144	0.0885167	0.0780065	0.881263
AAAGGTCA	32	171	0.076555	0.0926327	1.21001
AAAGGTCC	10	55	0.0239234	0.0297941	1.2454
AAAGGTCG	6	4	0.0143541	0.00216685	0.150957
AAAGGTCT	28	140	0.0669856	0.0758397	1.13218
AAAGGTGA	37	156	0.0885167	0.084507	0.954701
AAAGGTGC	48	125	0.114833	0.067714	0.589676
AAAGGTGG	37	179	0.0885167	0.0969664	1.09546
AAAGGTGT	23	165	0.0550239	0.0893824	1.62443
AAAGGTTA	16	138	0.0382775	0.0747562	1.95301
AAAGGTTC	16	95	0.0382775	0.0514626	1.34446
AAAGGTTG	13	132	0.0311005	0.071506	2.29919
AAAGGTTT	60	244	0.143541	0.132178	0.920838
AAAGTAAA	133	399	0.318182	0.216143	0.679307
AAAGTAAC	40	110	0.0956938	0.0595883	0.622698
AAAGTAAG	47	195	0.11244	0.105634	0.939467
AAAGTAAT	90	269	0.215311	0.14572	0.676791
AAAGTACA	58	184	0.138756	0.099675	0.718347
AAAGTACC	19	89	0.0454545	0.0482124	1.06067
AAAGTACG	4	19	0.00956938	0.0102925	1.07557
AAAGTACT	47	194	0.11244	0.105092	0.934649
AAAGTAGA	40	229	0.0956938	0.124052	1.29634
AAAGTAGC	29	94	0.069378	0.0509209	0.733963
AAAGTAGG	22	97	0.0526316	0.052546	0.998375
AAAGTAGT	53	132	0.126794	0.071506	0.563953
AAAGTATA	77	219	0.184211	0.118635	0.644018
AAAGTATC	33	117	0.0789474	0.0633803	0.802817
AAAGTATG	47	162	0.11244	0.0877573	0.78048
AAAGTATT	94	316	0.22488	0.171181	0.761209
AAAGTCAA	54	202	0.129187	0.109426	0.847037
AAAGTCAC	32	233	0.076555	0.126219	1.64873
AAAGTCAG	42	172	0.100478	0.0931744	0.927307
AAAGTCAT	65	235	0.155502	0.127302	0.818652
AAAGTCCA	28	177	0.0669856	0.095883	1.4314
AAAGTCCC	13	98	0.0311005	0.0530878	1.70698
AAAGTCCG	1	16	0.00239234	0.00866739	3.62297
AAAGTCCT	38	125	0.0909091	0.067714	0.744854
AAAGTCGA	13	39	0.0311005	0.0211268	0.679307
AAAGTCGC	3	10	0.00717703	0.00541712	0.754785
AAAGTCGG	9	63	0.0215311	0.0341278	1.58505
AAAGTCGT	6	32	0.0143541	0.0173348	1.20766
AAAGTCTA	39	103	0.0933014	0.0557963	0.598022
AAAGTCTC	34	170	0.0813397	0.092091	1.13218
AAAGTCTG	55	163	0.131579	0.088299	0.671073
AAAGTCTT	99	221	0.236842	0.119718	0.505477
AAAGTGAA	119	322	0.284689	0.174431	0.612708
AAAGTGAC	50	163	0.119617	0.088299	0.73818
AAAGTGAG	69	152	0.165072	0.0823402	0.498815
AAAGTGAT	61	239	0.145933	0.129469	0.887182
AAAGTGCA	45	180	0.107656	0.0975081	0.905742
AAAGTGCC	19	136	0.0454545	0.0736728	1.6208
AAAGTGCG	2	17	0.00478469	0.0092091	1.9247
AAAGTGCT	110	600	0.263158	0.325027	1.2351
AAAGTGGA	107	237	0.255981	0.128386	0.501544
AAAGTGGC	17	140	0.0406699	0.0758397	1.86476
AAAGTGGG	41	170	0.0980861	0.092091	0.938879
AAAGTGGT	36	162	0.0861244	0.0877573	1.01896
AAAGTGTA	40	204	0.0956938	0.110509	1.15482
AAAGTGTC	18	139	0.0430622	0.0752979	1.74859
AAAGTGTG	87	246	0.208134	0.133261	0.640266
AAAGTGTT	84	290	0.200957	0.157096	0.781742
AAAGTTAA	80	343	0.191388	0.185807	0.970842
AAAGTTAC	39	133	0.0933014	0.0720477	0.772203
AAAGTTAG	40	128	0.0956938	0.0693391	0.724594
AAAGTTAT	63	324	0.150718	0.175515	1.16453
AAAGTTCA	34	196	0.0813397	0.106176	1.30533
AAAGTTCC	41	145	0.0980861	0.0785482	0.800809
AAAGTTCG	7	14	0.0167464	0.00758397	0.452871
AAAGTTCT	57	308	0.136364	0.166847	1.22355
AAAGTTGA	62	238	0.148325	0.128927	0.86922
AAAGTTGC	53	152	0.126794	0.0823402	0.6494
AAAGTTGG	34	241	0.0813397	0.130553	1.60503
AAAGTTGT	49	228	0.117225	0.12351	1.05362
AAAGTTTA	77	308	0.184211	0.166847	0.905742
AAAGTTTC	54	247	0.129187	0.133803	1.03573
AAAGTTTG	83	253	0.198565	0.137053	0.690219
AAAGTTTT	118	427	0.282297	0.231311	0.81939
AAATAAAA	418	1515	1	0.820693	0.820693
AAATAAAC	121	555	0.289474	0.30065	1.03861
AAATAAAG	194	771	0.464115	0.41766	0.899906
AAATAAAT	262	1074	0.626794	0.581798	0.928213
AAATAACA	79	297	0.188995	0.160888	0.851283
AAATAACC	52	111	0.124402	0.06013	0.483353
AAATAACG	5	45	0.0119617	0.024377	2.03792
AAATAACT	79	238	0.188995	0.128927	0.682173
AAATAAGA	103	280	0.246411	0.151679	0.615553
AAATAAGC	41	163	0.0980861	0.088299	0.900219
AAATAAGG	49	163	0.117225	0.088299	0.753245
AAATAAGT	81	318	0.19378	0.172264	0.888969
AAATAATA	177	412	0.423445	0.223185	0.52707
AAATAATC	49	195	0.117225	0.105634	0.901121
AAATAATG	86	352	0.205742	0.190683	0.926806
AAATAATT	168	538	0.401914	0.291441	0.725133
AAATACAA	202	703	0.483254	0.380823	0.788041
AAATACAC	44	181	0.105263	0.0980498	0.931473
AAATACAG	89	263	0.212919	0.14247	0.66913
AAATACAT	76	383	0.181818	0.207476	1.14112
AAATACCA	68	190	0.162679	0.102925	0.632688
AAATACCC	18	76	0.0430622	0.0411701	0.956061
AAATACCG	3	21	0.00717703	0.0113759	1.58505
AAATACCT	51	192	0.12201	0.104009	0.852463
AAATACGA	14	41	0.0334928	0.0222102	0.663133
AAATACGC	7	26	0.0167464	0.0140845	0.841046
AAATACGG	8	44	0.0191388	0.0238353	1.2454
AAATACGT	20	61	0.0478469	0.0330444	0.690628
AAATACTA	81	192	0.19378	0.104009	0.536736
AAATACTC	27	114	0.0645933	0.0617551	0.956061
AAATACTG	96	309	0.229665	0.167389	0.728839
AAATACTT	86	353	0.205742	0.191224	0.929439
AAATAGAA	74	414	0.177033	0.224269	1.26682
AAATAGAC	40	81	0.0956938	0.0438787	0.458532
AAATAGAG	36	159	0.0861244	0.0861322	1.00009
AAATAGAT	62	222	0.148325	0.12026	0.810785
AAATAGCA	69	165	0.165072	0.0893824	0.541476
AAATAGCC	23	112	0.0550239	0.0606717	1.10264
AAATAGCG	4	25	0.00956938	0.0135428	1.41522
AAATAGCT	47	175	0.11244	0.0947996	0.843111
AAATAGGA	54	195	0.129187	0.105634	0.817684
AAATAGGC	28	82	0.0669856	0.0444204	0.663133
AAATAGGG	35	95	0.0837321	0.0514626	0.614611
AAATAGGT	34	143	0.0813397	0.0774648	0.952361
AAATAGTA	82	181	0.196172	0.0980498	0.499815
AAATAGTC	22	91	0.0526316	0.0492958	0.93662
AAATAGTG	73	158	0.174641	0.0855905	0.490093
AAATAGTT	70	281	0.167464	0.152221	0.908977
AAATATAA	128	413	0.30622	0.223727	0.730608
AAATATAC	82	212	0.196172	0.114843	0.585419
AAATATAG	85	192	0.203349	0.104009	0.511478
AAATATAT	245	573	0.586124	0.310401	0.529582
AAATATCA	71	253	0.169856	0.137053	0.806876
AAATATCC	38	120	0.0909091	0.0650054	0.71506
AAATATCG	7	9	0.0167464	0.00487541	0.291131
AAATATCT	97	253	0.232057	0.137053	0.5906
AAATATGA	93	285	0.222488	0.154388	0.693915
AAATATGC	79	195	0.188995	0.105634	0.558923
AAATATGG	53	196	0.126794	0.106176	0.837384
AAATATGT	108	275	0.258373	0.148971	0.576572
AAATATTA	153	347	0.366029	0.187974	0.51355
AAATATTC	91	217	0.217703	0.117551	0.539962
AAATATTG	90	291	0.215311	0.157638	0.732142
AAATATTT	307	969	0.73445	0.524919	0.71471
AAATCAAA	155	350	0.370813	0.189599	0.511306
AAATCAAC	44	118	0.105263	0.063922	0.607259
AAATCAAG	60	239	0.143541	0.129469	0.901968
AAATCAAT	76	181	0.181818	0.0980498	0.539274
AAATCACA	72	220	0.172249	0.119177	0.691886
AAATCACC	32	126	0.076555	0.0682557	0.89159
AAATCACG	3	39	0.00717703	0.0211268	2.94366
AAATCACT	48	216	0.114833	0.11701	1.01896
AAATCAGA	79	239	0.188995	0.129469	0.685039
AAATCAGC	44	141	0.105263	0.0763814	0.725623
AAATCAGG	61	176	0.145933	0.0953413	0.653322
AAATCAGT	86	251	0.205742	0.13597	0.660876
AAATCATA	96	179	0.229665	0.0969664	0.422208
AAATCATC	52	167	0.124402	0.0904659	0.727206
AAATCATG	76	236	0.181818	0.127844	0.703142
AAATCATT	100	316	0.239234	0.171181	0.715536
AAATCCAA	63	187	0.150718	0.1013	0.672118
AAATCCAC	52	128	0.124402	0.0693391	0.55738
AAATCCAG	34	232	0.0813397	0.125677	1.54509
AAATCCAT	46	158	0.110048	0.0855905	0.777757
AAATCCCA	46	174	0.110048	0.0942579	0.856517
AAATCCCC	15	103	0.0358852	0.0557963	1.55486
AAATCCCG	5	16	0.0119617	0.00866739	0.724594
AAATCCCT	56	147	0.133971	0.0796316	0.594393
AAATCCGA	1	22	0.00239234	0.0119177	4.98158
AAATCCGC	3	24	0.00717703	0.0130011	1.81148
AAATCCGG	1	24	0.00239234	0.0130011	5.43445
AAATCCGT	5	29	0.0119617	0.0157096	1.31333
AAATCCTA	54	148	0.129187	0.0801733	0.620601
AAATCCTC	37	130	0.0885167	0.0704225	0.795584
AAATCCTG	56	201	0.133971	0.108884	0.812742
AAATCCTT	61	236	0.145933	0.127844	0.876046
AAATCGAA	14	26	0.0334928	0.0140845	0.420523
AAATCGAC	1	26	0.00239234	0.0140845	5.88732
AAATCGAG	4	25	0.00956938	0.0135428	1.41522
AAATCGAT	2	41	0.00478469	0.0222102	4.64193
AAATCGCA	9	23	0.0215311	0.0124594	0.578669
AAATCGCC	3	25	0.00717703	0.0135428	1.88696
AAATCGCG	1	6	0.00239234	0.00325027	1.35861
AAATCGCT	6	17	0.0143541	0.0092091	0.641567
AAATCGGA	8	14	0.0191388	0.00758397	0.396262
AAATCGGC	2	15	0.00478469	0.00812568	1.69827
AAATCGGG	1	21	0.00239234	0.0113759	4.75515
AAATCGGT	2	20	0.00478469	0.0108342	2.26436
AAATCGTA	8	30	0.0191388	0.0162514	0.849133
AAATCGTC	40	26	0.0956938	0.0140845	0.147183
AAATCGTG	5	34	0.0119617	0.0184182	1.53976
AAATCGTT	7	15	0.0167464	0.00812568	0.485219
AAATCTAA	62	170	0.148325	0.092091	0.620872
AAATCTAC	23	106	0.0550239	0.0574215	1.04357
AAATCTAG	39	130	0.0933014	0.0704225	0.754785
AAATCTAT	84	169	0.200957	0.0915493	0.455567
AAATCTCA	74	192	0.177033	0.104009	0.587508
AAATCTCC	23	155	0.0550239	0.0839653	1.52598
AAATCTCG	4	21	0.00956938	0.0113759	1.18879
AAATCTCT	81	214	0.19378	0.115926	0.598237
AAATCTGA	73	239	0.174641	0.129469	0.741344
AAATCTGC	41	180	0.0980861	0.0975081	0.994107
AAATCTGG	40	162	0.0956938	0.0877573	0.917064
AAATCTGT	99	253	0.236842	0.137053	0.578669
AAATCTTA	72	230	0.172249	0.124594	0.723336
AAATCTTC	33	167	0.0789474	0.0904659	1.1459
AAATCTTG	77	229	0.184211	0.124052	0.673425
AAATCTTT	106	344	0.253589	0.186349	0.734847
AAATGAAA	179	692	0.42823	0.374865	0.875382
AAATGAAC	69	202	0.165072	0.109426	0.662898
AAATGAAG	126	362	0.301435	0.1961	0.650553
AAATGAAT	116	358	0.277512	0.193933	0.698827
AAATGACA	53	276	0.126794	0.149512	1.17917
AAATGACC	48	131	0.114833	0.0709642	0.61798
AAATGACG	7	24	0.0167464	0.0130011	0.77635
AAATGACT	70	236	0.167464	0.127844	0.763411
AAATGAGA	102	335	0.244019	0.181473	0.743685
AAATGAGC	56	192	0.133971	0.104009	0.77635
AAATGAGG	53	252	0.126794	0.136511	1.07664
AAATGAGT	41	204	0.0980861	0.110509	1.12665
AAATGATA	56	251	0.133971	0.13597	1.01492
AAATGATC	30	157	0.0717703	0.0850488	1.18501
AAATGATG	73	297	0.174641	0.160888	0.921251
AAATGATT	69	338	0.165072	0.183099	1.10921
AAATGCAA	106	256	0.253589	0.138678	0.546863
AAATGCAC	32	142	0.076555	0.0769231	1.00481
AAATGCAG	63	273	0.150718	0.147887	0.981221
AAATGCAT	83	284	0.198565	0.153846	0.774791
AAATGCCA	42	214	0.100478	0.115926	1.15374
AAATGCCC	54	119	0.129187	0.0644637	0.498997
AAATGCCG	10	42	0.0239234	0.0227519	0.951029
AAATGCCT	74	269	0.177033	0.14572	0.823124
AAATGCGA	2	18	0.00478469	0.00975081	2.03792
AAATGCGC	10	21	0.0239234	0.0113759	0.475515
AAATGCGG	1	25	0.00239234	0.0135428	5.66089
AAATGCGT	13	29	0.0311005	0.0157096	0.505125
AAATGCTA	69	251	0.165072	0.13597	0.8237
AAATGCTC	47	214	0.11244	0.115926	1.031
AAATGCTG	47	351	0.11244	0.190141	1.69104
AAATGCTT	82	349	0.196172	0.189057	0.963732
AAATGGAA	124	443	0.296651	0.239978	0.808959
AAATGGAC	20	206	0.0478469	0.111593	2.33229
AAATGGAG	94	223	0.22488	0.120802	0.537182
AAATGGAT	86	226	0.205742	0.122427	0.595052
AAATGGCA	40	263	0.0956938	0.14247	1.48881
AAATGGCC	37	147	0.0885167	0.0796316	0.899622
AAATGGCG	9	32	0.0215311	0.0173348	0.805104
AAATGGCT	55	195	0.131579	0.105634	0.802817
AAATGGGA	60	288	0.143541	0.156013	1.08689
AAATGGGC	18	129	0.0430622	0.0698808	1.62279
AAATGGGG	37	180	0.0885167	0.0975081	1.10158
AAATGGGT	51	151	0.12201	0.0817985	0.670427
AAATGGTA	53	227	0.126794	0.122969	0.969828
AAATGGTC	42	115	0.100478	0.0622969	0.620002
AAATGGTG	54	163	0.129187	0.088299	0.6835
AAATGGTT	63	259	0.150718	0.140303	0.930902
AAATGTAA	140	481	0.334928	0.260563	0.777968
AAATGTAC	83	206	0.198565	0.111593	0.561997
AAATGTAG	79	212	0.188995	0.114843	0.60765
AAATGTAT	151	445	0.361244	0.241062	0.66731
AAATGTCA	119	301	0.284689	0.163055	0.572749
AAATGTCC	26	149	0.062201	0.0807151	1.29765
AAATGTCG	3	35	0.00717703	0.0189599	2.64175
AAATGTCT	101	296	0.241627	0.160347	0.663613
AAATGTGA	167	300	0.399522	0.162514	0.40677
AAATGTGC	70	207	0.167464	0.112134	0.669602
AAATGTGG	113	252	0.270335	0.136511	0.504971
AAATGTGT	140	340	0.334928	0.184182	0.549915
AAATGTTA	165	394	0.394737	0.213434	0.540701
AAATGTTC	86	269	0.205742	0.14572	0.708269
AAATGTTG	91	307	0.217703	0.166306	0.763909
AAATGTTT	219	736	0.523923	0.3987	0.760989
AAATTAAA	181	611	0.433014	0.330986	0.764376
AAATTAAC	53	163	0.126794	0.088299	0.696396
AAATTAAG	78	260	0.186603	0.140845	0.754785
AAATTAAT	112	354	0.267943	0.191766	0.715698
AAATTACA	52	247	0.124402	0.133803	1.07557
AAATTACC	27	132	0.0645933	0.071506	1.10702
AAATTACG	5	25	0.0119617	0.0135428	1.13218
AAATTACT	52	219	0.124402	0.118635	0.953642
AAATTAGA	34	185	0.0813397	0.100217	1.23208
AAATTAGC	119	521	0.284689	0.282232	0.991369
AAATTAGG	63	133	0.150718	0.0720477	0.478031
AAATTAGT	73	199	0.174641	0.107801	0.617269
AAATTATA	94	365	0.22488	0.197725	0.879244
AAATTATC	78	129	0.186603	0.0698808	0.37449
AAATTATG	98	249	0.23445	0.134886	0.575331
AAATTATT	169	542	0.404306	0.293608	0.726202
AAATTCAA	84	335	0.200957	0.181473	0.903046
AAATTCAC	54	141	0.129187	0.0763814	0.591248
AAATTCAG	76	268	0.181818	0.145179	0.798483
AAATTCAT	108	284	0.258373	0.153846	0.595442
AAATTCCA	46	234	0.110048	0.126761	1.15187
AAATTCCC	18	138	0.0430622	0.0747562	1.73601
AAATTCCG	1	21	0.00239234	0.0113759	4.75515
AAATTCCT	51	206	0.12201	0.111593	0.914622
AAATTCGA	2	27	0.00478469	0.0146262	3.05688
AAATTCGC	3	13	0.00717703	0.00704225	0.981221
AAATTCGG	5	16	0.0119617	0.00866739	0.724594
AAATTCGT	19	23	0.0454545	0.0124594	0.274106
AAATTCTA	43	231	0.102871	0.125135	1.21643
AAATTCTC	68	172	0.162679	0.0931744	0.572749
AAATTCTG	86	350	0.205742	0.189599	0.92154
AAATTCTT	81	349	0.19378	0.189057	0.97563
AAATTGAA	139	350	0.332536	0.189599	0.570161
AAATTGAC	48	161	0.114833	0.0872156	0.759503
AAATTGAG	61	203	0.145933	0.109967	0.753548
AAATTGAT	46	250	0.110048	0.135428	1.23063
AAATTGCA	84	207	0.200957	0.112134	0.558002
AAATTGCC	31	145	0.0741627	0.0785482	1.05913
AAATTGCG	4	21	0.00956938	0.0113759	1.18879
AAATTGCT	47	285	0.11244	0.154388	1.37307
AAATTGGA	75	242	0.179426	0.131094	0.730632
AAATTGGC	78	137	0.186603	0.0742145	0.397714
AAATTGGG	33	144	0.0789474	0.0780065	0.988082
AAATTGGT	67	179	0.160287	0.0969664	0.604955
AAATTGTA	112	367	0.267943	0.198808	0.741981
AAATTGTC	46	169	0.110048	0.0915493	0.831904
AAATTGTG	79	265	0.188995	0.143554	0.759562
AAATTGTT	107	361	0.255981	0.195558	0.763955
AAATTTAA	198	490	0.473684	0.265439	0.560371
AAATTTAC	77	163	0.184211	0.088299	0.479338
AAATTTAG	64	228	0.15311	0.12351	0.806677
AAATTTAT	124	350	0.296651	0.189599	0.639133
AAATTTCA	81	354	0.19378	0.191766	0.989607
AAATTTCC	46	205	0.110048	0.111051	1.00911
AAATTTCG	5	18	0.0119617	0.00975081	0.815168
AAATTTCT	112	370	0.267943	0.200433	0.748046
AAATTTGA	110	346	0.263158	0.187432	0.712243
AAATTTGC	64	240	0.15311	0.130011	0.849133
AAATTTGG	57	257	0.136364	0.13922	1.02095
AAATTTGT	120	364	0.287081	0.197183	0.686854
AAATTTTA	150	580	0.358852	0.314193	0.875551
AAATTTTC	97	317	0.232057	0.171723	0.740001
AAATTTTG	126	448	0.301435	0.242687	0.805104
AAATTTTT	259	734	0.619617	0.397616	0.641713
AACAAAAA	275	691	0.657895	0.374323	0.568971
AACAAAAC	107	322	0.255981	0.174431	0.681423
AACAAAAG	79	250	0.188995	0.135428	0.716568
AACAAAAT	155	352	0.370813	0.190683	0.514228
AACAAACA	185	325	0.442584	0.176056	0.397792
AACAAACC	42	138	0.100478	0.0747562	0.744002
AACAAACG	16	55	0.0382775	0.0297941	0.778372
AACAAACT	75	180	0.179426	0.0975081	0.543445
AACAAAGA	53	212	0.126794	0.114843	0.905742
AACAAAGC	55	100	0.131579	0.0541712	0.411701
AACAAAGG	31	192	0.0741627	0.104009	1.40244
AACAAAGT	53	179	0.126794	0.0969664	0.764754
AACAAATA	103	220	0.246411	0.119177	0.483649
AACAAATC	46	135	0.110048	0.0731311	0.664539
AACAAATG	78	211	0.186603	0.114301	0.612537
AACAAATT	85	243	0.203349	0.131636	0.647339
AACAACAA	144	243	0.344498	0.131636	0.38211
AACAACAC	37	84	0.0885167	0.0455038	0.51407
AACAACAG	43	187	0.102871	0.1013	0.984731
AACAACAT	48	140	0.114833	0.0758397	0.660437
AACAACCA	15	96	0.0358852	0.0520043	1.44919
AACAACCC	49	88	0.117225	0.0476706	0.40666
AACAACCG	3	27	0.00717703	0.0146262	2.03792
AACAACCT	39	86	0.0933014	0.0465872	0.499319
AACAACGA	4	19	0.00956938	0.0102925	1.07557
AACAACGC	1	18	0.00239234	0.00975081	4.07584
AACAACGG	8	18	0.0191388	0.00975081	0.50948
AACAACGT	4	15	0.00956938	0.00812568	0.849133
AACAACTA	42	87	0.100478	0.0471289	0.469045
AACAACTC	20	68	0.0478469	0.0368364	0.769881
AACAACTG	34	133	0.0813397	0.0720477	0.885763
AACAACTT	54	168	0.129187	0.0910076	0.704466
AACAAGAA	78	287	0.186603	0.155471	0.833167
AACAAGAC	28	133	0.0669856	0.0720477	1.07557
AACAAGAG	48	200	0.114833	0.108342	0.943481
AACAAGAT	29	194	0.069378	0.105092	1.51478
AACAAGCA	35	135	0.0837321	0.0731311	0.873394
AACAAGCC	36	91	0.0861244	0.0492958	0.572379
AACAAGCG	4	17	0.00956938	0.0092091	0.962351
AACAAGCT	32	149	0.076555	0.0807151	1.05434
AACAAGGA	38	159	0.0909091	0.0861322	0.947454
AACAAGGC	24	90	0.0574163	0.0487541	0.849133
AACAAGGG	33	134	0.0789474	0.0725894	0.919466
AACAAGGT	22	150	0.0526316	0.0812568	1.54388
AACAAGTA	39	116	0.0933014	0.0628386	0.673501
AACAAGTC	20	83	0.0478469	0.0449621	0.939707
AACAAGTG	37	160	0.0885167	0.0866739	0.979181
AACAAGTT	38	197	0.0909091	0.106717	1.17389
AACAATAA	77	234	0.184211	0.126761	0.688129
AACAATAC	22	78	0.0526316	0.0422535	0.802817
AACAATAG	33	76	0.0789474	0.0411701	0.521488
AACAATAT	68	132	0.162679	0.071506	0.439551
AACAATCA	28	83	0.0669856	0.0449621	0.67122
AACAATCC	25	73	0.0598086	0.039545	0.661192
AACAATCG	3	19	0.00717703	0.0102925	1.43409
AACAATCT	49	83	0.117225	0.0449621	0.383554
AACAATGA	37	117	0.0885167	0.0633803	0.716026
AACAATGC	32	107	0.076555	0.0579632	0.757144
AACAATGG	27	108	0.0645933	0.0585049	0.905742
AACAATGT	75	148	0.179426	0.0801733	0.446833
AACAATTA	34	132	0.0813397	0.071506	0.879103
AACAATTC	27	94	0.0645933	0.0509209	0.788331
AACAATTG	29	116	0.069378	0.0628386	0.905742
AACAATTT	83	226	0.198565	0.122427	0.616559
AACACAAA	61	248	0.145933	0.134345	0.92059
AACACAAC	26	84	0.062201	0.0455038	0.731561
AACACAAG	33	143	0.0789474	0.0774648	0.981221
AACACAAT	20	105	0.0478469	0.0568797	1.18879
AACACACA	90	166	0.215311	0.0899242	0.417648
AACACACC	25	86	0.0598086	0.0465872	0.778938
AACACACG	8	37	0.0191388	0.0200433	1.04726
AACACACT	32	88	0.076555	0.0476706	0.622698
AACACAGA	51	173	0.12201	0.0937161	0.768105
AACACAGC	48	167	0.114833	0.0904659	0.787807
AACACAGG	28	160	0.0669856	0.0866739	1.29392
AACACAGT	45	209	0.107656	0.113218	1.05167
AACACATA	37	80	0.0885167	0.0433369	0.48959
AACACATC	29	92	0.069378	0.0498375	0.718347
AACACATG	56	225	0.133971	0.121885	0.909786
AACACATT	110	190	0.263158	0.102925	0.391116
AACACCAA	56	154	0.133971	0.0834236	0.622698
AACACCAC	14	89	0.0334928	0.0482124	1.43948
AACACCAG	22	116	0.0526316	0.0628386	1.19393
AACACCAT	30	131	0.0717703	0.0709642	0.988769
AACACCCA	23	120	0.0550239	0.0650054	1.1814
AACACCCC	15	118	0.0358852	0.063922	1.78129
AACACCCG	1	18	0.00239234	0.00975081	4.07584
AACACCCT	29	82	0.069378	0.0444204	0.640266
AACACCGA	3	17	0.00717703	0.0092091	1.28313
AACACCGC	8	20	0.0191388	0.0108342	0.566089
AACACCGG	1	19	0.00239234	0.0102925	4.30228
AACACCGT	5	38	0.0119617	0.020585	1.72091
AACACCTA	28	63	0.0669856	0.0341278	0.50948
AACACCTC	14	84	0.0334928	0.0455038	1.35861
AACACCTG	19	170	0.0454545	0.092091	2.026
AACACCTT	43	173	0.102871	0.0937161	0.911008
AACACGAA	16	30	0.0382775	0.0162514	0.424567
AACACGAC	1	14	0.00239234	0.00758397	3.1701
AACACGAG	3	21	0.00717703	0.0113759	1.58505
AACACGAT	2	11	0.00478469	0.00595883	1.2454
AACACGCA	1	6	0.00239234	0.00325027	1.35861
AACACGCC	5	14	0.0119617	0.00758397	0.63402
AACACGCG	1	9	0.00239234	0.00487541	2.03792
AACACGCT	2	24	0.00478469	0.0130011	2.71723
AACACGGA	7	19	0.0167464	0.0102925	0.614611
AACACGGC	5	16	0.0119617	0.00866739	0.724594
AACACGGG	2	23	0.00478469	0.0124594	2.60401
AACACGGT	18	61	0.0430622	0.0330444	0.767365
AACACGTA	5	12	0.0119617	0.00650054	0.543445
AACACGTC	7	12	0.0167464	0.00650054	0.388175
AACACGTG	23	44	0.0550239	0.0238353	0.433181
AACACGTT	8	35	0.0191388	0.0189599	0.990655
AACACTAA	45	116	0.107656	0.0628386	0.5837
AACACTAC	36	106	0.0861244	0.0574215	0.666727
AACACTAG	23	89	0.0550239	0.0482124	0.876207
AACACTAT	41	75	0.0980861	0.0406284	0.414211
AACACTCA	25	82	0.0598086	0.0444204	0.742709
AACACTCC	13	105	0.0311005	0.0568797	1.8289
AACACTCG	19	15	0.0454545	0.00812568	0.178765
AACACTCT	41	78	0.0980861	0.0422535	0.43078
AACACTGA	57	161	0.136364	0.0872156	0.639581
AACACTGC	39	142	0.0933014	0.0769231	0.824458
AACACTGG	37	175	0.0885167	0.0947996	1.07098
AACACTGT	52	196	0.124402	0.106176	0.853488
AACACTTA	50	122	0.119617	0.0660888	0.552503
AACACTTC	43	166	0.102871	0.0899242	0.874146
AACACTTG	35	177	0.0837321	0.095883	1.14512
AACACTTT	100	263	0.239234	0.14247	0.595525
AACAGAAA	151	430	0.361244	0.232936	0.644816
AACAGAAC	64	145	0.15311	0.0785482	0.513018
AACAGAAG	70	329	0.167464	0.178223	1.06425
AACAGAAT	69	212	0.165072	0.114843	0.695715
AACAGACA	32	189	0.076555	0.102384	1.33738
AACAGACC	15	122	0.0358852	0.0660888	1.84168
AACAGACG	8	31	0.0191388	0.0167931	0.877438
AACAGACT	33	174	0.0789474	0.0942579	1.19393
AACAGAGA	43	202	0.102871	0.109426	1.06372
AACAGAGC	32	169	0.076555	0.0915493	1.19586
AACAGAGG	53	148	0.126794	0.0801733	0.632311
AACAGAGT	30	130	0.0717703	0.0704225	0.981221
AACAGATA	45	117	0.107656	0.0633803	0.588732
AACAGATC	21	124	0.0502392	0.0671723	1.33705
AACAGATG	41	209	0.0980861	0.113218	1.15427
AACAGATT	70	213	0.167464	0.115385	0.689011
AACAGCAA	83	191	0.198565	0.103467	0.521075
AACAGCAC	29	102	0.069378	0.0552546	0.796428
AACAGCAG	43	245	0.102871	0.132719	1.29016
AACAGCAT	47	151	0.11244	0.0817985	0.727484
AACAGCCA	88	173	0.210526	0.0937161	0.445152
AACAGCCC	14	132	0.0334928	0.071506	2.13496
AACAGCCG	10	46	0.0239234	0.0249187	1.0416
AACAGCCT	39	147	0.0933014	0.0796316	0.853488
AACAGCGA	6	28	0.0143541	0.0151679	1.0567
AACAGCGC	2	19	0.00478469	0.0102925	2.15114
AACAGCGG	1	25	0.00239234	0.0135428	5.66089
AACAGCGT	2	23	0.00478469	0.0124594	2.60401
AACAGCTA	54	133	0.129187	0.0720477	0.557702
AACAGCTC	29	118	0.069378	0.063922	0.921358
AACAGCTG	45	245	0.107656	0.132719	1.23282
AACAGCTT	29	208	0.069378	0.112676	1.62409
AACAGGAA	78	257	0.186603	0.13922	0.746076
AACAGGAC	20	108	0.0478469	0.0585049	1.22275
AACAGGAG	24	156	0.0574163	0.084507	1.47183
AACAGGAT	31	191	0.0741627	0.103467	1.39514
AACAGGCA	31	166	0.0741627	0.0899242	1.21253
AACAGGCC	15	82	0.0358852	0.0444204	1.23785
AACAGGCG	2	21	0.00478469	0.0113759	2.37757
AACAGGCT	19	130	0.0454545	0.0704225	1.5493
AACAGGGA	37	168	0.0885167	0.0910076	1.02814
AACAGGGC	28	112	0.0669856	0.0606717	0.905742
AACAGGGG	17	65	0.0406699	0.0352113	0.865783
AACAGGGT	52	85	0.124402	0.0460455	0.370135
AACAGGTA	18	85	0.0430622	0.0460455	1.06928
AACAGGTC	23	77	0.0550239	0.0417118	0.758067
AACAGGTG	42	125	0.100478	0.067714	0.673915
AACAGGTT	25	118	0.0598086	0.063922	1.06878
AACAGTAA	37	135	0.0885167	0.0731311	0.826184
AACAGTAC	29	93	0.069378	0.0503792	0.726155
AACAGTAG	21	106	0.0502392	0.0574215	1.14296
AACAGTAT	43	170	0.102871	0.092091	0.89521
AACAGTCA	44	131	0.105263	0.0709642	0.67416
AACAGTCC	20	101	0.0478469	0.0547129	1.1435
AACAGTCG	4	15	0.00956938	0.00812568	0.849133
AACAGTCT	38	142	0.0909091	0.0769231	0.846154
AACAGTGA	57	199	0.136364	0.107801	0.790538
AACAGTGC	23	159	0.0550239	0.0861322	1.56536
AACAGTGG	60	138	0.143541	0.0747562	0.520802
AACAGTGT	76	149	0.181818	0.0807151	0.443933
AACAGTTA	36	104	0.0861244	0.056338	0.654147
AACAGTTC	24	89	0.0574163	0.0482124	0.839698
AACAGTTG	54	190	0.129187	0.102925	0.796718
AACAGTTT	72	314	0.172249	0.170098	0.987511
AACATAAA	96	256	0.229665	0.138678	0.603828
AACATAAC	10	87	0.0239234	0.0471289	1.96999
AACATAAG	24	108	0.0574163	0.0585049	1.01896
AACATAAT	49	129	0.117225	0.0698808	0.596126
AACATACA	56	139	0.133971	0.0752979	0.562045
AACATACC	22	97	0.0526316	0.052546	0.998375
AACATACG	13	9	0.0311005	0.00487541	0.156763
AACATACT	38	128	0.0909091	0.0693391	0.76273
AACATAGA	40	104	0.0956938	0.056338	0.588732
AACATAGC	24	95	0.0574163	0.0514626	0.896307
AACATAGG	23	87	0.0550239	0.0471289	0.856517
AACATAGT	35	130	0.0837321	0.0704225	0.841046
AACATATA	61	120	0.145933	0.0650054	0.445447
AACATATC	14	66	0.0334928	0.035753	1.06748
AACATATG	44	110	0.105263	0.0595883	0.566089
AACATATT	63	142	0.150718	0.0769231	0.510379
AACATCAA	43	138	0.102871	0.0747562	0.7267
AACATCAC	34	135	0.0813397	0.0731311	0.899082
AACATCAG	51	137	0.12201	0.0742145	0.608268
AACATCAT	34	198	0.0813397	0.107259	1.31865
AACATCCA	39	124	0.0933014	0.0671723	0.719949
AACATCCC	32	101	0.076555	0.0547129	0.714687
AACATCCG	3	28	0.00717703	0.0151679	2.1134
AACATCCT	36	178	0.0861244	0.0964247	1.1196
AACATCGA	3	30	0.00717703	0.0162514	2.26436
AACATCGC	2	20	0.00478469	0.0108342	2.26436
AACATCGG	1	41	0.00239234	0.0222102	9.28386
AACATCGT	3	20	0.00717703	0.0108342	1.50957
AACATCTA	18	106	0.0430622	0.0574215	1.33345
AACATCTC	19	141	0.0454545	0.0763814	1.68039
AACATCTG	38	164	0.0909091	0.0888407	0.977248
AACATCTT	44	219	0.105263	0.118635	1.12703
AACATGAA	73	301	0.174641	0.163055	0.933659
AACATGAC	31	111	0.0741627	0.06013	0.810785
AACATGAG	26	144	0.062201	0.0780065	1.2541
AACATGAT	52	136	0.124402	0.0736728	0.592216
AACATGCA	35	153	0.0837321	0.0828819	0.989847
AACATGCC	21	71	0.0502392	0.0384615	0.765568
AACATGCG	1	16	0.00239234	0.00866739	3.62297
AACATGCT	53	164	0.126794	0.0888407	0.700668
AACATGGA	38	203	0.0909091	0.109967	1.20964
AACATGGC	35	231	0.0837321	0.125135	1.49447
AACATGGG	23	133	0.0550239	0.0720477	1.30939
AACATGGT	85	351	0.203349	0.190141	0.935046
AACATGTA	50	227	0.119617	0.122969	1.02802
AACATGTC	26	95	0.062201	0.0514626	0.827361
AACATGTG	28	144	0.0669856	0.0780065	1.16453
AACATGTT	61	231	0.145933	0.125135	0.857485
AACATTAA	83	212	0.198565	0.114843	0.578365
AACATTAC	27	89	0.0645933	0.0482124	0.746399
AACATTAG	37	94	0.0885167	0.0509209	0.575269
AACATTAT	67	187	0.160287	0.1013	0.631992
AACATTCA	43	175	0.102871	0.0947996	0.92154
AACATTCC	77	124	0.184211	0.0671723	0.364649
AACATTCG	6	19	0.0143541	0.0102925	0.717046
AACATTCT	54	190	0.129187	0.102925	0.796718
AACATTGA	48	148	0.114833	0.0801733	0.698176
AACATTGC	27	118	0.0645933	0.063922	0.989607
AACATTGG	27	124	0.0645933	0.0671723	1.03993
AACATTGT	61	248	0.145933	0.134345	0.92059
AACATTTA	81	324	0.19378	0.175515	0.905742
AACATTTC	57	230	0.136364	0.124594	0.913687
AACATTTG	83	291	0.198565	0.157638	0.793888
AACATTTT	208	575	0.497608	0.311484	0.625964
AACCAAAA	126	246	0.301435	0.133261	0.442088
AACCAAAC	40	106	0.0956938	0.0574215	0.600054
AACCAAAG	32	198	0.076555	0.107259	1.40107
AACCAAAT	65	179	0.155502	0.0969664	0.623569
AACCAACA	40	128	0.0956938	0.0693391	0.724594
AACCAACC	23	113	0.0550239	0.0612134	1.11249
AACCAACG	1	30	0.00239234	0.0162514	6.79307
AACCAACT	28	104	0.0669856	0.056338	0.841046
AACCAAGA	33	184	0.0789474	0.099675	1.26255
AACCAAGC	19	109	0.0454545	0.0590466	1.29902
AACCAAGG	29	90	0.069378	0.0487541	0.702731
AACCAAGT	40	133	0.0956938	0.0720477	0.752898
AACCAATA	47	82	0.11244	0.0444204	0.395058
AACCAATC	30	52	0.0717703	0.028169	0.392488
AACCAATG	33	74	0.0789474	0.0400867	0.507765
AACCAATT	21	100	0.0502392	0.0541712	1.07826
AACCACAA	35	120	0.0837321	0.0650054	0.77635
AACCACAC	22	125	0.0526316	0.067714	1.28657
AACCACAG	45	150	0.107656	0.0812568	0.754785
AACCACAT	46	122	0.110048	0.0660888	0.600546
AACCACCA	22	137	0.0526316	0.0742145	1.41008
AACCACCC	11	91	0.0263158	0.0492958	1.87324
AACCACCG	1	28	0.00239234	0.0151679	6.3402
AACCACCT	21	140	0.0502392	0.0758397	1.50957
AACCACGA	4	22	0.00956938	0.0119177	1.2454
AACCACGC	2	31	0.00478469	0.0167931	3.50975
AACCACGG	15	34	0.0358852	0.0184182	0.513254
AACCACGT	4	34	0.00956938	0.0184182	1.9247
AACCACTA	16	77	0.0382775	0.0417118	1.08972
AACCACTC	29	87	0.069378	0.0471289	0.679307
AACCACTG	37	175	0.0885167	0.0947996	1.07098
AACCACTT	37	111	0.0885167	0.06013	0.679307
AACCAGAA	47	200	0.11244	0.108342	0.963555
AACCAGAC	25	97	0.0598086	0.052546	0.87857
AACCAGAG	38	131	0.0909091	0.0709642	0.780607
AACCAGAT	34	166	0.0813397	0.0899242	1.10554
AACCAGCA	50	172	0.119617	0.0931744	0.778938
AACCAGCC	32	136	0.076555	0.0736728	0.962351
AACCAGCG	9	21	0.0215311	0.0113759	0.52835
AACCAGCT	33	178	0.0789474	0.0964247	1.22138
AACCAGGA	28	165	0.0669856	0.0893824	1.33435
AACCAGGC	12	102	0.0287081	0.0552546	1.9247
AACCAGGG	48	115	0.114833	0.0622969	0.542502
AACCAGGT	13	139	0.0311005	0.0752979	2.42112
AACCAGTA	22	67	0.0526316	0.0362947	0.689599
AACCAGTC	30	84	0.0717703	0.0455038	0.63402
AACCAGTG	47	153	0.11244	0.0828819	0.73712
AACCAGTT	35	149	0.0837321	0.0807151	0.963968
AACCATAA	32	86	0.076555	0.0465872	0.608546
AACCATAC	24	46	0.0574163	0.0249187	0.434001
AACCATAG	17	73	0.0406699	0.039545	0.972341
AACCATAT	62	86	0.148325	0.0465872	0.314088
AACCATCA	41	123	0.0980861	0.0666306	0.679307
AACCATCC	38	102	0.0909091	0.0552546	0.607801
AACCATCG	6	11	0.0143541	0.00595883	0.415132
AACCATCT	22	145	0.0526316	0.0785482	1.49242
AACCATGA	17	152	0.0406699	0.0823402	2.0246
AACCATGC	41	98	0.0980861	0.0530878	0.541236
AACCATGG	23	109	0.0550239	0.0590466	1.07311
AACCATGT	41	111	0.0980861	0.06013	0.613033
AACCATTA	22	92	0.0526316	0.0498375	0.946912
AACCATTC	33	61	0.0789474	0.0330444	0.418563
AACCATTG	58	113	0.138756	0.0612134	0.441159
AACCATTT	46	252	0.110048	0.136511	1.24047
AACCCAAA	38	152	0.0909091	0.0823402	0.905742
AACCCAAC	24	85	0.0574163	0.0460455	0.801959
AACCCAAG	37	133	0.0885167	0.0720477	0.813944
AACCCAAT	5	49	0.0119617	0.0265439	2.21907
AACCCACA	22	78	0.0526316	0.0422535	0.802817
AACCCACC	22	109	0.0526316	0.0590466	1.12189
AACCCACG	1	24	0.00239234	0.0130011	5.43445
AACCCACT	18	132	0.0430622	0.071506	1.66053
AACCCAGA	52	167	0.124402	0.0904659	0.727206
AACCCAGC	34	135	0.0813397	0.0731311	0.899082
AACCCAGG	69	299	0.165072	0.161972	0.981221
AACCCAGT	27	121	0.0645933	0.0655471	1.01477
AACCCATA	18	85	0.0430622	0.0460455	1.06928
AACCCATC	14	119	0.0334928	0.0644637	1.9247
AACCCATG	18	82	0.0430622	0.0444204	1.03154
AACCCATT	35	109	0.0837321	0.0590466	0.705185
AACCCCAA	99	147	0.236842	0.0796316	0.336222
AACCCCAC	24	78	0.0574163	0.0422535	0.735915
AACCCCAG	41	227	0.0980861	0.122969	1.25368
AACCCCAT	51	221	0.12201	0.119718	0.981221
AACCCCCA	40	195	0.0956938	0.105634	1.10387
AACCCCCC	43	59	0.102871	0.031961	0.310691
AACCCCCG	5	25	0.0119617	0.0135428	1.13218
AACCCCCT	30	93	0.0717703	0.0503792	0.70195
AACCCCGA	14	22	0.0334928	0.0119177	0.355827
AACCCCGC	3	28	0.00717703	0.0151679	2.1134
AACCCCGG	2	47	0.00478469	0.0254605	5.32124
AACCCCGT	33	169	0.0789474	0.0915493	1.15962
AACCCCTA	7	89	0.0167464	0.0482124	2.87897
AACCCCTC	13	96	0.0311005	0.0520043	1.67214
AACCCCTG	26	151	0.062201	0.0817985	1.31507
AACCCCTT	43	138	0.102871	0.0747562	0.7267
AACCCGAA	1	14	0.00239234	0.00758397	3.1701
AACCCGAC	1	13	0.00239234	0.00704225	2.94366
AACCCGAG	3	21	0.00717703	0.0113759	1.58505
AACCCGAT	2	14	0.00478469	0.00758397	1.58505
AACCCGCA	1	33	0.00239234	0.0178765	7.47237
AACCCGCC	1	21	0.00239234	0.0113759	4.75515
AACCCGCG	1	12	0.00239234	0.00650054	2.71723
AACCCGCT	3	24	0.00717703	0.0130011	1.81148
AACCCGGA	1	16	0.00239234	0.00866739	3.62297
AACCCGGC	7	15	0.0167464	0.00812568	0.485219
AACCCGGG	36	129	0.0861244	0.0698808	0.811394
AACCCGGT	1	18	0.00239234	0.00975081	4.07584
AACCCGTA	2	9	0.00478469	0.00487541	1.01896
AACCCGTC	5	27	0.0119617	0.0146262	1.22275
AACCCGTG	1	55	0.00239234	0.0297941	12.454
AACCCGTT	1	10	0.00239234	0.00541712	2.26436
AACCCTAA	15	77	0.0358852	0.0417118	1.16237
AACCCTAC	19	51	0.0454545	0.0276273	0.607801
AACCCTAG	12	58	0.0287081	0.0314193	1.09444
AACCCTAT	21	52	0.0502392	0.028169	0.560698
AACCCTCA	36	146	0.0861244	0.0790899	0.918322
AACCCTCC	16	122	0.0382775	0.0660888	1.72657
AACCCTCG	5	20	0.0119617	0.0108342	0.905742
AACCCTCT	27	106	0.0645933	0.0574215	0.888969
AACCCTGA	49	135	0.117225	0.0731311	0.623853
AACCCTGC	41	91	0.0980861	0.0492958	0.502576
AACCCTGG	14	141	0.0334928	0.0763814	2.28053
AACCCTGT	40	256	0.0956938	0.138678	1.44919
AACCCTTA	18	72	0.0430622	0.0390033	0.905742
AACCCTTC	26	132	0.062201	0.071506	1.1496
AACCCTTG	18	114	0.0430622	0.0617551	1.43409
AACCCTTT	34	150	0.0813397	0.0812568	0.99898
AACCGAAA	8	25	0.0191388	0.0135428	0.707611
AACCGAAC	2	18	0.00478469	0.00975081	2.03792
AACCGAAG	3	39	0.00717703	0.0211268	2.94366
AACCGAAT	2	23	0.00478469	0.0124594	2.60401
AACCGACA	7	8	0.0167464	0.00433369	0.258783
AACCGACC	3	10	0.00717703	0.00541712	0.754785
AACCGACG	1	2	0.00239234	0.00108342	0.452871
AACCGACT	1	21	0.00239234	0.0113759	4.75515
AACCGAGA	14	25	0.0334928	0.0135428	0.404349
AACCGAGC	1	11	0.00239234	0.00595883	2.49079
AACCGAGG	2	34	0.00478469	0.0184182	3.8494
AACCGAGT	1	17	0.00239234	0.0092091	3.8494
AACCGATA	1	10	0.00239234	0.00541712	2.26436
AACCGATC	1	25	0.00239234	0.0135428	5.66089
AACCGATG	5	16	0.0119617	0.00866739	0.724594
AACCGATT	7	13	0.0167464	0.00704225	0.420523
AACCGCAA	7	11	0.0167464	0.00595883	0.355827
AACCGCAC	7	18	0.0167464	0.00975081	0.582263
AACCGCAG	2	13	0.00478469	0.00704225	1.47183
AACCGCAT	20	26	0.0478469	0.0140845	0.294366
AACCGCCA	1	5	0.00239234	0.00270856	1.13218
AACCGCCC	3	24	0.00717703	0.0130011	1.81148
AACCGCCG	1	11	0.00239234	0.00595883	2.49079
AACCGCCT	3	33	0.00717703	0.0178765	2.49079
AACCGCGA	1	7	0.00239234	0.00379198	1.58505
AACCGCGC	1	7	0.00239234	0.00379198	1.58505
AACCGCGG	1	4	0.00239234	0.00216685	0.905742
AACCGCGT	1	1	0.00239234	0.000541712	0.226436
AACCGCTA	3	13	0.00717703	0.00704225	0.981221
AACCGCTC	1	11	0.00239234	0.00595883	2.49079
AACCGCTG	13	32	0.0311005	0.0173348	0.55738
AACCGCTT	1	30	0.00239234	0.0162514	6.79307
AACCGGAA	5	10	0.0119617	0.00541712	0.452871
AACCGGAC	1	15	0.00239234	0.00812568	3.39653
AACCGGAG	1	20	0.00239234	0.0108342	4.52871
AACCGGAT	1	22	0.00239234	0.0119177	4.98158
AACCGGCA	6	19	0.0143541	0.0102925	0.717046
AACCGGCC	1	16	0.00239234	0.00866739	3.62297
AACCGGCG	1	11	0.00239234	0.00595883	2.49079
AACCGGCT	2	17	0.00478469	0.0092091	1.9247
AACCGGGA	16	23	0.0382775	0.0124594	0.325501
AACCGGGC	6	31	0.0143541	0.0167931	1.16992
AACCGGGG	3	16	0.00717703	0.00866739	1.20766
AACCGGGT	1	29	0.00239234	0.0157096	6.56663
AACCGGTA	1	9	0.00239234	0.00487541	2.03792
AACCGGTC	3	10	0.00717703	0.00541712	0.754785
AACCGGTG	1	8	0.00239234	0.00433369	1.81148
AACCGGTT	10	25	0.0239234	0.0135428	0.566089
AACCGTAA	12	12	0.0287081	0.00650054	0.226436
AACCGTAC	1	10	0.00239234	0.00541712	2.26436
AACCGTAG	9	15	0.0215311	0.00812568	0.377393
AACCGTAT	2	13	0.00478469	0.00704225	1.47183
AACCGTCA	4	15	0.00956938	0.00812568	0.849133
AACCGTCC	4	16	0.00956938	0.00866739	0.905742
AACCGTCG	1	5	0.00239234	0.00270856	1.13218
AACCGTCT	2	27	0.00478469	0.0146262	3.05688
AACCGTGA	8	41	0.0191388	0.0222102	1.16048
AACCGTGC	10	32	0.0239234	0.0173348	0.724594
AACCGTGG	5	37	0.0119617	0.0200433	1.67562
AACCGTGT	5	17	0.0119617	0.0092091	0.769881
AACCGTTA	2	12	0.00478469	0.00650054	1.35861
AACCGTTC	10	8	0.0239234	0.00433369	0.181148
AACCGTTG	4	17	0.00956938	0.0092091	0.962351
AACCGTTT	6	29	0.0143541	0.0157096	1.09444
AACCTAAA	34	136	0.0813397	0.0736728	0.905742
AACCTAAC	20	66	0.0478469	0.035753	0.747237
AACCTAAG	21	68	0.0502392	0.0368364	0.73322
AACCTAAT	51	102	0.12201	0.0552546	0.452871
AACCTACA	32	86	0.076555	0.0465872	0.608546
AACCTACC	17	57	0.0406699	0.0308776	0.759225
AACCTACG	3	18	0.00717703	0.00975081	1.35861
AACCTACT	23	83	0.0550239	0.0449621	0.817137
AACCTAGA	7	91	0.0167464	0.0492958	2.94366
AACCTAGC	5	68	0.0119617	0.0368364	3.07952
AACCTAGG	21	114	0.0502392	0.0617551	1.22922
AACCTAGT	13	96	0.0311005	0.0520043	1.67214
AACCTATA	25	56	0.0598086	0.0303359	0.507216
AACCTATC	9	58	0.0215311	0.0314193	1.45925
AACCTATG	22	45	0.0526316	0.024377	0.463164
AACCTATT	28	116	0.0669856	0.0628386	0.93809
AACCTCAA	28	135	0.0669856	0.0731311	1.09174
AACCTCAC	46	108	0.110048	0.0585049	0.531631
AACCTCAG	66	206	0.157895	0.111593	0.706753
AACCTCAT	25	119	0.0598086	0.0644637	1.07783
AACCTCCA	55	178	0.131579	0.0964247	0.732828
AACCTCCC	23	115	0.0550239	0.0622969	1.13218
AACCTCCG	25	123	0.0598086	0.0666306	1.11406
AACCTCCT	35	136	0.0837321	0.0736728	0.879864
AACCTCGA	12	34	0.0287081	0.0184182	0.641567
AACCTCGC	5	20	0.0119617	0.0108342	0.905742
AACCTCGG	8	29	0.0191388	0.0157096	0.820829
AACCTCGT	2	49	0.00478469	0.0265439	5.54767
AACCTCTA	33	94	0.0789474	0.0509209	0.644998
AACCTCTC	24	133	0.0574163	0.0720477	1.25483
AACCTCTG	39	249	0.0933014	0.134886	1.4457
AACCTCTT	50	130	0.119617	0.0704225	0.588732
AACCTGAA	60	203	0.143541	0.109967	0.766107
AACCTGAC	23	116	0.0550239	0.0628386	1.14202
AACCTGAG	45	148	0.107656	0.0801733	0.744721
AACCTGAT	35	113	0.0837321	0.0612134	0.731063
AACCTGCA	54	162	0.129187	0.0877573	0.679307
AACCTGCC	43	144	0.102871	0.0780065	0.758296
AACCTGCG	11	48	0.0263158	0.0260022	0.988082
AACCTGCT	36	146	0.0861244	0.0790899	0.918322
AACCTGGA	40	177	0.0956938	0.095883	1.00198
AACCTGGC	23	179	0.0550239	0.0969664	1.76226
AACCTGGG	68	327	0.162679	0.17714	1.08889
AACCTGGT	49	134	0.117225	0.0725894	0.619232
AACCTGTA	15	157	0.0358852	0.0850488	2.37003
AACCTGTC	39	128	0.0933014	0.0693391	0.743173
AACCTGTG	26	180	0.062201	0.0975081	1.56763
AACCTGTT	49	172	0.117225	0.0931744	0.794835
AACCTTAA	30	109	0.0717703	0.0590466	0.822716
AACCTTAC	78	65	0.186603	0.0352113	0.188696
AACCTTAG	11	87	0.0263158	0.0471289	1.7909
AACCTTAT	30	124	0.0717703	0.0671723	0.935934
AACCTTCA	32	130	0.076555	0.0704225	0.919894
AACCTTCC	36	123	0.0861244	0.0666306	0.773655
AACCTTCG	5	21	0.0119617	0.0113759	0.951029
AACCTTCT	30	101	0.0717703	0.0547129	0.762333
AACCTTGA	43	125	0.102871	0.067714	0.658243
AACCTTGC	18	64	0.0430622	0.0346696	0.805104
AACCTTGG	34	142	0.0813397	0.0769231	0.945701
AACCTTGT	22	146	0.0526316	0.0790899	1.50271
AACCTTTA	52	143	0.124402	0.0774648	0.622698
AACCTTTC	40	119	0.0956938	0.0644637	0.673646
AACCTTTG	45	161	0.107656	0.0872156	0.810136
AACCTTTT	57	286	0.136364	0.15493	1.13615
AACGAAAA	14	62	0.0334928	0.0335861	1.00279
AACGAAAC	10	16	0.0239234	0.00866739	0.362297
AACGAAAG	3	29	0.00717703	0.0157096	2.18888
AACGAAAT	6	35	0.0143541	0.0189599	1.32087
AACGAACA	8	17	0.0191388	0.0092091	0.481176
AACGAACC	1	9	0.00239234	0.00487541	2.03792
AACGAACG	1	4	0.00239234	0.00216685	0.905742
AACGAACT	1	28	0.00239234	0.0151679	6.3402
AACGAAGA	18	34	0.0430622	0.0184182	0.427712
AACGAAGC	9	25	0.0215311	0.0135428	0.628988
AACGAAGG	21	35	0.0502392	0.0189599	0.377393
AACGAAGT	9	12	0.0215311	0.00650054	0.301914
AACGAATA	6	16	0.0143541	0.00866739	0.603828
AACGAATC	3	20	0.00717703	0.0108342	1.50957
AACGAATG	1	26	0.00239234	0.0140845	5.88732
AACGAATT	4	24	0.00956938	0.0130011	1.35861
AACGACAA	6	24	0.0143541	0.0130011	0.905742
AACGACAC	7	16	0.0167464	0.00866739	0.517567
AACGACAG	5	17	0.0119617	0.0092091	0.769881
AACGACAT	7	30	0.0167464	0.0162514	0.970438
AACGACCA	2	1	0.00478469	0.000541712	0.113218
AACGACCC	2	12	0.00478469	0.00650054	1.35861
AACGACCG	2	5	0.00478469	0.00270856	0.566089
AACGACCT	2	17	0.00478469	0.0092091	1.9247
AACGACGA	1	6	0.00239234	0.00325027	1.35861
AACGACGC	1	3	0.00239234	0.00162514	0.679307
AACGACGG	1	8	0.00239234	0.00433369	1.81148
AACGACGT	8	8	0.0191388	0.00433369	0.226436
AACGACTA	2	19	0.00478469	0.0102925	2.15114
AACGACTC	3	18	0.00717703	0.00975081	1.35861
AACGACTG	5	18	0.0119617	0.00975081	0.815168
AACGACTT	7	24	0.0167464	0.0130011	0.77635
AACGAGAA	4	34	0.00956938	0.0184182	1.9247
AACGAGAC	6	12	0.0143541	0.00650054	0.452871
AACGAGAG	18	57	0.0430622	0.0308776	0.717046
AACGAGAT	1	26	0.00239234	0.0140845	5.88732
AACGAGCA	1	28	0.00239234	0.0151679	6.3402
AACGAGCC	8	20	0.0191388	0.0108342	0.566089
AACGAGCG	1	9	0.00239234	0.00487541	2.03792
AACGAGCT	7	15	0.0167464	0.00812568	0.485219
AACGAGGA	7	33	0.0167464	0.0178765	1.06748
AACGAGGC	3	28	0.00717703	0.0151679	2.1134
AACGAGGG	5	21	0.0119617	0.0113759	0.951029
AACGAGGT	3	28	0.00717703	0.0151679	2.1134
AACGAGTA	7	19	0.0167464	0.0102925	0.614611
AACGAGTC	3	35	0.00717703	0.0189599	2.64175
AACGAGTG	8	20	0.0191388	0.0108342	0.566089
AACGAGTT	9	32	0.0215311	0.0173348	0.805104
AACGATAA	7	16	0.0167464	0.00866739	0.517567
AACGATAC	1	7	0.00239234	0.00379198	1.58505
AACGATAG	4	10	0.00956938	0.00541712	0.566089
AACGATAT	8	12	0.0191388	0.00650054	0.339653
AACGATCA	1	34	0.00239234	0.0184182	7.69881
AACGATCC	1	10	0.00239234	0.00541712	2.26436
AACGATCG	1	1	0.00239234	0.000541712	0.226436
AACGATCT	4	13	0.00956938	0.00704225	0.735915
AACGATGA	18	29	0.0430622	0.0157096	0.364813
AACGATGC	3	13	0.00717703	0.00704225	0.981221
AACGATGG	3	11	0.00717703	0.00595883	0.830264
AACGATGT	10	35	0.0239234	0.0189599	0.792524
AACGATTA	8	7	0.0191388	0.00379198	0.198131
AACGATTC	11	20	0.0263158	0.0108342	0.411701
AACGATTG	1	10	0.00239234	0.00541712	2.26436
AACGATTT	2	39	0.00478469	0.0211268	4.41549
AACGCAAA	7	19	0.0167464	0.0102925	0.614611
AACGCAAC	2	25	0.00478469	0.0135428	2.83044
AACGCAAG	3	49	0.00717703	0.0265439	3.69845
AACGCAAT	5	12	0.0119617	0.00650054	0.543445
AACGCACA	5	25	0.0119617	0.0135428	1.13218
AACGCACC	1	21	0.00239234	0.0113759	4.75515
AACGCACG	1	1	0.00239234	0.000541712	0.226436
AACGCACT	1	7	0.00239234	0.00379198	1.58505
AACGCAGA	10	30	0.0239234	0.0162514	0.679307
AACGCAGC	7	28	0.0167464	0.0151679	0.905742
AACGCAGG	13	33	0.0311005	0.0178765	0.574798
AACGCAGT	4	38	0.00956938	0.020585	2.15114
AACGCATA	2	7	0.00478469	0.00379198	0.792524
AACGCATC	1	20	0.00239234	0.0108342	4.52871
AACGCATG	1	16	0.00239234	0.00866739	3.62297
AACGCATT	2	29	0.00478469	0.0157096	3.28332
AACGCCAA	4	34	0.00956938	0.0184182	1.9247
AACGCCAC	5	35	0.0119617	0.0189599	1.58505
AACGCCAG	1	47	0.00239234	0.0254605	10.6425
AACGCCAT	3	33	0.00717703	0.0178765	2.49079
AACGCCCA	7	35	0.0167464	0.0189599	1.13218
AACGCCCC	3	33	0.00717703	0.0178765	2.49079
AACGCCCG	1	8	0.00239234	0.00433369	1.81148
AACGCCCT	7	17	0.0167464	0.0092091	0.549915
AACGCCGA	2	5	0.00478469	0.00270856	0.566089
AACGCCGC	2	4	0.00478469	0.00216685	0.452871
AACGCCGG	1	4	0.00239234	0.00216685	0.905742
AACGCCGT	1	9	0.00239234	0.00487541	2.03792
AACGCCTA	4	8	0.00956938	0.00433369	0.452871
AACGCCTC	4	42	0.00956938	0.0227519	2.37757
AACGCCTG	17	57	0.0406699	0.0308776	0.759225
AACGCCTT	5	21	0.0119617	0.0113759	0.951029
AACGCGAA	1	10	0.00239234	0.00541712	2.26436
AACGCGAC	1	6	0.00239234	0.00325027	1.35861
AACGCGAG	1	4	0.00239234	0.00216685	0.905742
AACGCGAT	1	2	0.00239234	0.00108342	0.452871
AACGCGCA	1	4	0.00239234	0.00216685	0.905742
AACGCGCC	6	4	0.0143541	0.00216685	0.150957
AACGCGCG	1	1	0.00239234	0.000541712	0.226436
AACGCGCT	1	6	0.00239234	0.00325027	1.35861
AACGCGGA	1	1	0.00239234	0.000541712	0.226436
AACGCGGC	1	4	0.00239234	0.00216685	0.905742
AACGCGGG	1	6	0.00239234	0.00325027	1.35861
AACGCGGT	1	6	0.00239234	0.00325027	1.35861
AACGCGTA	1	2	0.00239234	0.00108342	0.452871
AACGCGTC	1	5	0.00239234	0.00270856	1.13218
AACGCGTG	2	1	0.00478469	0.000541712	0.113218
AACGCGTT	5	4	0.0119617	0.00216685	0.181148
AACGCTAA	4	9	0.00956938	0.00487541	0.50948
AACGCTAC	3	17	0.00717703	0.0092091	1.28313
AACGCTAG	4	4	0.00956938	0.00216685	0.226436
AACGCTAT	1	21	0.00239234	0.0113759	4.75515
AACGCTCA	2	19	0.00478469	0.0102925	2.15114
AACGCTCC	3	20	0.00717703	0.0108342	1.50957
AACGCTCG	3	2	0.00717703	0.00108342	0.150957
AACGCTCT	4	23	0.00956938	0.0124594	1.302
AACGCTGA	9	37	0.0215311	0.0200433	0.930902
AACGCTGC	1	28	0.00239234	0.0151679	6.3402
AACGCTGG	5	27	0.0119617	0.0146262	1.22275
AACGCTGT	9	43	0.0215311	0.0232936	1.08186
AACGCTTA	7	17	0.0167464	0.0092091	0.549915
AACGCTTC	6	19	0.0143541	0.0102925	0.717046
AACGCTTG	1	22	0.00239234	0.0119177	4.98158
AACGCTTT	1	33	0.00239234	0.0178765	7.47237
AACGGAAA	7	40	0.0167464	0.0216685	1.29392
AACGGAAC	16	17	0.0382775	0.0092091	0.240588
AACGGAAG	11	66	0.0263158	0.035753	1.35861
AACGGAAT	2	24	0.00478469	0.0130011	2.71723
AACGGACA	3	16	0.00717703	0.00866739	1.20766
AACGGACC	5	20	0.0119617	0.0108342	0.905742
AACGGACG	2	4	0.00478469	0.00216685	0.452871
AACGGACT	5	12	0.0119617	0.00650054	0.543445
AACGGAGA	5	37	0.0119617	0.0200433	1.67562
AACGGAGC	3	24	0.00717703	0.0130011	1.81148
AACGGAGG	6	25	0.0143541	0.0135428	0.943481
AACGGAGT	4	20	0.00956938	0.0108342	1.13218
AACGGATA	3	17	0.00717703	0.0092091	1.28313
AACGGATC	1	17	0.00239234	0.0092091	3.8494
AACGGATG	5	32	0.0119617	0.0173348	1.44919
AACGGATT	8	31	0.0191388	0.0167931	0.877438
AACGGCAA	4	24	0.00956938	0.0130011	1.35861
AACGGCAC	2	22	0.00478469	0.0119177	2.49079
AACGGCAG	5	36	0.0119617	0.0195016	1.63034
AACGGCAT	2	29	0.00478469	0.0157096	3.28332
AACGGCCA	1	39	0.00239234	0.0211268	8.83099
AACGGCCC	8	19	0.0191388	0.0102925	0.537784
AACGGCCG	1	10	0.00239234	0.00541712	2.26436
AACGGCCT	7	27	0.0167464	0.0146262	0.873394
AACGGCGA	1	17	0.00239234	0.0092091	3.8494
AACGGCGC	1	3	0.00239234	0.00162514	0.679307
AACGGCGG	1	7	0.00239234	0.00379198	1.58505
AACGGCGT	1	7	0.00239234	0.00379198	1.58505
AACGGCTA	2	4	0.00478469	0.00216685	0.452871
AACGGCTC	4	12	0.00956938	0.00650054	0.679307
AACGGCTG	3	30	0.00717703	0.0162514	2.26436
AACGGCTT	7	18	0.0167464	0.00975081	0.582263
AACGGGAA	12	35	0.0287081	0.0189599	0.660437
AACGGGAC	2	17	0.00478469	0.0092091	1.9247
AACGGGAG	6	19	0.0143541	0.0102925	0.717046
AACGGGAT	13	20	0.0311005	0.0108342	0.348362
AACGGGCA	6	36	0.0143541	0.0195016	1.35861
AACGGGCC	1	19	0.00239234	0.0102925	4.30228
AACGGGCG	1	4	0.00239234	0.00216685	0.905742
AACGGGCT	6	40	0.0143541	0.0216685	1.50957
AACGGGGA	9	27	0.0215311	0.0146262	0.679307
AACGGGGC	10	35	0.0239234	0.0189599	0.792524
AACGGGGG	6	15	0.0143541	0.00812568	0.566089
AACGGGGT	1	28	0.00239234	0.0151679	6.3402
AACGGGTA	3	19	0.00717703	0.0102925	1.43409
AACGGGTC	1	17	0.00239234	0.0092091	3.8494
AACGGGTG	1	19	0.00239234	0.0102925	4.30228
AACGGGTT	3	22	0.00717703	0.0119177	1.66053
AACGGTAA	1	7	0.00239234	0.00379198	1.58505
AACGGTAC	1	6	0.00239234	0.00325027	1.35861
AACGGTAG	1	9	0.00239234	0.00487541	2.03792
AACGGTAT	10	11	0.0239234	0.00595883	0.249079
AACGGTCA	15	19	0.0358852	0.0102925	0.286818
AACGGTCC	2	6	0.00478469	0.00325027	0.679307
AACGGTCG	1	2	0.00239234	0.00108342	0.452871
AACGGTCT	1	20	0.00239234	0.0108342	4.52871
AACGGTGA	5	26	0.0119617	0.0140845	1.17746
AACGGTGC	4	10	0.00956938	0.00541712	0.566089
AACGGTGG	7	17	0.0167464	0.0092091	0.549915
AACGGTGT	3	25	0.00717703	0.0135428	1.88696
AACGGTTA	3	10	0.00717703	0.00541712	0.754785
AACGGTTC	6	29	0.0143541	0.0157096	1.09444
AACGGTTG	1	19	0.00239234	0.0102925	4.30228
AACGGTTT	10	21	0.0239234	0.0113759	0.475515
AACGTAAA	5	30	0.0119617	0.0162514	1.35861
AACGTAAC	2	15	0.00478469	0.00812568	1.69827
AACGTAAG	9	21	0.0215311	0.0113759	0.52835
AACGTAAT	16	27	0.0382775	0.0146262	0.38211
AACGTACA	2	12	0.00478469	0.00650054	1.35861
AACGTACC	1	11	0.00239234	0.00595883	2.49079
AACGTACG	1	6	0.00239234	0.00325027	1.35861
AACGTACT	6	17	0.0143541	0.0092091	0.641567
AACGTAGA	4	20	0.00956938	0.0108342	1.13218
AACGTAGC	4	31	0.00956938	0.0167931	1.75488
AACGTAGG	2	16	0.00478469	0.00866739	1.81148
AACGTAGT	1	22	0.00239234	0.0119177	4.98158
AACGTATA	12	15	0.0287081	0.00812568	0.283044
AACGTATC	3	9	0.00717703	0.00487541	0.679307
AACGTATG	5	33	0.0119617	0.0178765	1.49447
AACGTATT	7	25	0.0167464	0.0135428	0.808698
AACGTCAA	2	48	0.00478469	0.0260022	5.43445
AACGTCAC	7	41	0.0167464	0.0222102	1.32627
AACGTCAG	7	33	0.0167464	0.0178765	1.06748
AACGTCAT	5	14	0.0119617	0.00758397	0.63402
AACGTCCA	9	15	0.0215311	0.00812568	0.377393
AACGTCCC	4	21	0.00956938	0.0113759	1.18879
AACGTCCG	1	4	0.00239234	0.00216685	0.905742
AACGTCCT	2	21	0.00478469	0.0113759	2.37757
AACGTCGA	1	15	0.00239234	0.00812568	3.39653
AACGTCGC	5	3	0.0119617	0.00162514	0.135861
AACGTCGG	1	5	0.00239234	0.00270856	1.13218
AACGTCGT	1	11	0.00239234	0.00595883	2.49079
AACGTCTA	6	45	0.0143541	0.024377	1.69827
AACGTCTC	3	25	0.00717703	0.0135428	1.88696
AACGTCTG	21	33	0.0502392	0.0178765	0.355827
AACGTCTT	12	80	0.0287081	0.0433369	1.50957
AACGTGAA	11	33	0.0263158	0.0178765	0.679307
AACGTGAC	6	25	0.0143541	0.0135428	0.943481
AACGTGAG	9	33	0.0215311	0.0178765	0.830264
AACGTGAT	23	43	0.0550239	0.0232936	0.423336
AACGTGCA	3	26	0.00717703	0.0140845	1.96244
AACGTGCC	7	43	0.0167464	0.0232936	1.39096
AACGTGCG	1	13	0.00239234	0.00704225	2.94366
AACGTGCT	6	46	0.0143541	0.0249187	1.73601
AACGTGGA	17	57	0.0406699	0.0308776	0.759225
AACGTGGC	12	54	0.0287081	0.0292524	1.01896
AACGTGGG	11	51	0.0263158	0.0276273	1.04984
AACGTGGT	10	44	0.0239234	0.0238353	0.996316
AACGTGTA	6	31	0.0143541	0.0167931	1.16992
AACGTGTC	5	29	0.0119617	0.0157096	1.31333
AACGTGTG	6	35	0.0143541	0.0189599	1.32087
AACGTGTT	9	31	0.0215311	0.0167931	0.779945
AACGTTAA	13	24	0.0311005	0.0130011	0.418035
AACGTTAC	5	16	0.0119617	0.00866739	0.724594
AACGTTAG	10	14	0.0239234	0.00758397	0.31701
AACGTTAT	22	67	0.0526316	0.0362947	0.689599
AACGTTCA	2	32	0.00478469	0.0173348	3.62297
AACGTTCC	7	22	0.0167464	0.0119177	0.711655
AACGTTCG	1	5	0.00239234	0.00270856	1.13218
AACGTTCT	2	29	0.00478469	0.0157096	3.28332
AACGTTGA	4	23	0.00956938	0.0124594	1.302
AACGTTGC	10	28	0.0239234	0.0151679	0.63402
AACGTTGG	2	23	0.00478469	0.0124594	2.60401
AACGTTGT	11	20	0.0263158	0.0108342	0.411701
AACGTTTA	13	60	0.0311005	0.0325027	1.04509
AACGTTTC	16	29	0.0382775	0.0157096	0.410414
AACGTTTG	15	38	0.0358852	0.020585	0.573637
AACGTTTT	19	83	0.0454545	0.0449621	0.989166
AACTAAAA	85	294	0.203349	0.159263	0.783201
AACTAAAC	30	73	0.0717703	0.039545	0.550993
AACTAAAG	49	169	0.117225	0.0915493	0.780972
AACTAAAT	75	169	0.179426	0.0915493	0.510235
AACTAACA	28	90	0.0669856	0.0487541	0.727829
AACTAACC	17	49	0.0406699	0.0265439	0.652667
AACTAACG	5	10	0.0119617	0.00541712	0.452871
AACTAACT	42	89	0.100478	0.0482124	0.479828
AACTAAGA	23	97	0.0550239	0.052546	0.954967
AACTAAGC	23	67	0.0550239	0.0362947	0.659617
AACTAAGG	27	60	0.0645933	0.0325027	0.50319
AACTAAGT	14	62	0.0334928	0.0335861	1.00279
AACTAATA	34	113	0.0813397	0.0612134	0.752565
AACTAATC	20	67	0.0478469	0.0362947	0.758559
AACTAATG	38	94	0.0909091	0.0509209	0.56013
AACTAATT	25	134	0.0598086	0.0725894	1.21369
AACTACAA	32	127	0.076555	0.0687974	0.898666
AACTACAC	13	68	0.0311005	0.0368364	1.18443
AACTACAG	40	110	0.0956938	0.0595883	0.622698
AACTACAT	19	112	0.0454545	0.0606717	1.33478
AACTACCA	27	92	0.0645933	0.0498375	0.771558
AACTACCC	17	77	0.0406699	0.0417118	1.02562
AACTACCG	7	9	0.0167464	0.00487541	0.291131
AACTACCT	20	116	0.0478469	0.0628386	1.31333
AACTACGA	1	12	0.00239234	0.00650054	2.71723
AACTACGC	6	2	0.0143541	0.00108342	0.0754785
AACTACGG	3	26	0.00717703	0.0140845	1.96244
AACTACGT	17	15	0.0406699	0.00812568	0.199796
AACTACTA	20	100	0.0478469	0.0541712	1.13218
AACTACTC	11	60	0.0263158	0.0325027	1.2351
AACTACTG	22	156	0.0526316	0.084507	1.60563
AACTACTT	30	115	0.0717703	0.0622969	0.868003
AACTAGAA	49	168	0.117225	0.0910076	0.77635
AACTAGAC	32	48	0.076555	0.0260022	0.339653
AACTAGAG	53	90	0.126794	0.0487541	0.384513
AACTAGAT	18	101	0.0430622	0.0547129	1.27055
AACTAGCA	9	65	0.0215311	0.0352113	1.63537
AACTAGCC	14	72	0.0334928	0.0390033	1.16453
AACTAGCG	4	5	0.00956938	0.00270856	0.283044
AACTAGCT	20	67	0.0478469	0.0362947	0.758559
AACTAGGA	33	76	0.0789474	0.0411701	0.521488
AACTAGGC	11	37	0.0263158	0.0200433	0.761647
AACTAGGG	17	64	0.0406699	0.0346696	0.852463
AACTAGGT	10	50	0.0239234	0.0270856	1.13218
AACTAGTA	18	55	0.0430622	0.0297941	0.691886
AACTAGTC	5	65	0.0119617	0.0352113	2.94366
AACTAGTG	16	73	0.0382775	0.039545	1.03311
AACTAGTT	30	100	0.0717703	0.0541712	0.754785
AACTATAA	59	140	0.141148	0.0758397	0.537305
AACTATAC	10	84	0.0239234	0.0455038	1.90206
AACTATAG	41	102	0.0980861	0.0552546	0.563327
AACTATAT	44	147	0.105263	0.0796316	0.756501
AACTATCA	25	123	0.0598086	0.0666306	1.11406
AACTATCC	33	29	0.0789474	0.0157096	0.198989
AACTATCG	5	11	0.0119617	0.00595883	0.498158
AACTATCT	29	66	0.069378	0.035753	0.515336
AACTATGA	29	95	0.069378	0.0514626	0.741772
AACTATGC	22	63	0.0526316	0.0341278	0.648429
AACTATGG	25	102	0.0598086	0.0552546	0.923857
AACTATGT	46	106	0.110048	0.0574215	0.521786
AACTATTA	31	130	0.0741627	0.0704225	0.949568
AACTATTC	31	97	0.0741627	0.052546	0.708524
AACTATTG	27	139	0.0645933	0.0752979	1.16572
AACTATTT	78	260	0.186603	0.140845	0.754785
AACTCAAA	46	161	0.110048	0.0872156	0.792524
AACTCAAC	30	80	0.0717703	0.0433369	0.603828
AACTCAAG	28	139	0.0669856	0.0752979	1.12409
AACTCAAT	18	98	0.0430622	0.0530878	1.23282
AACTCACA	55	94	0.131579	0.0509209	0.386999
AACTCACC	29	98	0.069378	0.0530878	0.765196
AACTCACG	4	23	0.00956938	0.0124594	1.302
AACTCACT	24	147	0.0574163	0.0796316	1.38692
AACTCAGA	32	171	0.076555	0.0926327	1.21001
AACTCAGC	14	145	0.0334928	0.0785482	2.34523
AACTCAGG	41	145	0.0980861	0.0785482	0.800809
AACTCAGT	33	111	0.0789474	0.06013	0.761647
AACTCATA	19	71	0.0454545	0.0384615	0.846154
AACTCATC	17	90	0.0406699	0.0487541	1.19878
AACTCATG	42	144	0.100478	0.0780065	0.77635
AACTCATT	55	165	0.131579	0.0893824	0.679307
AACTCCAA	28	105	0.0669856	0.0568797	0.849133
AACTCCAC	26	89	0.062201	0.0482124	0.775106
AACTCCAG	60	174	0.143541	0.0942579	0.656663
AACTCCAT	41	154	0.0980861	0.0834236	0.850514
AACTCCCA	18	119	0.0430622	0.0644637	1.49699
AACTCCCC	25	66	0.0598086	0.035753	0.59779
AACTCCCG	4	26	0.00956938	0.0140845	1.47183
AACTCCCT	11	152	0.0263158	0.0823402	3.12893
AACTCCGA	1	38	0.00239234	0.020585	8.60455
AACTCCGC	7	12	0.0167464	0.00650054	0.388175
AACTCCGG	2	15	0.00478469	0.00812568	1.69827
AACTCCGT	19	42	0.0454545	0.0227519	0.500542
AACTCCTA	28	135	0.0669856	0.0731311	1.09174
AACTCCTC	26	79	0.062201	0.0427952	0.688016
AACTCCTG	110	535	0.263158	0.289816	1.1013
AACTCCTT	44	153	0.105263	0.0828819	0.787378
AACTCGAA	4	22	0.00956938	0.0119177	1.2454
AACTCGAC	1	10	0.00239234	0.00541712	2.26436
AACTCGAG	2	30	0.00478469	0.0162514	3.39653
AACTCGAT	1	11	0.00239234	0.00595883	2.49079
AACTCGCA	7	9	0.0167464	0.00487541	0.291131
AACTCGCC	3	11	0.00717703	0.00595883	0.830264
AACTCGCG	1	4	0.00239234	0.00216685	0.905742
AACTCGCT	10	25	0.0239234	0.0135428	0.566089
AACTCGGA	2	22	0.00478469	0.0119177	2.49079
AACTCGGC	1	24	0.00239234	0.0130011	5.43445
AACTCGGG	7	34	0.0167464	0.0184182	1.09983
AACTCGGT	8	12	0.0191388	0.00650054	0.339653
AACTCGTA	3	24	0.00717703	0.0130011	1.81148
AACTCGTC	1	13	0.00239234	0.00704225	2.94366
AACTCGTG	7	30	0.0167464	0.0162514	0.970438
AACTCGTT	8	22	0.0191388	0.0119177	0.622698
AACTCTAA	30	106	0.0717703	0.0574215	0.800072
AACTCTAC	15	113	0.0358852	0.0612134	1.70581
AACTCTAG	17	71	0.0406699	0.0384615	0.945701
AACTCTAT	39	101	0.0933014	0.0547129	0.58641
AACTCTCA	20	80	0.0478469	0.0433369	0.905742
AACTCTCC	19	100	0.0454545	0.0541712	1.19177
AACTCTCG	3	9	0.00717703	0.00487541	0.679307
AACTCTCT	45	131	0.107656	0.0709642	0.659179
AACTCTGA	42	180	0.100478	0.0975081	0.970438
AACTCTGC	34	147	0.0813397	0.0796316	0.979001
AACTCTGG	36	168	0.0861244	0.0910076	1.0567
AACTCTGT	40	201	0.0956938	0.108884	1.13784
AACTCTTA	59	109	0.141148	0.0590466	0.41833
AACTCTTC	46	129	0.110048	0.0698808	0.635004
AACTCTTG	48	159	0.114833	0.0861322	0.750068
AACTCTTT	62	185	0.148325	0.100217	0.675654
AACTGAAA	84	272	0.200957	0.147346	0.73322
AACTGAAC	60	143	0.143541	0.0774648	0.539671
AACTGAAG	59	280	0.141148	0.151679	1.07461
AACTGAAT	62	199	0.148325	0.107801	0.726785
AACTGACA	42	106	0.100478	0.0574215	0.57148
AACTGACC	18	140	0.0430622	0.0758397	1.76117
AACTGACG	1	11	0.00239234	0.00595883	2.49079
AACTGACT	48	154	0.114833	0.0834236	0.726481
AACTGAGA	46	192	0.110048	0.104009	0.945122
AACTGAGC	20	104	0.0478469	0.056338	1.17746
AACTGAGG	25	149	0.0598086	0.0807151	1.34956
AACTGAGT	17	121	0.0406699	0.0655471	1.61169
AACTGATA	48	143	0.114833	0.0774648	0.674589
AACTGATC	18	106	0.0430622	0.0574215	1.33345
AACTGATG	36	106	0.0861244	0.0574215	0.666727
AACTGATT	37	171	0.0885167	0.0926327	1.0465
AACTGCAA	44	166	0.105263	0.0899242	0.85428
AACTGCAC	18	99	0.0430622	0.0536295	1.2454
AACTGCAG	43	211	0.102871	0.114301	1.11111
AACTGCAT	58	166	0.138756	0.0899242	0.648074
AACTGCCA	40	149	0.0956938	0.0807151	0.843472
AACTGCCC	15	140	0.0358852	0.0758397	2.1134
AACTGCCG	4	10	0.00956938	0.00541712	0.566089
AACTGCCT	41	146	0.0980861	0.0790899	0.806331
AACTGCGA	3	28	0.00717703	0.0151679	2.1134
AACTGCGC	1	16	0.00239234	0.00866739	3.62297
AACTGCGG	15	16	0.0358852	0.00866739	0.241531
AACTGCGT	7	24	0.0167464	0.0130011	0.77635
AACTGCTA	41	118	0.0980861	0.063922	0.651693
AACTGCTC	26	123	0.062201	0.0666306	1.07121
AACTGCTG	44	234	0.105263	0.126761	1.20423
AACTGCTT	56	231	0.133971	0.125135	0.934047
AACTGGAA	50	275	0.119617	0.148971	1.2454
AACTGGAC	41	130	0.0980861	0.0704225	0.717966
AACTGGAG	29	159	0.069378	0.0861322	1.24149
AACTGGAT	52	146	0.124402	0.0790899	0.635761
AACTGGCA	37	113	0.0885167	0.0612134	0.691546
AACTGGCC	27	133	0.0645933	0.0720477	1.1154
AACTGGCG	2	32	0.00478469	0.0173348	3.62297
AACTGGCT	37	148	0.0885167	0.0801733	0.905742
AACTGGGA	47	205	0.11244	0.111051	0.987644
AACTGGGC	27	119	0.0645933	0.0644637	0.997994
AACTGGGG	26	142	0.062201	0.0769231	1.23669
AACTGGGT	43	102	0.102871	0.0552546	0.537126
AACTGGTA	30	120	0.0717703	0.0650054	0.905742
AACTGGTC	15	75	0.0358852	0.0406284	1.13218
AACTGGTG	19	160	0.0454545	0.0866739	1.90683
AACTGGTT	36	130	0.0861244	0.0704225	0.817684
AACTGTAA	38	187	0.0909091	0.1013	1.1143
AACTGTAC	16	142	0.0382775	0.0769231	2.00962
AACTGTAG	31	132	0.0741627	0.071506	0.964177
AACTGTAT	52	174	0.124402	0.0942579	0.757688
AACTGTCA	44	129	0.105263	0.0698808	0.663868
AACTGTCC	30	113	0.0717703	0.0612134	0.852907
AACTGTCG	7	32	0.0167464	0.0173348	1.03513
AACTGTCT	31	145	0.0741627	0.0785482	1.05913
AACTGTGA	81	217	0.19378	0.117551	0.606624
AACTGTGC	53	133	0.126794	0.0720477	0.568225
AACTGTGG	43	172	0.102871	0.0931744	0.905742
AACTGTGT	41	204	0.0980861	0.110509	1.12665
AACTGTTA	27	166	0.0645933	0.0899242	1.39216
AACTGTTC	53	176	0.126794	0.0953413	0.751937
AACTGTTG	62	215	0.148325	0.116468	0.78522
AACTGTTT	62	319	0.148325	0.172806	1.16505
AACTTAAA	121	278	0.289474	0.150596	0.52024
AACTTAAC	40	86	0.0956938	0.0465872	0.486836
AACTTAAG	32	191	0.076555	0.103467	1.35154
AACTTAAT	43	161	0.102871	0.0872156	0.847817
AACTTACA	38	134	0.0909091	0.0725894	0.798483
AACTTACC	13	98	0.0311005	0.0530878	1.70698
AACTTACG	9	29	0.0215311	0.0157096	0.729626
AACTTACT	32	131	0.076555	0.0709642	0.92697
AACTTAGA	45	123	0.107656	0.0666306	0.618924
AACTTAGC	15	106	0.0358852	0.0574215	1.60014
AACTTAGG	10	66	0.0239234	0.035753	1.49447
AACTTAGT	19	124	0.0454545	0.0671723	1.47779
AACTTATA	42	112	0.100478	0.0606717	0.603828
AACTTATC	16	68	0.0382775	0.0368364	0.962351
AACTTATG	25	123	0.0598086	0.0666306	1.11406
[truncated: 63,537 more rows]

## Sheet: 6mer TI
6mer	nonsurvival	survival	normalized nonsurvival	normalized survival	TI
TACGCG	4	80	0.00956938	0.0433369	4.52871
GTCGGA	19	350	0.0454545	0.189599	4.17118
CGCGCG	7	114	0.0167464	0.0617551	3.68766
TAGCGC	9	140	0.0215311	0.0758397	3.52233
CGACGC	8	122	0.0191388	0.0660888	3.45314
CCGCGA	8	116	0.0191388	0.0628386	3.28332
CGGACA	28	401	0.0669856	0.217226	3.24288
GCCGAT	21	278	0.0502392	0.150596	2.99758
GATCCG	32	399	0.076555	0.216143	2.82337
ATCCGG	29	360	0.069378	0.195016	2.81092
CGCGGG	26	318	0.062201	0.172264	2.76948
CGCGCT	19	221	0.0454545	0.119718	2.6338
GTCGTC	22	251	0.0526316	0.13597	2.58342
TCCGCA	43	490	0.102871	0.265439	2.58031
GCGGTC	22	246	0.0526316	0.133261	2.53196
GGGCCG	81	904	0.19378	0.489707	2.52713
CGTCCG	15	166	0.0358852	0.0899242	2.50589
ACCGCC	52	573	0.124402	0.310401	2.49515
ATCGGG	38	418	0.0909091	0.226436	2.49079
CGCCAG	70	765	0.167464	0.41441	2.47462
CCGGTA	16	174	0.0382775	0.0942579	2.46249
CCGCAG	78	833	0.186603	0.451246	2.41822
GGCCGC	82	861	0.196172	0.466414	2.37757
CGCCAA	35	367	0.0837321	0.198808	2.37434
ACCGGA	32	334	0.076555	0.180932	2.36342
GCCACG	74	761	0.177033	0.412243	2.32861
CCGATA	12	123	0.0287081	0.0666306	2.32096
CGCGAA	9	91	0.0215311	0.0492958	2.28951
CGGCGA	18	181	0.0430622	0.0980498	2.27694
GCTCGG	44	441	0.105263	0.238895	2.2695
GTTCGC	22	220	0.0526316	0.119177	2.26436
ATCCGC	40	397	0.0956938	0.21506	2.24737
TCGCGA	8	79	0.0191388	0.0427952	2.23605
TGACCG	55	543	0.131579	0.29415	2.23554
GCGCAT	35	344	0.0837321	0.186349	2.22554
TCCGAG	62	609	0.148325	0.329902	2.22418
GCGGAT	47	460	0.11244	0.249187	2.21618
CTCGCG	12	117	0.0287081	0.0633803	2.20775
CCCGGT	46	443	0.110048	0.239978	2.18067
GCCGGC	72	691	0.172249	0.374323	2.17315
CCGGCG	35	332	0.0837321	0.179848	2.1479
GCGCGC	19	180	0.0454545	0.0975081	2.14518
CATCCG	49	464	0.117225	0.251354	2.14421
CCCGCA	70	662	0.167464	0.358613	2.14143
GCCGCC	109	1028	0.260766	0.55688	2.13556
CCGATC	21	197	0.0502392	0.106717	2.12418
GATCGG	32	300	0.076555	0.162514	2.12283
CGGGCC	91	846	0.217703	0.458288	2.1051
GCGCTG	79	733	0.188995	0.397075	2.10098
GCGCCT	86	797	0.205742	0.431744	2.09848
ACGCCA	68	630	0.162679	0.341278	2.09786
CCGCGG	37	342	0.0885167	0.185265	2.093
TCGTAC	17	156	0.0406699	0.084507	2.07788
CTCCGA	58	532	0.138756	0.288191	2.07696
GCCCGA	55	500	0.131579	0.270856	2.0585
CCGAGC	73	658	0.174641	0.356446	2.04102
AGCGCC	72	647	0.172249	0.350488	2.03477
CCCGAT	29	260	0.069378	0.140845	2.03011
CAGCGG	96	858	0.229665	0.464789	2.02377
GCGCAA	32	284	0.076555	0.153846	2.00962
TATCGG	23	204	0.0550239	0.110509	2.00838
ACCGAG	60	532	0.143541	0.288191	2.00773
AGCGGA	58	514	0.138756	0.27844	2.00669
AGGCGC	81	717	0.19378	0.388407	2.00437
CGTCGT	19	168	0.0454545	0.0910076	2.00217
CGCTTC	74	651	0.177033	0.352654	1.99202
TGGCGG	83	728	0.198565	0.394366	1.98609
GGATCG	40	350	0.0956938	0.189599	1.98131
GGCTCG	49	427	0.117225	0.231311	1.97322
CGAGCG	27	235	0.0645933	0.127302	1.97083
CGTTCG	10	87	0.0239234	0.0471289	1.96999
CGCGAG	13	113	0.0311005	0.0612134	1.96825
CGGCGC	30	260	0.0717703	0.140845	1.96244
GCGGAC	30	260	0.0717703	0.140845	1.96244
CGGTGT	43	372	0.102871	0.201517	1.95893
CCGCCA	96	830	0.229665	0.449621	1.95772
ACCCGC	61	527	0.145933	0.285482	1.95625
GCGGGC	83	711	0.198565	0.385157	1.93971
GGCGTC	44	376	0.105263	0.203684	1.93499
GAGCGG	66	563	0.157895	0.304984	1.93156
GCCGCG	39	332	0.0933014	0.179848	1.92761
GTCGGT	30	254	0.0717703	0.137595	1.91715
CGCCTT	68	575	0.162679	0.311484	1.91471
GCCGCA	62	524	0.148325	0.283857	1.91375
CAGGCG	149	1248	0.356459	0.676056	1.89659
GCACGA	53	443	0.126794	0.239978	1.89266
GTCCGC	36	300	0.0861244	0.162514	1.88696
CGCGCA	16	133	0.0382775	0.0720477	1.88225
GTACGC	16	133	0.0382775	0.0720477	1.88225
CCGGTC	40	332	0.0956938	0.179848	1.87941
TACCGC	27	224	0.0645933	0.121343	1.87858
GTCGCC	46	381	0.110048	0.206392	1.87548
CGGCTA	44	364	0.105263	0.197183	1.87324
TGCCGA	60	496	0.143541	0.268689	1.87187
TCGGTT	36	296	0.0861244	0.160347	1.8618
CGAACT	48	394	0.114833	0.213434	1.85866
AATCCG	36	295	0.0861244	0.159805	1.85551
CGGGCA	97	790	0.232057	0.427952	1.84417
TACGAC	23	187	0.0550239	0.1013	1.84102
GACCGG	47	382	0.11244	0.206934	1.84039
TGCGAC	30	243	0.0717703	0.131636	1.83413
GGTCGG	43	347	0.102871	0.187974	1.82728
TTCGAC	34	274	0.0813397	0.148429	1.8248
GACGCT	55	443	0.131579	0.239978	1.82384
CCCCGG	129	1039	0.308612	0.562839	1.82377
CCCTCG	99	797	0.236842	0.431744	1.82292
TCGCCT	70	562	0.167464	0.304442	1.81795
CGCTGG	110	882	0.263158	0.47779	1.8156
TCGGGC	59	473	0.141148	0.25623	1.81532
CGGGTA	26	208	0.062201	0.112676	1.81148
TTGTCG	36	288	0.0861244	0.156013	1.81148
TTATCG	39	311	0.0933014	0.168472	1.80568
TGCCGC	71	566	0.169856	0.306609	1.80511
ACTCGA	35	279	0.0837321	0.151138	1.80501
GGCGGA	97	773	0.232057	0.418743	1.80448
GGTCCG	32	255	0.076555	0.138137	1.80441
TCCGGG	76	605	0.181818	0.327736	1.80255
CTGGCG	97	772	0.232057	0.418202	1.80215
AGCGCG	22	175	0.0526316	0.0947996	1.80119
AGCGGT	43	342	0.102871	0.185265	1.80095
GTAGCG	19	151	0.0454545	0.0817985	1.79957
CCGGGC	135	1072	0.322967	0.580715	1.79807
TGCGCC	69	545	0.165072	0.295233	1.78851
TCCGGC	62	489	0.148325	0.264897	1.78592
AGCCCG	91	715	0.217703	0.387324	1.77914
GTCCGG	42	330	0.100478	0.178765	1.77914
GGCGCT	75	589	0.179426	0.319068	1.77827
CACCGG	68	534	0.162679	0.289274	1.77818
GGAGCG	81	634	0.19378	0.343445	1.77235
ACGCTG	86	673	0.205742	0.364572	1.77199
CGCTCG	17	133	0.0406699	0.0720477	1.77153
TCGCCA	62	485	0.148325	0.26273	1.77131
CAGCGC	100	782	0.239234	0.423619	1.77073
GGCCCG	110	858	0.263158	0.464789	1.7662
TTACGC	23	179	0.0550239	0.0969664	1.76226
CACGCT	73	567	0.174641	0.307151	1.75875
AGCGGG	81	629	0.19378	0.340737	1.75837
TCTCCG	81	629	0.19378	0.340737	1.75837
CCGGCC	137	1063	0.327751	0.57584	1.75694
CGGAGC	91	706	0.217703	0.382449	1.75674
TAGGCG	37	286	0.0885167	0.15493	1.75029
CGGATC	46	355	0.110048	0.192308	1.74749
GTGCCG	64	492	0.15311	0.266522	1.74072
TCAGCG	84	645	0.200957	0.349404	1.7387
AGGGCG	79	606	0.188995	0.328277	1.73696
CACGAT	49	375	0.117225	0.203142	1.73293
GCGCTT	57	436	0.136364	0.236186	1.73203
TGACGG	60	458	0.143541	0.248104	1.72846
GGGCCC	298	2272	0.712919	1.23077	1.72638
GAGCGC	61	465	0.145933	0.251896	1.72611
TCCCGG	113	860	0.270335	0.465872	1.72331
CGCCTC	140	1065	0.334928	0.576923	1.72253
GCGAGC	51	387	0.12201	0.209642	1.71825
CGGATG	62	469	0.148325	0.254063	1.71288
ATCCGT	45	339	0.107656	0.18364	1.70581
TACGCC	32	241	0.076555	0.130553	1.70534
CGCATG	54	406	0.129187	0.219935	1.70246
GACCGA	57	428	0.136364	0.231853	1.70025
CGCTGC	111	830	0.26555	0.449621	1.69317
CCGATG	57	425	0.136364	0.230228	1.68834
CGCGAC	11	82	0.0263158	0.0444204	1.68797
GTGACG	55	410	0.131579	0.222102	1.68797
CGATCC	36	268	0.0861244	0.145179	1.68569
GGCGCC	106	789	0.253589	0.427411	1.68545
AGCGGC	79	588	0.188995	0.318527	1.68537
AGTCGG	55	409	0.131579	0.22156	1.68386
ACGGTG	84	623	0.200957	0.337486	1.6794
CCGGAC	58	430	0.138756	0.232936	1.67875
GCCCGC	117	866	0.279904	0.469122	1.67601
GCGTCG	15	111	0.0358852	0.06013	1.67562
GCAGCG	128	947	0.30622	0.513001	1.67527
CAACGC	40	295	0.0956938	0.159805	1.66996
CTCCGC	100	737	0.239234	0.399242	1.66883
TGTCGG	58	427	0.138756	0.231311	1.66703
CGACCA	43	316	0.102871	0.171181	1.66404
GCCCGT	76	558	0.181818	0.302275	1.66251
TCGGGG	88	646	0.210526	0.349946	1.66224
CGCGTA	6	44	0.0143541	0.0238353	1.66053
GGGTCG	41	300	0.0980861	0.162514	1.65685
CCGCCT	182	1331	0.435407	0.721018	1.65597
GACTCG	67	489	0.160287	0.264897	1.65264
CGACAT	44	321	0.105263	0.173889	1.65195
CGGTCT	49	357	0.117225	0.193391	1.64974
GTTACG	32	233	0.076555	0.126219	1.64873
GGCCCT	379	2758	0.906699	1.49404	1.64778
CCGGCT	112	815	0.267943	0.441495	1.64772
GCGACA	57	414	0.136364	0.224269	1.64464
GTCTCG	88	639	0.210526	0.346154	1.64423
CCGCGC	43	312	0.102871	0.169014	1.64297
ACGGCC	69	500	0.165072	0.270856	1.64084
CTCGGG	125	905	0.299043	0.490249	1.63939
TTGGCG	42	304	0.100478	0.16468	1.63896
CGATGC	55	398	0.131579	0.215601	1.63857
CCCGTA	30	217	0.0717703	0.117551	1.63788
CTGCGC	99	715	0.236842	0.387324	1.63537
GCGCCG	36	260	0.0861244	0.140845	1.63537
CGCCAT	79	570	0.188995	0.308776	1.63378
GACGGA	75	541	0.179426	0.293066	1.63336
GGCGCA	71	512	0.169856	0.277356	1.63289
CAGCGT	99	712	0.236842	0.385699	1.62851
GCACGC	56	402	0.133971	0.217768	1.62548
CCACGA	69	494	0.165072	0.267606	1.62115
ATCGCC	54	386	0.129187	0.209101	1.61859
ACATCG	57	406	0.136364	0.219935	1.61286
GGGCTG	487	3450	1.16507	1.86891	1.60411
CGGCTC	112	793	0.267943	0.429577	1.60324
TCACGC	104	736	0.248804	0.3987	1.60247
CTCGTC	53	375	0.126794	0.203142	1.60214
GCTCGT	54	382	0.129187	0.206934	1.60182
ATCGAC	30	212	0.0717703	0.114843	1.60014
AGCGCA	62	438	0.148325	0.23727	1.59966
CGACTA	31	219	0.0741627	0.118635	1.59966
CCCGCT	103	727	0.246411	0.393824	1.59824
CGGTCA	54	381	0.129187	0.206392	1.59763
CGAGCC	80	564	0.191388	0.305525	1.59637
TACGAT	40	282	0.0956938	0.152763	1.59637
GGTGTC	202	1421	0.483254	0.769772	1.5929
GACCGT	58	408	0.138756	0.221018	1.59286
CCGAAA	59	415	0.141148	0.22481	1.59272
AGCCGC	97	682	0.232057	0.369447	1.59205
GGTTCG	36	253	0.0861244	0.137053	1.59134
TGTCGT	54	379	0.129187	0.205309	1.58924
TCGCTT	85	596	0.203349	0.32286	1.58771
CGGGCT	91	638	0.217703	0.345612	1.58754
ATCGGC	39	273	0.0933014	0.147887	1.58505
AAGCGG	71	497	0.169856	0.269231	1.58505
CACGAG	91	637	0.217703	0.34507	1.58505
TCGACT	52	364	0.124402	0.197183	1.58505
ACCACC	306	2141	0.732057	1.1598	1.58431
CCACCG	121	846	0.289474	0.458288	1.58318
CGAGGC	111	773	0.26555	0.418743	1.57689
TCGGAA	71	494	0.169856	0.267606	1.57548
AACCCG	62	431	0.148325	0.233478	1.57409
GGCGGT	60	417	0.143541	0.225894	1.57373
ATCCGA	37	257	0.0885167	0.13922	1.57281
CTATCG	30	208	0.0717703	0.112676	1.56995
GTGTCG	45	312	0.107656	0.169014	1.56995
TGGCCC	401	2774	0.95933	1.50271	1.56641
CCACGG	107	740	0.255981	0.400867	1.566
CGCTAC	35	242	0.0837321	0.131094	1.56564
GCCGTC	67	463	0.160287	0.250813	1.56477
ACGACG	22	152	0.0526316	0.0823402	1.56446
CCGCTT	77	532	0.184211	0.288191	1.56446
CATGCG	52	359	0.124402	0.194475	1.56328
TTCCGG	79	545	0.188995	0.295233	1.56212
CGTTCC	69	476	0.165072	0.257855	1.56208
CGCCGA	27	186	0.0645933	0.100758	1.55989
CGCACG	25	172	0.0598086	0.0931744	1.55788
GGCTAG	131	901	0.313397	0.488082	1.55739
TCGATG	49	337	0.117225	0.182557	1.55732
AGACGA	63	433	0.150718	0.234561	1.5563
CGCAAG	63	433	0.150718	0.234561	1.5563
TACGGT	31	213	0.0741627	0.115385	1.55583
CGAACC	29	199	0.069378	0.107801	1.55382
ACGACT	43	295	0.102871	0.159805	1.55345
CGTCTG	107	734	0.255981	0.397616	1.55331
CACGGC	78	535	0.186603	0.289816	1.55312
GATCGT	52	356	0.124402	0.192849	1.55021
GACGGC	69	472	0.165072	0.255688	1.54895
CAAGCG	81	554	0.19378	0.300108	1.54871
TACGGG	37	253	0.0885167	0.137053	1.54833
CCGACA	57	389	0.136364	0.210726	1.54532
CGGCAA	51	347	0.12201	0.187974	1.54065
CCGCCG	61	415	0.145933	0.22481	1.5405
GGCCGT	75	510	0.179426	0.276273	1.53976
GCCGAA	49	333	0.117225	0.18039	1.53884
ACGCTT	58	394	0.138756	0.213434	1.5382
CGATAG	19	129	0.0454545	0.0698808	1.53738
AGGCGT	109	739	0.260766	0.400325	1.53519
CCCGGC	178	1206	0.425837	0.653304	1.53416
TCTCGA	88	596	0.210526	0.32286	1.53359
CGCAGG	100	677	0.239234	0.366739	1.53297
GCCCAG	638	4319	1.52632	2.33965	1.53288
GCAACG	41	277	0.0980861	0.150054	1.52982
TCGGGT	51	344	0.12201	0.186349	1.52733
CGGTTC	58	391	0.138756	0.211809	1.52649
GCTGCG	126	848	0.301435	0.459372	1.52395
GCTGGG	737	4951	1.76316	2.68202	1.52114
CCGGAT	50	335	0.119617	0.181473	1.51712
CCTACG	40	268	0.0956938	0.145179	1.51712
CCGGAA	82	548	0.196172	0.296858	1.51325
CTGGCC	596	3979	1.42584	2.15547	1.51172
TGTACG	49	327	0.117225	0.17714	1.51111
CGGATT	55	367	0.131579	0.198808	1.51094
CGACCG	18	120	0.0430622	0.0650054	1.50957
TGGGCC	368	2453	0.880383	1.32882	1.50937
ACGTCA	77	513	0.184211	0.277898	1.50859
CTGCGA	67	446	0.160287	0.241603	1.50732
GCTCCG	93	619	0.222488	0.33532	1.50714
CTCGTT	63	419	0.150718	0.226977	1.50598
CGTGAG	117	778	0.279904	0.421452	1.5057
CAGCCG	138	916	0.330144	0.496208	1.50301
TGCGCT	77	511	0.184211	0.276815	1.50271
CCGCTG	126	836	0.301435	0.452871	1.50238
GCCCCT	402	2666	0.961722	1.4442	1.50168
AAGGCG	84	557	0.200957	0.301733	1.50148
GCATCG	65	431	0.155502	0.233478	1.50144
GCGGCA	81	537	0.19378	0.290899	1.50118
GAGACG	118	782	0.282297	0.423619	1.50062
CCTTCG	80	530	0.191388	0.287107	1.50014
GCTACG	45	298	0.107656	0.16143	1.49951
CGCTTT	76	503	0.181818	0.272481	1.49865
TCCGCT	55	364	0.131579	0.197183	1.49859
ACCGCG	26	172	0.062201	0.0931744	1.49796
TGCCCG	140	926	0.334928	0.501625	1.49771
CCGCAC	72	476	0.172249	0.257855	1.49699
CGCTTG	87	575	0.208134	0.311484	1.49656
CGATCG	10	66	0.0239234	0.035753	1.49447
CTTCGA	65	429	0.155502	0.232394	1.49447
GCTGGC	403	2658	0.964115	1.43987	1.49346
CGGATA	32	211	0.076555	0.114301	1.49306
CCTCCG	144	949	0.344498	0.514085	1.49227
GCGGGT	78	514	0.186603	0.27844	1.49215
GACCGC	58	382	0.138756	0.206934	1.49135
ACGGAC	53	349	0.126794	0.189057	1.49106
CTGCCG	127	835	0.303828	0.452329	1.48877
AGGCGG	169	1110	0.404306	0.6013	1.48724
TCCGCC	113	742	0.270335	0.40195	1.48686
GCCCCC	344	2257	0.822967	1.22264	1.48565
GGCCTG	505	3311	1.20813	1.79361	1.48461
ACGCTA	27	177	0.0645933	0.095883	1.48441
TCCGCG	27	177	0.0645933	0.095883	1.48441
TACCGA	38	249	0.0909091	0.134886	1.48375
CGGGGA	120	786	0.287081	0.425785	1.48315
CGGCCC	133	871	0.318182	0.471831	1.4829
CACGAC	52	340	0.124402	0.184182	1.48054
GGGCCT	380	2484	0.909091	1.34561	1.48017
GCCGTG	127	830	0.303828	0.449621	1.47985
GCTCGA	51	333	0.12201	0.18039	1.47849
TCCCGC	97	633	0.232057	0.342904	1.47767
CGGGGC	134	874	0.320574	0.473456	1.4769
GGTCTG	275	1793	0.657895	0.971289	1.47636
GAAGCG	89	580	0.212919	0.314193	1.47565
TGGGTC	234	1524	0.559809	0.825569	1.47473
CTGGGG	577	3756	1.38038	2.03467	1.47399
GCGTGA	114	742	0.272727	0.40195	1.47382
CCGCTA	32	208	0.076555	0.112676	1.47183
CCGTGG	153	993	0.366029	0.53792	1.46961
AACGGC	47	305	0.11244	0.165222	1.46942
ATCGTG	88	571	0.210526	0.309317	1.46926
CCGAAG	84	545	0.200957	0.295233	1.46914
GCGCCC	101	655	0.241627	0.354821	1.46847
TCCCCG	129	836	0.308612	0.452871	1.46744
AGCCGT	83	537	0.198565	0.290899	1.46501
AAGTCG	64	414	0.15311	0.224269	1.46475
CCCGAC	75	485	0.179426	0.26273	1.46428
CGGTAG	28	181	0.0669856	0.0980498	1.46374
CGAGAA	98	633	0.23445	0.342904	1.46259
CGCATC	61	394	0.145933	0.213434	1.46255
CGGGTC	59	381	0.141148	0.206392	1.46224
AGCTGG	659	4253	1.57656	2.3039	1.46135
GGCTGC	470	3031	1.1244	1.64193	1.46027
TCGGAG	67	432	0.160287	0.23402	1.46
CACCCC	438	2823	1.04785	1.52925	1.45942
GACACG	63	406	0.150718	0.219935	1.45925
CGAGCT	70	451	0.167464	0.244312	1.45889
GGACCG	77	496	0.184211	0.268689	1.4586
CCGTTA	34	219	0.0813397	0.118635	1.45851
TATCGT	46	296	0.110048	0.160347	1.45706
CGGCCA	109	701	0.260766	0.37974	1.45625
GGGCAC	246	1582	0.588517	0.856988	1.45618
CTGGGC	647	4160	1.54785	2.25352	1.45591
GCCCTC	385	2475	0.921053	1.34074	1.45566
GCGGGA	115	739	0.27512	0.400325	1.45509
CGCCTG	242	1555	0.578947	0.842362	1.45499
AGCGCT	73	469	0.174641	0.254063	1.45477
CCTCGT	97	623	0.232057	0.337486	1.45432
GCGGCG	50	321	0.119617	0.173889	1.45372
CCCTGG	617	3957	1.47608	2.14355	1.4522
GGGTCC	219	1404	0.523923	0.760563	1.45167
GCTGCC	500	3202	1.19617	1.73456	1.45009
ACCCCG	124	794	0.296651	0.430119	1.44992
GGGGGT	271	1735	0.648325	0.93987	1.44969
GGCCCC	368	2356	0.880383	1.27627	1.44968
CTTCCG	97	621	0.232057	0.336403	1.44965
GCCTCC	629	4024	1.50478	2.17985	1.44861
GCCTGG	774	4950	1.85167	2.68147	1.44813
TCGGCT	94	601	0.22488	0.325569	1.44774
GGGGCC	378	2414	0.904306	1.30769	1.44607
TGCGTG	114	728	0.272727	0.394366	1.44601
CCCCAC	498	3178	1.19139	1.72156	1.445
CGCTCC	105	670	0.251196	0.362947	1.44487
GCGCCA	88	561	0.210526	0.3039	1.44353
GGTTGG	283	1802	0.677033	0.976165	1.44183
ACTCCC	262	1668	0.626794	0.903575	1.44158
ACCCCT	316	2010	0.755981	1.08884	1.4403
ACGTTC	63	400	0.150718	0.216685	1.43769
CGTACC	29	184	0.069378	0.099675	1.43669
GTACGA	35	222	0.0837321	0.12026	1.43625
CTCGAA	74	469	0.177033	0.254063	1.43511
TCGGAT	51	323	0.12201	0.174973	1.43409
TCCACG	88	557	0.210526	0.301733	1.43323
AGTTCG	67	424	0.160287	0.229686	1.43297
AGACGC	64	405	0.15311	0.219393	1.43291
ACGAGG	98	620	0.23445	0.335861	1.43255
TGGTCG	49	310	0.117225	0.167931	1.43255
TTCGCT	59	373	0.141148	0.202059	1.43153
AGCCGG	112	708	0.267943	0.383532	1.4314
CGGAAG	114	720	0.272727	0.390033	1.43012
TTCGCC	57	360	0.136364	0.195016	1.43012
GGGTCT	263	1661	0.629187	0.899783	1.43007
GCGGCT	105	663	0.251196	0.359155	1.42978
CCCCGA	109	688	0.260766	0.372698	1.42924
CCCGGA	109	688	0.260766	0.372698	1.42924
TCTCGC	69	435	0.165072	0.235645	1.42753
GGTTCC	223	1405	0.533493	0.761105	1.42665
CCTGGC	717	4517	1.71531	2.44691	1.42651
CGGCAG	126	792	0.301435	0.429036	1.42331
GTCCCG	68	427	0.162679	0.231311	1.42188
TTGCCG	72	452	0.172249	0.244854	1.42151
ACGACC	40	251	0.0956938	0.13597	1.42088
CGACAC	48	301	0.114833	0.163055	1.41994
CGCGGA	26	163	0.062201	0.088299	1.41958
CGATAT	35	219	0.0837321	0.118635	1.41684
ACGCCC	86	538	0.205742	0.291441	1.41654
CGGGAC	87	544	0.208134	0.294691	1.41587
GAGCCG	132	825	0.315789	0.446912	1.41522
CGTGGA	135	843	0.322967	0.456663	1.41396
GCCTGC	448	2797	1.07177	1.51517	1.41371
AGACCG	70	437	0.167464	0.236728	1.4136
GGGGTC	207	1292	0.495215	0.699892	1.41331
AGATCC	246	1535	0.588517	0.831528	1.41292
CCGCAA	63	393	0.150718	0.212893	1.41253
GTGCCC	326	2033	0.779904	1.1013	1.4121
TGAGCG	89	555	0.212919	0.30065	1.41204
CAGCCC	595	3709	1.42344	2.00921	1.41151
CTCGAG	82	511	0.196172	0.276815	1.41108
TTCGGA	62	386	0.148325	0.209101	1.40974
TCCTCG	102	635	0.244019	0.343987	1.40967
GGCGGG	188	1170	0.449761	0.633803	1.4092
TGCACG	94	585	0.22488	0.316901	1.4092
CGCTGT	99	616	0.236842	0.333694	1.40893
AGGGCT	379	2358	0.906699	1.27736	1.4088
CCTGGG	858	5332	2.05263	2.88841	1.40717
TGCCGG	89	553	0.212919	0.299567	1.40695
GCTAGG	158	981	0.37799	0.531419	1.40591
CCACCC	546	3390	1.30622	1.8364	1.40589
GCAGCC	485	3010	1.16029	1.63055	1.4053
GTCGTG	64	397	0.15311	0.21506	1.40461
CACCCG	114	707	0.272727	0.38299	1.4043
TCGCCC	91	564	0.217703	0.305525	1.4034
CGAGTC	61	378	0.145933	0.204767	1.40316
CCCCTT	430	2664	1.02871	1.44312	1.40285
GGCGAC	57	353	0.136364	0.191224	1.40231
GACGCC	65	402	0.155502	0.217768	1.40042
TCGGCA	71	439	0.169856	0.237811	1.40007
CGTCTT	99	612	0.236842	0.331528	1.39978
CTACGA	44	272	0.105263	0.147346	1.39978
CGATGG	62	383	0.148325	0.207476	1.39879
GTGCGC	63	389	0.150718	0.210726	1.39815
GGCCGA	128	790	0.30622	0.427952	1.39753
CCACGT	121	746	0.289474	0.404117	1.39604
GCCCCA	440	2712	1.05263	1.46912	1.39567
GACCCC	259	1596	0.619617	0.864572	1.39533
CAGTGC	380	2341	0.909091	1.26815	1.39496
GGACTA	200	1232	0.478469	0.667389	1.39484
TAACGC	25	154	0.0598086	0.0834236	1.39484
CGCCCT	113	696	0.270335	0.377031	1.39468
TGGCGC	103	634	0.246411	0.343445	1.39379
CGCCAC	130	800	0.311005	0.433369	1.39345
CGCCTA	39	240	0.0933014	0.130011	1.39345
GCCCTG	601	3697	1.4378	2.00271	1.3929
CCCGGG	204	1254	0.488038	0.679307	1.39191
ACGCGC	21	129	0.0502392	0.0698808	1.39096
GCAGGC	372	2285	0.889952	1.23781	1.39087
GTGGCC	398	2443	0.952153	1.3234	1.3899
GGCCTC	468	2872	1.11962	1.5558	1.38958
CTTACG	45	276	0.107656	0.149512	1.3888
CGACCT	68	417	0.162679	0.225894	1.38858
TCGAAC	53	325	0.126794	0.176056	1.38852
ACTGCG	85	521	0.203349	0.282232	1.38792
GGCAGG	578	3540	1.38278	1.91766	1.38682
ACGAGA	81	496	0.19378	0.268689	1.38657
ACGCAC	57	349	0.136364	0.189057	1.38642
CAGGTC	239	1463	0.57177	0.792524	1.38609
CCGAGG	176	1077	0.421053	0.583424	1.38563
CACGCA	84	514	0.200957	0.27844	1.38557
CAGGGC	450	2753	1.07656	1.49133	1.38528
GTACGG	26	159	0.062201	0.0861322	1.38474
ACCGGG	79	483	0.188995	0.261647	1.38441
TGGCCT	548	3350	1.311	1.81473	1.38423
ACCGTC	62	379	0.148325	0.205309	1.38418
GGTGAC	268	1637	0.641148	0.886782	1.38312
GTGACC	254	1551	0.607656	0.840195	1.38268
GACGAG	76	464	0.181818	0.251354	1.38245
CCGTCT	149	909	0.356459	0.492416	1.38141
GGGCGC	102	622	0.244019	0.336945	1.38081
ACGATC	41	250	0.0980861	0.135428	1.3807
CACCGA	63	384	0.150718	0.208017	1.38018
GGTCCC	242	1475	0.578947	0.799025	1.38013
GCGTCT	72	438	0.172249	0.23727	1.37748
CCAGGT	411	2497	0.983254	1.35265	1.37569
GAACCG	56	340	0.133971	0.184182	1.37479
AGCGTG	113	686	0.270335	0.371614	1.37464
GAGCCC	383	2325	0.916268	1.25948	1.37458
CACGGA	96	582	0.229665	0.315276	1.37277
CGGCTG	144	873	0.344498	0.472914	1.37277
GCGACT	48	291	0.114833	0.157638	1.37277
AGCACG	81	491	0.19378	0.26598	1.37259
TGGGCT	452	2739	1.08134	1.48375	1.37214
CGCCCC	135	818	0.322967	0.44312	1.37203
AGCCCC	448	2713	1.07177	1.46966	1.37125
CTTCGC	61	369	0.145933	0.199892	1.36975
CCCCCA	559	3378	1.33732	1.8299	1.36833
CAACGG	47	284	0.11244	0.153846	1.36825
GGGACC	291	1757	0.696172	0.951788	1.36717
CTCGCC	106	640	0.253589	0.346696	1.36716
TCGAGT	55	332	0.131579	0.179848	1.36685
CCAGCC	818	4937	1.95694	2.67443	1.36664
CACCGC	118	712	0.282297	0.385699	1.36629
TCGGGA	118	712	0.282297	0.385699	1.36629
CGGTTA	30	181	0.0717703	0.0980498	1.36616
TGCTCG	92	555	0.220096	0.30065	1.366
CCGTGT	124	748	0.296651	0.4052	1.36592
GATCCT	279	1680	0.667464	0.910076	1.36348
TCGACC	47	283	0.11244	0.153304	1.36343
TGTCGC	63	379	0.150718	0.205309	1.36221
AGCAGC	588	3537	1.4067	1.91603	1.36208
TTTCGG	66	397	0.157895	0.21506	1.36204
TCACGA	70	421	0.167464	0.228061	1.36185
GGAGCT	467	2807	1.11722	1.52059	1.36104
CTGCTG	897	5389	2.14593	2.91928	1.36038
ACCAGG	349	2096	0.834928	1.13543	1.35991
GAGGAG	674	4046	1.61244	2.19177	1.35929
AGTACG	43	258	0.102871	0.139762	1.35861
AGGCCG	166	995	0.397129	0.539003	1.35725
GGACGA	77	461	0.184211	0.249729	1.35567
ACACGC	62	371	0.148325	0.200975	1.35496
ACGGAT	47	281	0.11244	0.152221	1.3538
TCGACA	46	275	0.110048	0.148971	1.35369
GATTCG	43	257	0.102871	0.13922	1.35335
AGGGCC	339	2024	0.811005	1.09642	1.35193
AGCTCG	67	400	0.160287	0.216685	1.35185
CCGTAC	33	197	0.0789474	0.106717	1.35175
GTCTGG	325	1940	0.777512	1.05092	1.35165
CGCAAT	32	191	0.076555	0.103467	1.35154
CTCGAT	61	364	0.145933	0.197183	1.35119
CTTGGG	457	2727	1.0933	1.47725	1.35118
GCGCTA	30	179	0.0717703	0.0969664	1.35107
CCGGGA	147	877	0.351675	0.475081	1.35091
CGTCAG	83	495	0.198565	0.268147	1.35043
GCCCTT	359	2141	0.858852	1.1598	1.35041
CCGAGT	108	644	0.258373	0.348862	1.35023
CCCTGA	462	2754	1.10526	1.49187	1.34979
CTGCCT	823	4903	1.9689	2.65601	1.34898
CGGTGC	87	518	0.208134	0.280607	1.3482
CGTGTG	152	905	0.363636	0.490249	1.34819
CCAGCG	148	881	0.354067	0.477248	1.3479
GACTGC	288	1714	0.688995	0.928494	1.34761
TGGTCC	263	1565	0.629187	0.847779	1.34742
GGAGCA	416	2474	0.995215	1.3402	1.34664
TCGTCT	75	446	0.179426	0.241603	1.34654
CGCGAT	17	101	0.0406699	0.0547129	1.34529
GTGGCG	129	766	0.308612	0.414951	1.34457
GCCAGC	438	2600	1.04785	1.40845	1.34414
GCGGGG	139	825	0.332536	0.446912	1.34395
GTTGGG	335	1988	0.801435	1.07692	1.34374
GCCCGG	179	1062	0.42823	0.575298	1.34343
CACGCC	174	1032	0.416268	0.559047	1.343
CCCCTG	534	3167	1.27751	1.7156	1.34292
ATGCGC	41	243	0.0980861	0.131636	1.34204
CCGACG	27	160	0.0645933	0.0866739	1.34184
TTCCCG	108	640	0.258373	0.346696	1.34184
TGCCCC	456	2702	1.09091	1.46371	1.34173
AGGACG	107	634	0.255981	0.343445	1.34168
GAGCAG	550	3258	1.31579	1.7649	1.34132
CCCAGC	875	5183	2.0933	2.80769	1.34127
TGGCCG	143	847	0.342105	0.45883	1.3412
CGCAGT	78	462	0.186603	0.250271	1.3412
GGAACG	77	456	0.184211	0.247021	1.34097
GCGATG	63	373	0.150718	0.202059	1.34064
CCGGGT	107	633	0.255981	0.342904	1.33957
GTTCGG	45	266	0.107656	0.144095	1.33849
ACGCAT	42	248	0.100478	0.134345	1.33705
TCACCG	84	496	0.200957	0.268689	1.33705
GTGCGA	51	301	0.12201	0.163055	1.33641
AACGCA	61	360	0.145933	0.195016	1.33634
GCCGCT	101	596	0.241627	0.32286	1.33619
AGGAGC	474	2797	1.13397	1.51517	1.33616
CGATTT	60	354	0.143541	0.191766	1.33597
GAGCGT	79	466	0.188995	0.252438	1.33568
CGGTAC	29	171	0.069378	0.0926327	1.33519
CCAGGC	728	4292	1.74163	2.32503	1.33497
AAGGGC	290	1709	0.69378	0.925785	1.33441
CGGGTT	80	471	0.191388	0.255146	1.33314
GTGGGC	343	2019	0.820574	1.09372	1.33287
GCCGGG	175	1030	0.41866	0.557963	1.33273
GGGAGC	365	2148	0.873206	1.1636	1.33256
GGGTGG	527	3099	1.26077	1.67876	1.33154
ATCGTA	48	282	0.114833	0.152763	1.33031
CGTAAA	62	364	0.148325	0.197183	1.3294
GGCGTA	31	182	0.0741627	0.0985915	1.3294
ACGGAG	116	681	0.277512	0.368906	1.32933
GAGCCT	392	2301	0.937799	1.24648	1.32915
CCCTCC	694	4073	1.66029	2.20639	1.32892
GTATCG	30	176	0.0717703	0.0953413	1.32842
CCCAGG	854	5007	2.04306	2.71235	1.32759
CTAGGG	182	1067	0.435407	0.578007	1.32751
GTCCCC	311	1823	0.744019	0.987541	1.32731
GGTCCT	264	1547	0.631579	0.838028	1.32688
GGACGT	85	498	0.203349	0.269772	1.32665
GGACGC	74	433	0.177033	0.234561	1.32495
CTACCC	208	1217	0.497608	0.659263	1.32487
AACGCC	67	392	0.160287	0.212351	1.32482
CTGAGC	451	2638	1.07895	1.42904	1.32447
CTACGC	33	193	0.0789474	0.10455	1.3243
AAGCGC	59	345	0.141148	0.186891	1.32407
GCGAAA	52	304	0.124402	0.16468	1.32378
TGGAGC	453	2644	1.08373	1.43229	1.32162
TGCTGC	687	4006	1.64354	2.1701	1.32038
CCGCAT	70	408	0.167464	0.221018	1.3198
CGATGT	58	338	0.138756	0.183099	1.31957
GCTCCC	372	2167	0.889952	1.17389	1.31905
TGGCCA	615	3582	1.47129	1.94041	1.31885
CGCCGC	62	361	0.148325	0.195558	1.31844
GGCTGG	754	4388	1.80383	2.37703	1.31777
TCGCGC	22	128	0.0526316	0.0693391	1.31744
ACCGAC	38	221	0.0909091	0.119718	1.3169
CGACGG	27	157	0.0645933	0.0850488	1.31668
TGGGAC	385	2238	0.921053	1.21235	1.31627
CTACGG	53	308	0.126794	0.166847	1.31589
TTGGCC	412	2394	0.985646	1.29686	1.31574
GGGGGC	331	1923	0.791866	1.04171	1.31552
TCGATT	36	209	0.0861244	0.113218	1.31458
CCACGC	133	772	0.318182	0.418202	1.31435
CTGTCC	505	2931	1.20813	1.58776	1.31422
GGGTGT	279	1619	0.667464	0.877031	1.31398
CCCACG	125	725	0.299043	0.392741	1.31333
TAGCCG	57	330	0.136364	0.178765	1.31094
TCCTGG	739	4278	1.76794	2.31744	1.31081
CGCAAA	52	301	0.124402	0.163055	1.31071
CAGCCT	939	5435	2.24641	2.9442	1.31063
TCCGGA	80	463	0.191388	0.250813	1.3105
TCCGGT	56	324	0.133971	0.175515	1.31009
CGGGGG	123	711	0.294258	0.385157	1.30891
GGGCAG	573	3310	1.37081	1.79307	1.30803
GAGCTG	617	3564	1.47608	1.93066	1.30797
AGTGCG	71	410	0.169856	0.222102	1.30759
CGACTT	62	358	0.148325	0.193933	1.30748
GAGTCG	53	306	0.126794	0.165764	1.30734
GCGCGA	22	127	0.0526316	0.0687974	1.30715
GTCCGA	44	254	0.105263	0.137595	1.30715
TCCGTG	118	681	0.282297	0.368906	1.3068
CTGAGG	689	3976	1.64833	2.15385	1.30669
ACTCGG	100	577	0.239234	0.312568	1.30653
CCGTAT	43	248	0.102871	0.134345	1.30595
GCGCAG	97	559	0.232057	0.302817	1.30492
CAACCG	42	242	0.100478	0.131094	1.3047
TGCTAG	218	1256	0.521531	0.68039	1.3046
CTGGGA	834	4803	1.99522	2.60184	1.30404
GAATCG	70	403	0.167464	0.21831	1.30362
GCTTCC	469	2699	1.12201	1.46208	1.30309
GGCACG	110	633	0.263158	0.342904	1.30303
GATCGC	65	374	0.155502	0.2026	1.30288
CAGAGG	624	3589	1.49282	1.9442	1.30237
CGTGGT	152	874	0.363636	0.473456	1.302
GCAGGG	475	2731	1.13636	1.47941	1.30189
ATGGCC	300	1724	0.717703	0.933911	1.30125
CGTCGG	27	155	0.0645933	0.0839653	1.29991
CGTACA	42	241	0.100478	0.130553	1.29931
AGGTTC	248	1423	0.593301	0.770856	1.29927
GTCGGG	76	436	0.181818	0.236186	1.29902
ACCGAA	72	413	0.172249	0.223727	1.29886
TATCCG	34	195	0.0813397	0.105634	1.29867
GCCTCT	507	2907	1.21292	1.57476	1.29832
GCTAGC	105	602	0.251196	0.326111	1.29823
CGAAAA	75	430	0.179426	0.232936	1.29823
CGGACG	30	172	0.0717703	0.0931744	1.29823
AGCTCC	378	2166	0.904306	1.17335	1.29751
GCTCTC	295	1690	0.705742	0.915493	1.29721
AGACGG	142	813	0.339713	0.440412	1.29642
CGCTTA	40	229	0.0956938	0.124052	1.29634
TGGGCA	554	3170	1.32536	1.71723	1.29567
GCCAGG	674	3856	1.61244	2.08884	1.29545
CCCGCG	50	286	0.119617	0.15493	1.29521
CTCACG	125	715	0.299043	0.387324	1.29521
AGTGCC	327	1870	0.782297	1.013	1.29491
CCCCTC	531	3036	1.27033	1.64464	1.29465
TCTTCG	81	463	0.19378	0.250813	1.29432
CTGTGG	716	4091	1.71292	2.21614	1.29378
GGCTTG	320	1828	0.76555	0.990249	1.29351
AGGTCG	59	337	0.141148	0.182557	1.29337
CTCGAC	59	337	0.141148	0.182557	1.29337
CGGAAA	97	554	0.232057	0.300108	1.29325
TCCCCT	528	3015	1.26316	1.63326	1.293
CCTCGG	182	1039	0.435407	0.562839	1.29267
CTGTGC	549	3134	1.3134	1.69772	1.29262
GGAGCC	420	2394	1.00478	1.29686	1.29068
GAGGGG	461	2626	1.10287	1.42254	1.28985
CCTGCT	635	3617	1.51914	1.95937	1.28979
ACGATT	62	353	0.148325	0.191224	1.28922
CTGTCG	94	535	0.22488	0.289816	1.28876
CTCGGC	163	927	0.389952	0.502167	1.28777
CGGAGA	102	580	0.244019	0.314193	1.28757
CTGCGT	123	699	0.294258	0.378657	1.28682
CCTGCG	152	863	0.363636	0.467497	1.28562
GAACGG	68	386	0.162679	0.209101	1.28535
GCGACC	37	210	0.0885167	0.113759	1.28517
CAGCTG	766	4345	1.83254	2.35374	1.28442
GACTCC	301	1706	0.720096	0.92416	1.28339
GCGCTC	78	442	0.186603	0.239437	1.28313
GCACCG	90	510	0.215311	0.276273	1.28313
TGCCCT	554	3139	1.32536	1.70043	1.283
CGAGTG	86	487	0.205742	0.263814	1.28226
TCCGAA	65	368	0.155502	0.19935	1.28197
GGAAGC	454	2570	1.08612	1.3922	1.2818
CGCCCA	165	934	0.394737	0.505959	1.28176
CCGACC	76	430	0.181818	0.232936	1.28115
GGCGAG	108	611	0.258373	0.330986	1.28104
TCCGTA	52	294	0.124402	0.159263	1.28023
CCTGGA	697	3940	1.66746	2.13434	1.27999
TGATCG	63	356	0.150718	0.192849	1.27954
GCGGAG	137	774	0.327751	0.419285	1.27928
AGGCGA	77	435	0.184211	0.235645	1.27921
ATGGGC	250	1412	0.598086	0.764897	1.27891
GAGTGC	295	1666	0.705742	0.902492	1.27879
GGTCGA	34	192	0.0813397	0.104009	1.27869
GGCACC	310	1750	0.741627	0.947996	1.27827
CTCCCA	688	3883	1.64593	2.10347	1.27798
CAGGCC	550	3102	1.31579	1.68039	1.2771
GCGGAA	72	406	0.172249	0.219935	1.27684
CTGGTG	523	2948	1.2512	1.59697	1.27635
GCACGG	96	541	0.229665	0.293066	1.27606
CCCGTT	79	445	0.188995	0.241062	1.27549
GCAGGA	544	3064	1.30144	1.6598	1.27536
CAGCTC	533	3002	1.27512	1.62622	1.27535
GGCTCC	366	2061	0.875598	1.11647	1.27509
CGACAG	92	518	0.220096	0.280607	1.27493
GGCGAA	54	304	0.129187	0.16468	1.27475
GGGCTC	307	1728	0.73445	0.936078	1.27453
ATTCGC	35	197	0.0837321	0.106717	1.27451
GGACTG	385	2167	0.921053	1.17389	1.27451
GGGACT	350	1969	0.837321	1.06663	1.27386
CTAGCC	157	883	0.375598	0.478332	1.27352
TCGTCA	61	343	0.145933	0.185807	1.27324
GCGGTG	114	641	0.272727	0.347237	1.2732
ACGATA	37	208	0.0885167	0.112676	1.27293
CCTCGC	118	663	0.282297	0.359155	1.27226
GGCGGC	141	792	0.337321	0.429036	1.27189
GCGTTC	60	337	0.143541	0.182557	1.27181
CGTAGC	43	241	0.102871	0.130553	1.26909
CGCACC	78	437	0.186603	0.236728	1.26862
GCAGTG	659	3692	1.57656	2	1.26859
GCCGAG	200	1120	0.478469	0.606717	1.26804
TGCTGG	767	4294	1.83493	2.32611	1.26768
CCCCCG	171	957	0.409091	0.518418	1.26724
ACTGCC	406	2272	0.971292	1.23077	1.26715
GCTGTG	673	3765	1.61005	2.03954	1.26676
AGGCTC	324	1811	0.77512	0.98104	1.26566
TCGCGG	17	95	0.0406699	0.0514626	1.26538
TGCGGC	92	514	0.220096	0.27844	1.26509
GACGAC	53	296	0.126794	0.160347	1.26462
CCTCCT	782	4366	1.87081	2.36511	1.26422
GTTCCG	62	346	0.148325	0.187432	1.26366
CCCACC	667	3722	1.59569	2.01625	1.26356
CCTGCC	820	4575	1.96172	2.47833	1.26334
CAGGAC	404	2254	0.966507	1.22102	1.26333
CCTGTG	705	3931	1.6866	2.12947	1.26258
CGGGTG	132	736	0.315789	0.3987	1.26255
GGCCCA	423	2358	1.01196	1.27736	1.26226
CTTGGC	434	2418	1.03828	1.30986	1.26157
ATCACG	84	468	0.200957	0.253521	1.26157
GTCGTT	56	312	0.133971	0.169014	1.26157
CCCAGA	601	3346	1.4378	1.81257	1.26065
CCCTTG	416	2314	0.995215	1.25352	1.25955
GGGCGG	173	962	0.413876	0.521127	1.25914
TACTCG	59	328	0.141148	0.177681	1.25883
AGGTTG	366	2034	0.875598	1.10184	1.25839
TTCGAT	45	250	0.107656	0.135428	1.25798
GCGAGA	110	611	0.263158	0.330986	1.25775
CGAGAT	114	633	0.272727	0.342904	1.25731
CCTAGG	242	1343	0.578947	0.727519	1.25662
CGGTCC	51	283	0.12201	0.153304	1.2565
CACACG	128	710	0.30622	0.384615	1.25601
GGCCAG	626	3472	1.49761	1.88082	1.25589
AGCCTC	564	3128	1.34928	1.69447	1.25583
GGTACG	33	183	0.0789474	0.0991333	1.25569
CGGGAG	217	1203	0.519139	0.651679	1.25531
CCTGAG	624	3456	1.49282	1.87216	1.2541
TAGCGG	28	155	0.0669856	0.0839653	1.25348
CCTTGG	533	2950	1.27512	1.59805	1.25325
GCGGTT	60	332	0.143541	0.179848	1.25294
CGGCGG	62	343	0.148325	0.185807	1.2527
GTCCTG	453	2506	1.08373	1.35753	1.25264
TCTGGG	555	3070	1.32775	1.66306	1.25254
CGAGGG	116	641	0.277512	0.347237	1.25125
TCGTGT	101	558	0.241627	0.302275	1.251
TCCCTG	652	3602	1.55981	1.95125	1.25095
GCACCA	330	1823	0.789474	0.987541	1.25088
GCTGCA	533	2944	1.27512	1.5948	1.25071
CGCCGG	44	243	0.105263	0.131636	1.25054
ACCCGA	52	287	0.124402	0.155471	1.24975
TTCCGC	60	331	0.143541	0.179307	1.24917
CCCCAG	733	4043	1.75359	2.19014	1.24895
CTCTCG	78	430	0.186603	0.232936	1.2483
CGCCCG	86	474	0.205742	0.256771	1.24803
GTTGGC	282	1554	0.674641	0.84182	1.2478
GAGGTG	470	2589	1.1244	1.40249	1.24732
CGTGCT	118	650	0.282297	0.352113	1.24731
GGCAGC	506	2780	1.21053	1.50596	1.24405
AGAGCG	106	582	0.253589	0.315276	1.24326
GAGGCG	165	905	0.394737	0.490249	1.24196
GGTTAT	201	1102	0.480861	0.596966	1.24145
TGGGGC	464	2543	1.11005	1.37757	1.241
CGAGGA	146	800	0.349282	0.433369	1.24074
CCCTAC	201	1101	0.480861	0.596425	1.24033
GGCAAG	312	1709	0.746411	0.925785	1.24032
GGTCGC	42	230	0.100478	0.124594	1.24
GTGCTC	271	1484	0.648325	0.8039	1.23996
GCTCTG	554	3032	1.32536	1.64247	1.23926
GCGTGG	165	903	0.394737	0.489166	1.23922
CCCGTG	146	799	0.349282	0.432828	1.23919
CTGCCC	776	4244	1.85646	2.29902	1.23839
AGCAGG	548	2996	1.311	1.62297	1.23796
GTCGCG	15	82	0.0358852	0.0444204	1.23785
GACGAA	58	317	0.138756	0.171723	1.23759
CCAGCT	719	3927	1.7201	2.1273	1.23673
CGAGTT	63	344	0.150718	0.186349	1.23641
CACCAG	455	2484	1.08852	1.34561	1.23619
TCTGCG	96	524	0.229665	0.283857	1.23596
AGCCAG	648	3537	1.55024	1.91603	1.23596
CGACTG	72	393	0.172249	0.212893	1.23596
GCTGCT	747	4077	1.78708	2.20856	1.23585
GGGCTA	166	906	0.397129	0.490791	1.23585
GAACGC	59	322	0.141148	0.174431	1.2358
GTGCTG	638	3481	1.52632	1.8857	1.23546
CTTGGT	418	2280	1	1.2351	1.2351
CGGCCG	64	349	0.15311	0.189057	1.23478
AGGATC	276	1505	0.660287	0.815276	1.23473
ACGGCA	82	447	0.196172	0.242145	1.23435
TCCGAT	40	218	0.0956938	0.118093	1.23407
GATGGC	303	1651	0.72488	0.894366	1.23381
GCGATC	56	305	0.133971	0.165222	1.23326
CACGTC	92	501	0.220096	0.271398	1.23309
CTTCCC	682	3713	1.63158	2.01138	1.23278
GGCCGG	174	947	0.416268	0.513001	1.23238
TTCGAG	113	615	0.270335	0.333153	1.23237
CGTCTA	43	234	0.102871	0.126761	1.23223
CCGGGG	145	789	0.34689	0.427411	1.23212
GCGAAC	32	174	0.076555	0.0942579	1.23124
CCTCCA	597	3246	1.42823	1.7584	1.23117
CGTTTT	167	908	0.399522	0.491874	1.23116
TACGTT	71	386	0.169856	0.209101	1.23104
GCTCCT	443	2408	1.05981	1.30444	1.23083
CGACGA	23	125	0.0550239	0.067714	1.23063
GTACAG	313	1701	0.748804	0.921452	1.23057
GCTGAG	663	3603	1.58612	1.95179	1.23054
GCTGGA	687	3733	1.64354	2.02221	1.2304
GGGGAC	305	1657	0.729665	0.897616	1.23018
ACCCGG	116	630	0.277512	0.341278	1.22978
TGCGGG	121	657	0.289474	0.355905	1.22949
AACGCT	63	342	0.150718	0.185265	1.22922
GACCTG	398	2160	0.952153	1.1701	1.2289
AGAGCC	471	2556	1.12679	1.38462	1.22881
TGCTGA	604	3276	1.44498	1.77465	1.22815
CTCCGT	137	743	0.327751	0.402492	1.22804
TCGGTG	71	385	0.169856	0.208559	1.22785
TGGCTG	720	3904	1.72249	2.11484	1.22778
AACCGA	55	298	0.131579	0.16143	1.22687
AAGCCG	91	493	0.217703	0.267064	1.22673
ACGCGA	12	65	0.0287081	0.0352113	1.22653
CGAGAG	118	639	0.282297	0.346154	1.22621
GAGCAC	280	1516	0.669856	0.821235	1.22599
CCACCT	615	3329	1.47129	1.80336	1.2257
CCCTCA	477	2582	1.14115	1.3987	1.2257
TGTCCC	402	2176	0.961722	1.17876	1.22568
CCTACC	255	1380	0.610048	0.747562	1.22542
TTCGGT	56	303	0.133971	0.164139	1.22518
GGTGGA	483	2613	1.1555	1.41549	1.225
CAGTCC	354	1915	0.84689	1.03738	1.22493
AGCCCA	516	2791	1.23445	1.51192	1.22477
AGTGCT	482	2606	1.15311	1.4117	1.22426
CACGCG	32	173	0.076555	0.0937161	1.22417
CGGCCT	170	919	0.406699	0.497833	1.22408
CGCAGA	89	481	0.212919	0.260563	1.22377
CCAGAC	362	1956	0.866029	1.05959	1.2235
CTCCCC	615	3323	1.47129	1.80011	1.22349
GAGCGA	97	524	0.232057	0.283857	1.22322
CGTGAC	90	486	0.215311	0.263272	1.22275
GTCGAG	50	270	0.119617	0.146262	1.22275
TGGGGG	577	3114	1.38038	1.68689	1.22205
GGGCAA	318	1716	0.760766	0.929577	1.2219
ACCCTC	336	1812	0.803828	0.981582	1.22113
GCAGAG	621	3348	1.48565	1.81365	1.22078
ACGTCC	72	388	0.172249	0.210184	1.22024
ATGCCG	72	388	0.172249	0.210184	1.22024
GGTCGT	49	264	0.117225	0.143012	1.21998
ACAGCG	96	517	0.229665	0.280065	1.21945
AAGGAG	624	3360	1.49282	1.82015	1.21927
ATCGCG	21	113	0.0502392	0.0612134	1.21844
GGCGAT	58	312	0.138756	0.169014	1.21807
GGCTGT	501	2695	1.19856	1.45991	1.21805
GTACCA	224	1204	0.535885	0.652221	1.21709
AGCCTG	784	4213	1.8756	2.28223	1.2168
AGCTCT	498	2676	1.19139	1.44962	1.21675
TGCCTC	656	3525	1.56938	1.90953	1.21675
CGAGTA	78	419	0.186603	0.226977	1.21637
GACAGC	358	1923	0.856459	1.04171	1.2163
GGGGCT	420	2256	1.00478	1.2221	1.21628
CAGGCT	671	3603	1.60526	1.95179	1.21587
GGATCC	215	1154	0.514354	0.625135	1.21538
GCTGTC	390	2093	0.933014	1.1338	1.2152
TGGGTG	509	2731	1.2177	1.47941	1.21492
GCCACC	501	2688	1.19856	1.45612	1.21489
ACGGGG	121	649	0.289474	0.351571	1.21452
TCCCAG	849	4552	2.0311	2.46587	1.21406
TGTGCC	510	2734	1.2201	1.48104	1.21387
TACCCC	183	981	0.437799	0.531419	1.21384
TGGACG	111	595	0.26555	0.322319	1.21378
TCGGCG	25	134	0.0598086	0.0725894	1.21369
CTCCTC	606	3248	1.44976	1.75948	1.21363
CATCGG	78	418	0.186603	0.226436	1.21346
GACCCG	73	391	0.174641	0.211809	1.21283
CAGAGC	601	3219	1.4378	1.74377	1.21281
CAGCAG	819	4386	1.95933	2.37595	1.21263
ACCTAG	209	1119	0.5	0.606176	1.21235
TGGTTA	305	1632	0.729665	0.884074	1.21162
ACACCG	77	412	0.184211	0.223185	1.21158
CGCTGA	95	508	0.227273	0.27519	1.21083
TTCGGG	78	417	0.186603	0.225894	1.21056
GACTGG	382	2042	0.913876	1.10618	1.21042
GGGCGA	90	481	0.215311	0.260563	1.21017
CCGAGA	154	823	0.368421	0.445829	1.21011
GCCTCA	552	2949	1.32057	1.59751	1.20971
TAGACG	47	251	0.11244	0.13597	1.20926
ACCTGC	438	2339	1.04785	1.26706	1.20921
CCAGGG	597	3188	1.42823	1.72698	1.20917
AGCGAG	136	726	0.325359	0.393283	1.20877
GGCCTT	422	2252	1.00957	1.21993	1.20837
GCTTGG	384	2049	0.91866	1.10997	1.20825
GGAGAC	406	2166	0.971292	1.17335	1.20803
CGGCGT	30	160	0.0717703	0.0866739	1.20766
GGCATC	270	1440	0.645933	0.780065	1.20766
AGGCCC	442	2357	1.05742	1.27681	1.20749
AGGAGG	778	4148	1.86124	2.24702	1.20727
GGGTGC	254	1354	0.607656	0.733478	1.20706
GGTGTA	185	986	0.442584	0.534128	1.20684
CGTCAA	58	309	0.138756	0.167389	1.20635
CGTTGA	52	277	0.124402	0.150054	1.2062
GCAGGT	358	1907	0.856459	1.03304	1.20618
ACAGGC	463	2464	1.10766	1.33478	1.20505
TCGTGG	115	612	0.27512	0.331528	1.20503
TTCCCC	561	2985	1.34211	1.61701	1.20483
GTCCCT	359	1910	0.858852	1.03467	1.20471
CGCAGC	125	665	0.299043	0.360238	1.20464
GCGTGT	109	579	0.260766	0.313651	1.20281
GGCCAA	406	2156	0.971292	1.16793	1.20245
GATACG	52	276	0.124402	0.149512	1.20185
GCGTCA	65	345	0.155502	0.186891	1.20185
GTCCTT	370	1963	0.885167	1.06338	1.20133
GACTAC	200	1061	0.478469	0.574756	1.20124
CCAGGA	765	4057	1.83014	2.19772	1.20085
GGATGC	278	1474	0.665072	0.798483	1.2006
GGTGGC	541	2868	1.29426	1.55363	1.2004
CGGACT	60	318	0.143541	0.172264	1.20011
CGGGAT	74	392	0.177033	0.212351	1.1995
TGCAGG	524	2775	1.25359	1.50325	1.19916
CGGCAC	88	466	0.210526	0.252438	1.19908
GGCTAC	176	932	0.421053	0.504875	1.19908
GAGGCT	575	3043	1.3756	1.64843	1.19834
GGCAGT	392	2074	0.937799	1.12351	1.19803
CTCTCC	581	3073	1.38995	1.66468	1.19765
CTCCCT	692	3660	1.6555	1.98267	1.19762
CTCCGG	122	645	0.291866	0.349404	1.19714
ACGAAT	56	296	0.133971	0.160347	1.19687
CAGACC	355	1876	0.849282	1.01625	1.1966
CTCCTG	922	4872	2.20574	2.63922	1.19652
ATGACG	74	391	0.177033	0.211809	1.19644
TGGCGA	92	486	0.220096	0.263272	1.19617
GCCTAG	199	1051	0.476077	0.569339	1.1959
GCGAGT	57	301	0.136364	0.163055	1.19574
AGCGTC	88	464	0.210526	0.251354	1.19393
TCTGGC	409	2155	0.978469	1.16739	1.19308
ACCCCC	361	1902	0.863636	1.03034	1.19302
CTGGCT	705	3713	1.6866	2.01138	1.19256
GGCTTC	440	2317	1.05263	1.25515	1.19239
CGATCT	79	416	0.188995	0.225352	1.19237
GCTGGT	474	2496	1.13397	1.35211	1.19237
TGACCC	324	1706	0.77512	0.92416	1.19228
TCGAGG	91	479	0.217703	0.25948	1.1919
ACGCTC	57	300	0.136364	0.162514	1.19177
CCTCAG	783	4120	1.87321	2.23185	1.19146
CTCGGA	92	484	0.220096	0.262189	1.19125
CCACTC	347	1825	0.830144	0.988624	1.19091
CGCATA	27	142	0.0645933	0.0769231	1.19088
GTGGGT	352	1849	0.842105	1.00163	1.18943
CCCTTC	581	3051	1.38995	1.65276	1.18908
GACGGT	64	336	0.15311	0.182015	1.18879
GGGACA	361	1895	0.863636	1.02654	1.18863
AGTTGG	387	2031	0.925837	1.10022	1.18835
GCTTCG	93	488	0.222488	0.264355	1.18818
AAGTCC	267	1401	0.638756	0.758938	1.18815
GGAGGC	749	3929	1.79187	2.12839	1.1878
ATGTCG	49	257	0.117225	0.13922	1.18763
GCGCGG	66	346	0.157895	0.187432	1.18707
ATCGCT	91	477	0.217703	0.258397	1.18692
CCCCTA	216	1132	0.516746	0.613218	1.18669
CCGCCC	221	1158	0.528708	0.627302	1.18648
GGAGGT	428	2242	1.02392	1.21452	1.18614
GTACCG	38	199	0.0909091	0.107801	1.18581
TAACGT	64	335	0.15311	0.181473	1.18525
GACAGG	365	1910	0.873206	1.03467	1.18491
GGACCT	345	1803	0.825359	0.976706	1.18337
GGGGCA	376	1965	0.899522	1.06446	1.18337
AGGCAG	773	4039	1.84928	2.18797	1.18315
ACGGCT	80	418	0.191388	0.226436	1.18313
GAAGCT	524	2737	1.25359	1.48267	1.18274
CGCACT	59	308	0.141148	0.166847	1.18207
GGGTAG	200	1044	0.478469	0.565547	1.18199
CCCTGT	580	3027	1.38756	1.63976	1.18176
GTCACG	78	407	0.186603	0.220477	1.18153
CGTGTC	101	527	0.241627	0.285482	1.1815
AGGCCT	489	2551	1.16986	1.38191	1.18126
ACGGGC	84	438	0.200957	0.23727	1.1807
GGTGTG	448	2335	1.07177	1.2649	1.18019
ATCCCG	76	396	0.181818	0.214518	1.17985
TGCAGT	710	3699	1.69856	2.00379	1.1797
GATTGG	277	1443	0.662679	0.78169	1.17959
CTCAGC	715	3723	1.71053	2.01679	1.17905
GTCGGC	58	302	0.138756	0.163597	1.17903
GCCAAG	512	2665	1.22488	1.44366	1.17861
GCCTTG	472	2456	1.12919	1.33044	1.17823
CAAGCC	327	1701	0.782297	0.921452	1.17788
CTCTGC	662	3443	1.58373	1.86511	1.17767
TCTCCC	594	3089	1.42105	1.67335	1.17754
AGTCGT	55	286	0.131579	0.15493	1.17746
TCGTCG	25	130	0.0598086	0.0704225	1.17746
GCGTAA	35	182	0.0837321	0.0985915	1.17746
AGGTCC	231	1201	0.552632	0.650596	1.17727
AAGCTC	340	1767	0.813397	0.957205	1.1768
TTGCCC	400	2078	0.956938	1.12568	1.17633
CCCTAA	247	1282	0.590909	0.694475	1.17526
GGTCCA	227	1178	0.543062	0.638137	1.17507
CGGTGA	80	415	0.191388	0.22481	1.17463
CGGCTT	91	472	0.217703	0.255688	1.17448
CTGCGG	173	897	0.413876	0.485915	1.17406
CCTCCC	975	5053	2.33254	2.73727	1.17352
TGAGGT	437	2264	1.04545	1.22644	1.17311
ACGAGT	68	352	0.162679	0.190683	1.17214
CCTGAC	460	2381	1.10048	1.28982	1.17205
CTCCAC	433	2241	1.03589	1.21398	1.17192
GCTCAC	413	2137	0.988038	1.15764	1.17165
CTAGCG	29	150	0.069378	0.0812568	1.17122
ATCGGT	41	212	0.0980861	0.114843	1.17084
CACCGT	123	636	0.294258	0.344529	1.17084
TTGCGT	65	336	0.155502	0.182015	1.1705
CGGTGG	153	790	0.366029	0.427952	1.16918
AGGGTC	277	1430	0.662679	0.774648	1.16896
AGGTGG	616	3180	1.47368	1.72264	1.16894
GCCGAC	74	382	0.177033	0.206934	1.1689
GGACCC	318	1640	0.760766	0.888407	1.16778
TAGGGC	166	856	0.397129	0.463705	1.16764
TCGCGT	13	67	0.0311005	0.0362947	1.16701
TGTCCG	98	505	0.23445	0.273564	1.16684
CCTCTC	584	3008	1.39713	1.62947	1.1663
CCGGCA	108	556	0.258373	0.301192	1.16572
CCCCAT	461	2373	1.10287	1.28548	1.16558
TGGACT	468	2409	1.11962	1.30498	1.16556
GGGGTG	442	2274	1.05742	1.23185	1.16496
GGTCTC	359	1846	0.858852	1	1.16435
GTGGTG	642	3301	1.53589	1.78819	1.16427
AGACTG	527	2709	1.26077	1.4675	1.16397
CTGCAG	920	4726	2.20096	2.56013	1.16319
AGGGTG	390	2003	0.933014	1.08505	1.16295
TTCGTC	59	303	0.141148	0.164139	1.16288
TACGCT	37	190	0.0885167	0.102925	1.16278
GCCAGA	440	2259	1.05263	1.22373	1.16254
TCAACG	60	308	0.143541	0.166847	1.16237
GGTGGG	638	3274	1.52632	1.77356	1.16199
GTCTGC	335	1719	0.801435	0.931203	1.16192
CCAAGC	353	1811	0.844498	0.98104	1.16168
CGGGAA	123	631	0.294258	0.34182	1.16163
GGAGGA	761	3900	1.82057	2.11268	1.16044
AGGATG	507	2598	1.21292	1.40737	1.16031
CCGAAC	41	210	0.0980861	0.113759	1.15979
AGGTGT	404	2069	0.966507	1.1208	1.15964
AGGCTA	224	1147	0.535885	0.621343	1.15947
CAACTC	266	1362	0.636364	0.737811	1.15942
CCTCTG	759	3886	1.81579	2.10509	1.15933
CTGGAG	889	4550	2.12679	2.46479	1.15892
GACCAG	453	2318	1.08373	1.25569	1.15867
CGGACC	71	363	0.169856	0.196641	1.15769
CTCTGG	651	3328	1.55742	1.80282	1.15757
AGCCCT	509	2602	1.2177	1.40953	1.15753
GCGTAC	18	92	0.0430622	0.0498375	1.15734
CAGACT	455	2325	1.08852	1.25948	1.15706
CCCTGC	716	3658	1.71292	1.98158	1.15685
CGTACT	37	189	0.0885167	0.102384	1.15666
CTTTGC	510	2605	1.2201	1.41116	1.1566
TGGCAG	631	3223	1.50957	1.74594	1.15658
CGTGGC	158	807	0.37799	0.437161	1.15654
GGCGTG	214	1093	0.511962	0.592091	1.15651
ACCCAG	588	3003	1.4067	1.62676	1.15644
CAGGCA	608	3105	1.45455	1.68202	1.15639
AGTCCC	338	1726	0.808612	0.934995	1.1563
CGCCGT	39	199	0.0933014	0.107801	1.1554
GCGTCC	78	398	0.186603	0.215601	1.1554
AGGTAC	166	847	0.397129	0.45883	1.15537
ACGGTC	49	250	0.117225	0.135428	1.15528
GCAGCT	586	2989	1.40191	1.61918	1.15498
TGCAGC	589	3004	1.40909	1.6273	1.15486
ACGGCG	30	153	0.0717703	0.0828819	1.15482
CGCGTC	30	153	0.0717703	0.0828819	1.15482
CAGGTT	401	2045	0.95933	1.1078	1.15476
AGTCCG	51	260	0.12201	0.140845	1.15438
GACTAG	155	790	0.370813	0.427952	1.15409
CTGGGT	579	2951	1.38517	1.59859	1.15408
CGAATA	52	265	0.124402	0.143554	1.15395
GCTGAA	525	2675	1.25598	1.44908	1.15374
CACGTT	107	545	0.255981	0.295233	1.15334
CTGCCA	657	3344	1.57177	1.81148	1.15251
GGGCCA	417	2121	0.997608	1.14897	1.15173
AAGATC	375	1907	0.897129	1.03304	1.1515
TGAGGG	412	2095	0.985646	1.13489	1.15141
GTGTGC	367	1866	0.87799	1.01083	1.1513
GGGTTC	275	1397	0.657895	0.756771	1.15029
GGGGTT	363	1844	0.868421	0.998917	1.15027
GTGGAG	576	2926	1.37799	1.58505	1.15026
GGCTCA	516	2621	1.23445	1.41983	1.15017
CATGGC	405	2057	0.9689	1.1143	1.15007
CGTAGG	38	193	0.0909091	0.10455	1.15005
CAGGTG	619	3143	1.48086	1.7026	1.14974
GAGAGC	374	1899	0.894737	1.02871	1.14974
TTGGGG	557	2828	1.33254	1.53196	1.14966
GAGGCC	613	3112	1.46651	1.68581	1.14954
GGCTGA	572	2903	1.36842	1.57259	1.1492
CACCTG	709	3598	1.69617	1.94908	1.1491
CGGGCG	82	416	0.196172	0.225352	1.14875
TCCTGC	671	3403	1.60526	1.84345	1.14838
AGGGGC	385	1952	0.921053	1.05742	1.14806
CGTGAA	120	608	0.287081	0.329361	1.14727
GGAGAT	440	2229	1.05263	1.20748	1.1471
ACTGAG	429	2173	1.02632	1.17714	1.14696
TGGGAG	830	4203	1.98565	2.27681	1.14664
GTTCGA	80	405	0.191388	0.219393	1.14633
GAACCC	315	1594	0.753589	0.863489	1.14584
CCTGGT	484	2449	1.15789	1.32665	1.14575
GGTCAG	386	1953	0.923445	1.05796	1.14567
AGCCGA	126	637	0.301435	0.34507	1.14476
GGGGAG	593	2996	1.41866	1.62297	1.14401
GGGAGG	919	4643	2.19856	2.51517	1.144
ACACGG	96	485	0.229665	0.26273	1.14397
TGACTC	328	1657	0.784689	0.897616	1.14391
CTTGCG	58	293	0.138756	0.158722	1.14389
GAGGGC	353	1782	0.844498	0.96533	1.14308
CTGGTT	460	2322	1.10048	1.25785	1.14301
GAAGAT	608	3068	1.45455	1.66197	1.14261
AGCTGC	637	3214	1.52392	1.74106	1.14249
TGTTGG	516	2603	1.23445	1.41008	1.14227
CACGGG	113	570	0.270335	0.308776	1.1422
AGGCTG	945	4765	2.26077	2.58126	1.14176
GTCAGT	340	1714	0.813397	0.928494	1.1415
CGATAC	26	131	0.062201	0.0709642	1.14089
GGAAGT	425	2141	1.01675	1.1598	1.1407
GGCCAC	379	1908	0.906699	1.03359	1.13994
GCATCC	268	1349	0.641148	0.730769	1.13978
ACGAGC	68	342	0.162679	0.185265	1.13884
TCCTCC	657	3304	1.57177	1.78982	1.13873
CGTTTC	113	568	0.270335	0.307692	1.13819
TTCACG	116	583	0.277512	0.315818	1.13803
CTGACC	477	2395	1.14115	1.2974	1.13692
GGTGGT	432	2169	1.03349	1.17497	1.1369
GCAGTC	293	1471	0.700957	0.796858	1.13681
TCCCCC	492	2470	1.17703	1.33803	1.13678
TCACCC	425	2133	1.01675	1.15547	1.13644
TGGCGT	108	542	0.258373	0.293608	1.13637
AGATGG	609	3056	1.45694	1.65547	1.13627
AACCGG	56	281	0.133971	0.152221	1.13622
AGTGGC	453	2273	1.08373	1.23131	1.13618
GGCTCT	425	2132	1.01675	1.15493	1.13591
ATCTCC	373	1871	0.892344	1.01354	1.13582
GGGTCA	254	1274	0.607656	0.690141	1.13574
CCAACC	320	1605	0.76555	0.869447	1.13572
CGACTC	65	326	0.155502	0.176598	1.13566
CTGGCA	523	2623	1.2512	1.42091	1.13564
ACCTGT	541	2713	1.29426	1.46966	1.13553
TGGTGA	547	2742	1.30861	1.48537	1.13508
TGACAG	492	2466	1.17703	1.33586	1.13494
CCCAGT	477	2390	1.14115	1.29469	1.13455
GGGAGA	582	2915	1.39234	1.57909	1.13412
GTCACC	320	1602	0.76555	0.867822	1.13359
TAGGAC	192	961	0.45933	0.520585	1.13336
CTCATC	398	1991	0.952153	1.07855	1.13275
TGAGCT	510	2551	1.2201	1.38191	1.13262
GTTAGC	167	835	0.399522	0.452329	1.13218
ACGCGG	31	155	0.0741627	0.0839653	1.13218
ACGTGC	103	515	0.246411	0.278982	1.13218
ATTCGG	47	235	0.11244	0.127302	1.13218
TGGTGT	495	2473	1.18421	1.33965	1.13126
TCTGCC	653	3262	1.5622	1.76706	1.13114
AAAGGC	425	2122	1.01675	1.14951	1.13058
CTCCCG	220	1098	0.526316	0.5948	1.13012
TTCCTG	872	4352	2.08612	2.35753	1.1301
GAGCTT	383	1911	0.916268	1.03521	1.12981
GGTGCC	356	1776	0.851675	0.96208	1.12963
GGGAAG	658	3282	1.57416	1.7779	1.12942
CGTGGG	161	803	0.385167	0.434995	1.12936
GTTACC	212	1057	0.507177	0.572589	1.12897
AGAGGG	494	2463	1.18182	1.33424	1.12897
ACCGTT	70	349	0.167464	0.189057	1.12894
GAACGA	70	349	0.167464	0.189057	1.12894
GCAGCA	614	3061	1.4689	1.65818	1.12886
TTGGGC	326	1625	0.779904	0.880282	1.1287
GTTTCG	65	324	0.155502	0.175515	1.12869
AGGAGT	509	2537	1.2177	1.37432	1.12862
CGACAA	58	289	0.138756	0.156555	1.12827
GTCCAG	404	2013	0.966507	1.09047	1.12825
AAGCCC	375	1868	0.897129	1.01192	1.12795
AGGACT	479	2385	1.14593	1.29198	1.12745
CGTTAG	46	229	0.110048	0.124052	1.12726
GGGCTT	388	1931	0.92823	1.04605	1.12693
CGGAGG	166	826	0.397129	0.447454	1.12672
CGTCAT	81	403	0.19378	0.21831	1.12659
CACGGT	118	587	0.282297	0.317985	1.12642
CGGCAT	77	383	0.184211	0.207476	1.1263
ACTACC	189	940	0.452153	0.509209	1.12619
CGTATC	37	184	0.0885167	0.099675	1.12606
ACTTAG	274	1362	0.655502	0.737811	1.12557
AGAAGC	602	2990	1.44019	1.61972	1.12465
TTGCTG	702	3486	1.67943	1.88841	1.12444
CAGACG	116	576	0.277512	0.312026	1.12437
GAGTAC	174	864	0.416268	0.468039	1.12437
CTTGCC	414	2055	0.990431	1.11322	1.12397
TCAGGC	406	2015	0.971292	1.09155	1.12381
GGACAG	517	2565	1.23684	1.38949	1.12342
TGGGAT	582	2887	1.39234	1.56392	1.12323
GGCGCG	71	352	0.169856	0.190683	1.12261
GGTGAA	445	2206	1.06459	1.19502	1.12251
ATGGCG	110	545	0.263158	0.295233	1.12189
GACCCT	406	2011	0.971292	1.08938	1.12158
CTCGCA	63	312	0.150718	0.169014	1.1214
ACTACT	270	1337	0.645933	0.724269	1.12128
AAGTTG	488	2415	1.16746	1.30823	1.12058
ACCGCT	78	386	0.186603	0.209101	1.12057
CCCGAG	190	940	0.454545	0.509209	1.12026
GTGCAG	525	2597	1.25598	1.40683	1.1201
CTGGTC	447	2211	1.06938	1.19772	1.12002
AGATCG	109	539	0.260766	0.291983	1.11971
TGCTTC	545	2694	1.30383	1.45937	1.1193
GTGTCC	373	1843	0.892344	0.998375	1.11882
GCCATC	387	1912	0.925837	1.03575	1.11872
AGAAGA	982	4851	2.34928	2.62784	1.11857
GTGCCA	447	2208	1.06938	1.1961	1.1185
GCCTGT	644	3181	1.54067	1.72319	1.11846
GCCTCG	146	721	0.349282	0.390574	1.11822
AGTCGC	48	237	0.114833	0.128386	1.11803
ACTGGT	366	1807	0.875598	0.978873	1.11795
TCTTGG	551	2720	1.31818	1.47346	1.11779
TGGAGG	724	3573	1.73206	1.93554	1.11748
ACCCTG	590	2911	1.41148	1.57692	1.11721
TCCCTC	604	2977	1.44498	1.61268	1.11606
AACGTC	84	414	0.200957	0.224269	1.116
GATGCC	336	1656	0.803828	0.897075	1.116
CCCCCT	467	2301	1.11722	1.24648	1.11569
CAAGGC	370	1823	0.885167	0.987541	1.11565
GTTCCT	440	2167	1.05263	1.17389	1.1152
CTCCAG	836	4114	2	2.2286	1.1143
TCCCAC	457	2248	1.0933	1.21777	1.11384
CTGGAC	519	2552	1.24163	1.38245	1.11342
TCTACC	264	1298	0.631579	0.703142	1.11331
GTTGAG	298	1465	0.712919	0.793608	1.11318
AGCGAC	71	349	0.169856	0.189057	1.11304
CGTGTA	82	403	0.196172	0.21831	1.11285
GGATTA	418	2054	1	1.11268	1.11268
TGTGGG	579	2845	1.38517	1.54117	1.11262
AGGAAC	428	2103	1.02392	1.13922	1.1126
CTTGCT	543	2668	1.29904	1.44529	1.11258
CTTCGT	114	560	0.272727	0.303359	1.11231
CGATGA	89	437	0.212919	0.236728	1.11182
CAGGAG	952	4674	2.27751	2.53196	1.11172
GACGTC	77	378	0.184211	0.204767	1.11159
CCCAAC	340	1669	0.813397	0.904117	1.11153
TCCAGG	627	3077	1.5	1.66685	1.11123
ACGCCT	151	741	0.361244	0.401408	1.11118
AAAGCG	97	476	0.232057	0.257855	1.11117
CAGGGT	441	2164	1.05502	1.17226	1.11113
GGCACA	408	2002	0.976077	1.08451	1.11109
GAGGGT	322	1580	0.770335	0.855905	1.11108
ACTTGC	316	1550	0.755981	0.839653	1.11068
CAACCA	303	1486	0.72488	0.804984	1.11051
TCGTGC	103	505	0.246411	0.273564	1.11019
CCGTAG	41	201	0.0980861	0.108884	1.11009
ACCACG	143	701	0.342105	0.37974	1.11001
TTGGGA	713	3494	1.70574	1.89274	1.10963
CTGACA	429	2102	1.02632	1.13868	1.10948
GGATCT	261	1278	0.624402	0.692308	1.10875
CCTTCC	777	3804	1.85885	2.06067	1.10857
GATGCT	448	2193	1.07177	1.18797	1.10842
GTGAGC	467	2286	1.11722	1.23835	1.10842
GGATGG	442	2163	1.05742	1.17172	1.1081
AGGGGG	372	1820	0.889952	0.985915	1.10783
TAGGGT	195	954	0.466507	0.516793	1.10779
CCGCTC	102	499	0.244019	0.270314	1.10776
TGGGGT	510	2495	1.2201	1.35157	1.10776
GCACCC	296	1447	0.708134	0.783857	1.10693
GAAGAA	1019	4980	2.4378	2.69772	1.10662
GCACTG	434	2121	1.03828	1.14897	1.10661
GCCAAC	291	1422	0.696172	0.770314	1.1065
ACCGGC	79	386	0.188995	0.209101	1.10638
CTAGTG	227	1109	0.543062	0.600758	1.10624
AGGGAC	349	1705	0.834928	0.923619	1.10623
GTTGGA	356	1739	0.851675	0.942037	1.1061
CATGGG	380	1856	0.909091	1.00542	1.10596
AGCACT	500	2442	1.19617	1.32286	1.10591
ACTAGT	195	952	0.466507	0.51571	1.10547
CCGGAG	127	620	0.303828	0.335861	1.10543
TCAGCC	624	3045	1.49282	1.64951	1.10496
GATCTT	332	1620	0.794258	0.877573	1.1049
CTACCA	281	1371	0.672249	0.742687	1.10478
ACGCCG	33	161	0.0789474	0.0872156	1.10473
CGCTAG	33	161	0.0789474	0.0872156	1.10473
CACTAC	231	1127	0.552632	0.610509	1.10473
GGACAA	353	1722	0.844498	0.932828	1.10459
ACAGCC	465	2267	1.11244	1.22806	1.10393
TGCGAG	79	385	0.188995	0.208559	1.10351
AGAGTG	458	2231	1.09569	1.20856	1.10301
CGGAAC	62	302	0.148325	0.163597	1.10296
GCTTCT	541	2635	1.29426	1.42741	1.10288
GACCAC	274	1334	0.655502	0.722644	1.10243
GCCGTA	37	180	0.0885167	0.0975081	1.10158
GGTAAC	148	720	0.354067	0.390033	1.10158
CCCTCT	583	2836	1.39474	1.53629	1.10149
TGGAAG	699	3398	1.67225	1.84074	1.10076
CTCACC	423	2056	1.01196	1.11376	1.10059
TCCCCA	660	3207	1.57895	1.73727	1.10027
TGGGGA	667	3241	1.59569	1.75569	1.10027
GCTTGC	276	1341	0.660287	0.726436	1.10018
CTTCGG	106	515	0.253589	0.278982	1.10013
ATCCTC	362	1758	0.866029	0.952329	1.09965
CACGAA	83	403	0.198565	0.21831	1.09944
TCGTTT	131	636	0.313397	0.344529	1.09934
TGCCAC	510	2476	1.2201	1.34128	1.09932
GTGTCT	454	2204	1.08612	1.19393	1.09926
TGAGCC	588	2854	1.4067	1.54605	1.09906
GGTACT	177	859	0.423445	0.46533	1.09892
ACGGGT	61	296	0.145933	0.160347	1.09877
ACCTGG	630	3057	1.50718	1.65601	1.09875
GCTGAC	325	1577	0.777512	0.85428	1.09873
GTCGAT	27	131	0.0645933	0.0709642	1.09863
AGAGCA	553	2683	1.32297	1.45341	1.0986
GAAACG	128	621	0.30622	0.336403	1.09857
CGATTG	40	194	0.0956938	0.105092	1.09821
CCCGCC	286	1387	0.684211	0.751354	1.09813
GGAGGG	649	3147	1.55263	1.70477	1.09799
GCCTTC	502	2434	1.20096	1.31853	1.0979
GTACTC	182	882	0.435407	0.47779	1.09734
GACACC	304	1473	0.727273	0.797941	1.09717
CCTCGA	97	470	0.232057	0.254605	1.09716
TACCAC	258	1250	0.617225	0.67714	1.09707
CACCCA	535	2592	1.2799	1.40412	1.09705
TTAGGG	257	1245	0.614833	0.674431	1.09693
TGGCAC	426	2063	1.01914	1.11755	1.09656
AAGGCT	442	2140	1.05742	1.15926	1.09632
CCAGAG	664	3214	1.58852	1.74106	1.09603
GGTGCT	398	1926	0.952153	1.04334	1.09577
AGGGAG	609	2947	1.45694	1.59642	1.09574
GCTAGA	203	982	0.485646	0.531961	1.09537
CCACCA	662	3201	1.58373	1.73402	1.09489
GATGAG	448	2166	1.07177	1.17335	1.09478
TTCGCG	12	58	0.0287081	0.0314193	1.09444
TTGGTC	311	1503	0.744019	0.814193	1.09432
ATCGTT	71	343	0.169856	0.185807	1.09391
TCCTGA	673	3251	1.61005	1.76111	1.09382
GATGAC	336	1623	0.803828	0.879198	1.09376
TGAGGA	701	3386	1.67703	1.83424	1.09374
TTCTGG	690	3332	1.65072	1.80498	1.09345
ATGCGT	64	309	0.15311	0.167389	1.09326
GCACTC	300	1448	0.717703	0.784399	1.09293
ATCAAG	403	1945	0.964115	1.05363	1.09285
TGGTGG	798	3851	1.90909	2.08613	1.09274
GGCCAT	367	1771	0.87799	0.959372	1.09269
CCTTGT	526	2538	1.25837	1.37486	1.09257
TGAGGC	582	2807	1.39234	1.52059	1.0921
GCTTCA	457	2204	1.0933	1.19393	1.09204
GTCTTA	308	1485	0.736842	0.804442	1.09174
CCTAGT	207	998	0.495215	0.540628	1.0917
CCATGG	452	2178	1.08134	1.17985	1.0911
GCATGG	401	1932	0.95933	1.04659	1.09096
AAGCGA	115	554	0.27512	0.300108	1.09083
TACGAG	60	289	0.143541	0.156555	1.09066
CAGGAT	455	2191	1.08852	1.18689	1.09037
GATGGT	354	1704	0.84689	0.923077	1.08996
TGTGCT	635	3056	1.51914	1.65547	1.08974
GGAACA	452	2175	1.08134	1.17822	1.0896
TCGAGA	148	712	0.354067	0.385699	1.08934
CCAAGG	547	2631	1.30861	1.42524	1.08913
GAAGTC	350	1683	0.837321	0.911701	1.08883
TGCCTG	833	4005	1.99282	2.16956	1.08868
GGTAGA	259	1245	0.619617	0.674431	1.08846
CCGGTG	93	447	0.222488	0.242145	1.08835
ACCAGC	520	2499	1.24402	1.35374	1.0882
ACTTGG	513	2465	1.22727	1.33532	1.08804
GGCAGA	627	3012	1.5	1.63164	1.08776
GGGGCG	142	682	0.339713	0.369447	1.08753
TCTTGA	518	2487	1.23923	1.34724	1.08715
CCACAC	427	2050	1.02153	1.11051	1.0871
ACACCC	321	1541	0.767943	0.834778	1.08703
GTTCCC	328	1574	0.784689	0.852654	1.08661
GGAGTT	514	2466	1.22967	1.33586	1.08636
ACACGA	83	398	0.198565	0.215601	1.0858
AACGGG	78	374	0.186603	0.2026	1.08573
GGACTT	442	2119	1.05742	1.14789	1.08556
GCGGCC	131	628	0.313397	0.340195	1.08551
GGGATC	212	1016	0.507177	0.550379	1.08518
TGCCGT	115	551	0.27512	0.298483	1.08492
GAAGCA	558	2673	1.33493	1.448	1.0847
GGGAAC	300	1437	0.717703	0.77844	1.08463
GGAGTC	339	1623	0.811005	0.879198	1.08409
CCCCGT	172	823	0.411483	0.445829	1.08347
GACGAT	65	311	0.155502	0.168472	1.08341
CCATCT	621	2971	1.48565	1.60943	1.08332
CTGTAC	384	1837	0.91866	0.995125	1.08323
CAGTGG	748	3577	1.78947	1.9377	1.08283
GAGGCA	619	2960	1.48086	1.60347	1.08279
AGCCAC	553	2644	1.32297	1.43229	1.08263
CACCCT	501	2395	1.19856	1.2974	1.08246
CAACGT	72	344	0.172249	0.186349	1.08186
TACGTC	45	215	0.107656	0.116468	1.08186
CACGTG	183	874	0.437799	0.473456	1.08145
GGATCA	347	1656	0.830144	0.897075	1.08063
ACGCAA	48	229	0.114833	0.124052	1.08029
GATGTC	286	1364	0.684211	0.738895	1.07992
GGTGCG	95	453	0.227273	0.245395	1.07974
GCAGTT	470	2241	1.1244	1.21398	1.07966
GTCCCA	366	1745	0.875598	0.945287	1.07959
AGAGGA	745	3550	1.7823	1.92308	1.07899
TCACGG	106	505	0.253589	0.273564	1.07877
CCGTCG	38	181	0.0909091	0.0980498	1.07855
TCTACG	59	281	0.141148	0.152221	1.07845
GATGGA	500	2381	1.19617	1.28982	1.07829
ACTGGG	487	2319	1.16507	1.25623	1.07824
GTGGTC	289	1376	0.691388	0.745395	1.07812
CGGAAT	67	319	0.160287	0.172806	1.0781
AGCACC	368	1752	0.880383	0.949079	1.07803
AGGGGT	311	1480	0.744019	0.801733	1.07757
CTTACC	273	1299	0.65311	0.703684	1.07744
AAGGCC	380	1807	0.909091	0.978873	1.07676
CCCGAA	77	366	0.184211	0.198267	1.0763
GCCTTA	291	1383	0.696172	0.749187	1.07615
GGACTC	330	1568	0.789474	0.849404	1.07591
GGCACT	317	1506	0.758373	0.815818	1.07575
TGTTGC	516	2451	1.23445	1.32774	1.07557
CTCAGG	618	2935	1.47847	1.58992	1.07539
CGAGCA	95	451	0.227273	0.244312	1.07497
GTACGT	63	299	0.150718	0.161972	1.07467
GTGGGG	578	2743	1.38278	1.48592	1.07459
CTGAAC	415	1969	0.992823	1.06663	1.07434
GTCAGC	332	1575	0.794258	0.853196	1.0742
TCGGTA	39	185	0.0933014	0.100217	1.07412
CGAAAC	74	351	0.177033	0.190141	1.07404
GGGATT	506	2400	1.21053	1.30011	1.074
CTACTG	361	1712	0.863636	0.927411	1.07384
GGTTAC	150	711	0.358852	0.385157	1.0733
TTACCG	61	289	0.145933	0.156555	1.07278
GTGTGG	578	2738	1.38278	1.48321	1.07263
TCCACT	394	1866	0.942584	1.01083	1.07241
TAGGTT	271	1283	0.648325	0.695016	1.07202
TGGATC	329	1557	0.787081	0.843445	1.07161
CCTCAT	482	2280	1.15311	1.2351	1.07111
TGGCTC	613	2899	1.46651	1.57042	1.07086
GGGTAC	147	695	0.351675	0.37649	1.07056
CCCACT	474	2241	1.13397	1.21398	1.07055
TCCCTA	290	1371	0.69378	0.742687	1.07049
CCTGTT	572	2704	1.36842	1.46479	1.07042
AGCAGT	568	2685	1.35885	1.4545	1.07039
CCGTGA	135	638	0.322967	0.345612	1.07012
CACCAC	554	2618	1.32536	1.4182	1.07005
AAGAAG	895	4229	2.14115	2.2909	1.06994
CCTGCA	663	3132	1.58612	1.69664	1.06968
GCTCGC	76	359	0.181818	0.194475	1.06961
TCTGTG	781	3689	1.86842	1.99837	1.06955
CTAGGC	195	921	0.466507	0.498917	1.06947
ACAGAC	406	1917	0.971292	1.03846	1.06915
TTGGCT	582	2748	1.39234	1.48862	1.06915
CCGATT	43	203	0.102871	0.109967	1.06899
TGTGGT	615	2903	1.47129	1.57259	1.06885
CAGCAC	574	2709	1.37321	1.4675	1.06867
AGACCC	409	1930	0.978469	1.0455	1.06851
TACCCG	53	250	0.126794	0.135428	1.06809
AGCTTC	501	2363	1.19856	1.28007	1.068
GGAAGA	807	3806	1.93062	2.06176	1.06792
ATGCAG	507	2391	1.21292	1.29523	1.06786
TCCACC	470	2216	1.1244	1.20043	1.06762
GCACGT	105	495	0.251196	0.268147	1.06748
TCGATA	42	198	0.100478	0.107259	1.06748
AGTTGA	464	2187	1.11005	1.18472	1.06727
AGAGGC	530	2498	1.26794	1.3532	1.06724
CGGGGT	115	542	0.27512	0.293608	1.0672
GCCTTT	578	2724	1.38278	1.47562	1.06715
CGAAAT	73	344	0.174641	0.186349	1.06704
TTGACC	302	1423	0.722488	0.770856	1.06695
CTACAG	420	1979	1.00478	1.07205	1.06694
GACGCA	59	278	0.141148	0.150596	1.06693
CAGATC	375	1766	0.897129	0.956663	1.06636
GAGAAG	776	3654	1.85646	1.97941	1.06623
GGTACC	170	800	0.406699	0.433369	1.06558
CCAGTC	384	1807	0.91866	0.978873	1.06554
GGTTTT	802	3773	1.91866	2.04388	1.06526
TCAAGG	408	1919	0.976077	1.03954	1.06502
CCTCAA	434	2041	1.03828	1.10563	1.06487
TTGCAG	641	3014	1.53349	1.63272	1.06471
TTGAGG	493	2318	1.17943	1.25569	1.06466
AGTGGG	459	2157	1.09809	1.16847	1.0641
CCTTAG	289	1358	0.691388	0.735645	1.06401
CCTAAG	259	1217	0.619617	0.659263	1.06398
GTCCAC	229	1076	0.547847	0.582882	1.06395
CGAAGC	86	404	0.205742	0.218852	1.06372
AACGAG	89	418	0.212919	0.226436	1.06348
TCTCGG	135	634	0.322967	0.343445	1.06341
CCCATG	414	1944	0.990431	1.05309	1.06326
GGGTTG	320	1502	0.76555	0.813651	1.06283
CTGTTG	623	2924	1.49043	1.58397	1.06276
GTGGTA	269	1262	0.643541	0.68364	1.06231
CATCGA	90	422	0.215311	0.228602	1.06173
TCGCTG	125	586	0.299043	0.317443	1.06153
AGCTGT	668	3130	1.59809	1.69556	1.06099
TGCGAT	60	281	0.143541	0.152221	1.06047
GTGCTT	457	2140	1.0933	1.15926	1.06033
ACGTGG	173	810	0.413876	0.438787	1.06019
GGAGTG	484	2266	1.15789	1.22752	1.06013
GGATGA	447	2092	1.06938	1.13326	1.05974
GTCCTC	352	1647	0.842105	0.892199	1.05949
CTACCT	364	1703	0.870813	0.922535	1.05939
TGCTCC	462	2161	1.10526	1.17064	1.05915
AAGCTG	730	3414	1.74641	1.8494	1.05897
CCTTGC	380	1777	0.909091	0.962622	1.05888
CAGATG	657	3072	1.57177	1.66414	1.05877
GTTAGG	194	907	0.464115	0.491333	1.05864
CGTGCC	163	762	0.389952	0.412784	1.05855
AACGGA	86	402	0.205742	0.217768	1.05845
CAAGGA	559	2612	1.33732	1.41495	1.05805
GACTAT	229	1070	0.547847	0.579632	1.05802
CTAAGT	253	1182	0.605263	0.640303	1.05789
CAAGAT	478	2233	1.14354	1.20964	1.0578
CTGAAG	799	3731	1.91148	2.02113	1.05736
CTGCTC	624	2913	1.49282	1.57801	1.05706
TAGCGA	33	154	0.0789474	0.0834236	1.0567
CGCGGT	45	210	0.107656	0.113759	1.0567
GAGTTC	392	1829	0.937799	0.990791	1.05651
TCCAGC	679	3168	1.6244	1.71614	1.05648
TGGATG	544	2538	1.30144	1.37486	1.05642
GAGGAT	454	2118	1.08612	1.14735	1.05637
GTGGCT	655	3055	1.56699	1.65493	1.05612
TGGACC	384	1791	0.91866	0.970206	1.05611
TCTGGA	674	3143	1.61244	1.7026	1.05592
CGTCCA	92	429	0.220096	0.232394	1.05588
AACTCG	65	303	0.155502	0.164139	1.05554
ACAACG	56	261	0.133971	0.141387	1.05535
CGATCA	56	261	0.133971	0.141387	1.05535
AGAACG	106	494	0.253589	0.267606	1.05528
CTTGAT	409	1906	0.978469	1.0325	1.05522
ATGCAC	275	1281	0.657895	0.693933	1.05478
CCTGTC	616	2869	1.47368	1.55417	1.05462
GCGTTA	35	163	0.0837321	0.088299	1.05454
TAGCCA	347	1616	0.830144	0.875406	1.05452
ACTCCG	99	461	0.236842	0.249729	1.05441
CCGTTT	128	596	0.30622	0.32286	1.05434
CCAGAT	479	2229	1.14593	1.20748	1.05371
CTCTGT	812	3778	1.94258	2.04659	1.05354
GAGGAA	780	3628	1.86603	1.96533	1.05322
ACTCAG	488	2269	1.16746	1.22914	1.05283
GTGCCT	523	2431	1.2512	1.3169	1.05251
TTCTCG	108	502	0.258373	0.271939	1.05251
TGTCCT	620	2881	1.48325	1.56067	1.05219
CCCTAG	226	1050	0.54067	0.568797	1.05202
CTTGTG	494	2295	1.18182	1.24323	1.05196
CCTCAC	519	2411	1.24163	1.30607	1.0519
AGGCTT	467	2169	1.11722	1.17497	1.05169
AAGGTT	391	1816	0.935407	0.983749	1.05168
CTCGCT	149	692	0.356459	0.374865	1.05163
ACAGAG	666	3093	1.5933	1.67551	1.0516
CGTGTT	131	608	0.313397	0.329361	1.05094
ATCACC	351	1629	0.839713	0.882449	1.05089
CTGTGT	866	4019	2.07177	2.17714	1.05086
GCCACT	470	2181	1.1244	1.18147	1.05076
GCAGTA	328	1522	0.784689	0.824485	1.05072
CCCACA	480	2227	1.14833	1.20639	1.05057
CATCGC	83	385	0.198565	0.208559	1.05033
GAAGGG	539	2500	1.28947	1.35428	1.05026
CACCTC	523	2425	1.2512	1.31365	1.04992
GAGGTT	410	1901	0.980861	1.02979	1.04989
GTGGAT	436	2021	1.04306	1.0948	1.0496
CTTGAG	496	2299	1.1866	1.2454	1.04955
CTGCAC	537	2489	1.28469	1.34832	1.04953
GCTAAG	230	1066	0.550239	0.577465	1.04948
TCCTTG	542	2512	1.29665	1.36078	1.04946
TTGAGC	383	1775	0.916268	0.961538	1.04941
ATGAGG	484	2243	1.15789	1.21506	1.04937
CCCATC	500	2317	1.19617	1.25515	1.0493
GAGCTC	360	1668	0.861244	0.903575	1.04915
ACAGGT	392	1816	0.937799	0.983749	1.049
GAGACC	460	2131	1.10048	1.15439	1.04899
GTATGG	233	1079	0.557416	0.584507	1.0486
GAGTGT	357	1653	0.854067	0.89545	1.04845
TTAACG	54	250	0.129187	0.135428	1.04831
TACCCT	298	1379	0.712919	0.747021	1.04783
GGTGTT	386	1786	0.923445	0.967497	1.0477
AGGCAC	383	1772	0.916268	0.959913	1.04763
CAGTCG	77	356	0.184211	0.192849	1.0469
GCCATG	454	2099	1.08612	1.13705	1.04689
TTCCCT	743	3434	1.77751	1.86024	1.04654
CTCACT	624	2883	1.49282	1.56176	1.04618
GGTTCA	350	1617	0.837321	0.875948	1.04613
AAACGC	84	388	0.200957	0.210184	1.04592
TGGAGT	634	2928	1.51675	1.58613	1.04575
AGGCCA	627	2894	1.5	1.56771	1.04514
GAGGTC	338	1560	0.808612	0.84507	1.04509
AGGAAG	908	4190	2.17225	2.26977	1.0449
ACATGG	514	2371	1.22967	1.2844	1.04451
AGGGTT	351	1619	0.839713	0.877031	1.04444
GAGATG	635	2928	1.51914	1.58613	1.0441
CCCAAG	509	2347	1.2177	1.2714	1.04409
TAGCAG	329	1517	0.787081	0.821777	1.04408
TGACCT	529	2438	1.26555	1.32069	1.04357
TCGGCC	138	636	0.330144	0.344529	1.04357
GTGGAC	370	1705	0.885167	0.923619	1.04344
AGTCCT	418	1926	1	1.04334	1.04334
TTGTGG	573	2640	1.37081	1.43012	1.04326
ATCGAT	56	258	0.133971	0.139762	1.04322
GGTTAA	254	1170	0.607656	0.633803	1.04303
CTCGGT	81	373	0.19378	0.202059	1.04272
AAGCGT	86	396	0.205742	0.214518	1.04266
CAAGGG	397	1827	0.949761	0.989707	1.04206
CTAAAG	402	1850	0.961722	1.00217	1.04205
ATCTCG	103	474	0.246411	0.256771	1.04204
CTCCTA	339	1560	0.811005	0.84507	1.042
GCTCCA	405	1863	0.9689	1.00921	1.0416
GCCCAA	302	1389	0.722488	0.752438	1.04145
CTCAGT	516	2373	1.23445	1.28548	1.04134
AACACC	309	1421	0.739234	0.769772	1.04131
TTAGCC	310	1425	0.741627	0.771939	1.04087
CTTAGC	243	1117	0.58134	0.605092	1.04086
GTTCTG	550	2528	1.31579	1.36945	1.04078
AGGGCA	461	2118	1.10287	1.14735	1.04033
TCCCGT	106	487	0.253589	0.263814	1.04032
GAAGCC	512	2352	1.22488	1.27411	1.04019
CGCGGC	54	248	0.129187	0.134345	1.03993
TGCCTT	732	3360	1.7512	1.82015	1.03938
TGTGGC	624	2864	1.49282	1.55146	1.03928
ACCCGT	73	335	0.174641	0.181473	1.03912
GACCTC	411	1886	0.983254	1.02167	1.03907
GTGTCA	350	1606	0.837321	0.869989	1.03902
CGAGGT	109	500	0.260766	0.270856	1.0387
GCAGAC	351	1610	0.839713	0.872156	1.03864
CCTTTG	647	2967	1.54785	1.60726	1.03838
GAGTCA	335	1536	0.801435	0.832069	1.03822
GCTTTG	607	2783	1.45215	1.50758	1.03817
AATGGG	431	1976	1.0311	1.07042	1.03814
AAGTGC	449	2058	1.07416	1.11484	1.03787
AGTCAG	424	1943	1.01435	1.05255	1.03765
GTCAGA	388	1778	0.92823	0.963164	1.03764
GCCGGA	98	449	0.23445	0.243229	1.03744
CGATAA	43	197	0.102871	0.106717	1.03739
ATGCGG	69	316	0.165072	0.171181	1.03701
TGAAGG	609	2789	1.45694	1.51083	1.03699
GAGAGG	563	2578	1.34689	1.39653	1.03686
GCCAGT	413	1890	0.988038	1.02384	1.03623
GATCCC	263	1203	0.629187	0.651679	1.03575
TGACCA	427	1953	1.02153	1.05796	1.03566
TTCGGC	68	311	0.162679	0.168472	1.03561
CTGGAA	799	3654	1.91148	1.97941	1.03554
TTACGA	63	288	0.150718	0.156013	1.03513
CAGTTC	453	2070	1.08373	1.12134	1.03471
AAAGGT	462	2111	1.10526	1.14355	1.03464
TCTGGT	456	2083	1.09091	1.12839	1.03435
GACTGT	442	2019	1.05742	1.09372	1.03433
GCGAGG	118	539	0.282297	0.291983	1.03431
CAGGGG	488	2228	1.16746	1.20693	1.03381
GGCCTA	195	890	0.466507	0.482124	1.03348
GCGATA	32	146	0.076555	0.0790899	1.03311
TACCTG	431	1966	1.0311	1.06501	1.03288
TGGTTG	419	1911	1.00239	1.03521	1.03274
ACCAAG	437	1993	1.04545	1.07963	1.03269
GAGAGT	352	1605	0.842105	0.869447	1.03247
TCAGAC	363	1655	0.868421	0.896533	1.03237
GTGACT	433	1974	1.03589	1.06934	1.0323
TGCCAG	618	2817	1.47847	1.526	1.03215
CTTCCT	958	4366	2.29187	2.36511	1.03196
CGTTAT	79	360	0.188995	0.195016	1.03186
TGCTCT	609	2775	1.45694	1.50325	1.03179
GTCTCC	418	1904	1	1.03142	1.03142
CTCAAC	291	1325	0.696172	0.717768	1.03102
GGTACA	217	988	0.519139	0.535211	1.03096
TGTGGA	747	3400	1.78708	1.84182	1.03063
GATAGG	167	760	0.399522	0.411701	1.03049
TAGGGA	273	1242	0.65311	0.672806	1.03016
CATCTC	577	2625	1.38038	1.42199	1.03014
TGGTCT	557	2534	1.33254	1.3727	1.03014
GTGCGG	104	473	0.248804	0.25623	1.02985
CTAGGT	210	955	0.502392	0.517335	1.02974
GTCGCA	53	241	0.126794	0.130553	1.02964
CCGTTG	79	359	0.188995	0.194475	1.02899
AGCTGA	649	2947	1.55263	1.59642	1.02821
GCACAG	533	2420	1.27512	1.31094	1.02809
AGACCA	548	2488	1.311	1.34778	1.02805
AGGACA	545	2474	1.30383	1.3402	1.02789
AAGCAG	725	3291	1.73445	1.78277	1.02786
TCGTAA	65	295	0.155502	0.159805	1.02767
TGCAAC	348	1578	0.832536	0.854821	1.02677
TCCGTT	88	399	0.210526	0.216143	1.02668
ACCATG	477	2162	1.14115	1.17118	1.02632
GGGGGG	365	1654	0.873206	0.895991	1.02609
CGCGCC	64	290	0.15311	0.157096	1.02604
CCAGTT	503	2279	1.20335	1.23456	1.02594
AGTTAC	310	1404	0.741627	0.760563	1.02553
CCACAA	371	1680	0.88756	0.910076	1.02537
AGTGTC	366	1657	0.875598	0.897616	1.02515
TGGGAA	811	3671	1.94019	1.98862	1.02496
CATCTG	620	2806	1.48325	1.52004	1.0248
ACCTCA	576	2606	1.37799	1.4117	1.02446
GACTTG	432	1954	1.03349	1.0585	1.0242
CCAGCA	822	3718	1.96651	2.01408	1.02419
CGACCC	71	321	0.169856	0.173889	1.02374
AGCAGA	721	3259	1.72488	1.76544	1.02351
TCAGCT	658	2974	1.57416	1.61105	1.02343
CATCTA	316	1428	0.755981	0.773564	1.02326
TCTCGT	85	384	0.203349	0.208017	1.02296
GGGTTT	555	2507	1.32775	1.35807	1.02284
GATCTG	364	1644	0.870813	0.890574	1.02269
ATAGGG	192	867	0.45933	0.469664	1.0225
GCTACT	380	1715	0.909091	0.929036	1.02194
CGGAGT	88	397	0.210526	0.21506	1.02153
ACGATG	94	424	0.22488	0.229686	1.02137
AGCCTT	619	2792	1.48086	1.51246	1.02134
ATTGCG	59	266	0.141148	0.144095	1.02088
CTCTAC	372	1677	0.889952	0.908451	1.02079
AGATGC	483	2177	1.1555	1.17931	1.0206
TGTCCA	513	2312	1.22727	1.25244	1.0205
GTCCAT	295	1329	0.705742	0.719935	1.02011
CGAGAC	163	734	0.389952	0.397616	1.01965
ATGGAC	339	1526	0.811005	0.826652	1.01929
AGATTC	383	1724	0.916268	0.933911	1.01926
GCAGAT	461	2075	1.10287	1.12405	1.01921
CCTCTA	298	1341	0.712919	0.726436	1.01896
AATCGC	72	324	0.172249	0.175515	1.01896
CCTGTA	616	2771	1.47368	1.50108	1.01859
TACAGG	527	2370	1.26077	1.28386	1.01832
CGTCCT	143	643	0.342105	0.348321	1.01817
GACATC	309	1389	0.739234	0.752438	1.01786
ATGGCA	484	2175	1.15789	1.17822	1.01756
ATTGGG	322	1447	0.770335	0.783857	1.01755
TCATCC	401	1802	0.95933	0.976165	1.01755
ACCCCA	551	2476	1.31818	1.34128	1.01752
AGGTTA	252	1132	0.602871	0.613218	1.01716
AGTCTG	489	2196	1.16986	1.1896	1.01688
TCTGCA	676	3035	1.61722	1.6441	1.01662
AGAACC	428	1921	1.02392	1.04063	1.01631
ACCGGT	39	175	0.0933014	0.0947996	1.01606
CCGTTC	78	350	0.186603	0.189599	1.01606
GTTGGT	343	1539	0.820574	0.833694	1.01599
ATGGGA	495	2221	1.18421	1.20314	1.01599
GCATAG	179	803	0.42823	0.434995	1.0158
GCGTAG	33	148	0.0789474	0.0801733	1.01553
TTTGCC	555	2489	1.32775	1.34832	1.01549
TCCTGT	746	3345	1.78469	1.81203	1.01532
GCCCAC	433	1941	1.03589	1.05146	1.01504
TGGGCG	193	865	0.461722	0.468581	1.01485
ACTGGC	391	1752	0.935407	0.949079	1.01462
GGTTGT	310	1389	0.741627	0.752438	1.01458
CGAAAG	75	336	0.179426	0.182015	1.01443
TTAGGC	188	842	0.449761	0.456121	1.01414
ACAGCT	569	2548	1.36124	1.38028	1.01399
TACTTC	371	1661	0.88756	0.899783	1.01377
CACTTG	512	2292	1.22488	1.2416	1.01365
CGTCGA	21	94	0.0502392	0.0509209	1.01357
CAGTTT	832	3724	1.99043	2.01733	1.01352
CACAGC	593	2654	1.41866	1.4377	1.01342
TAGCTG	499	2233	1.19378	1.20964	1.01329
CTCTTG	569	2546	1.36124	1.3792	1.01319
GTAGAC	192	859	0.45933	0.46533	1.01306
CAGCAT	553	2474	1.32297	1.3402	1.01302
TCTTCC	728	3256	1.74163	1.76381	1.01274
GACAGT	424	1895	1.01435	1.02654	1.01202
GCTGAT	401	1792	0.95933	0.970748	1.0119
TTGTCC	391	1747	0.935407	0.946371	1.01172
ACTGTT	639	2855	1.52871	1.54659	1.0117
ACAGTC	368	1644	0.880383	0.890574	1.01158
GAAGGA	744	3323	1.7799	1.80011	1.01135
CAGCCA	717	3202	1.71531	1.73456	1.01122
TTGGTT	638	2849	1.52632	1.54334	1.01115
TTGATC	303	1353	0.72488	0.732936	1.01111
GTATAC	198	884	0.473684	0.478873	1.01095
CTTTCG	93	415	0.222488	0.22481	1.01044
GAGATC	327	1459	0.782297	0.790358	1.0103
GCGACG	26	116	0.062201	0.0628386	1.01025
ATGGAT	415	1851	0.992823	1.00271	1.00996
ACCCTA	205	914	0.490431	0.495125	1.00957
CCTAGC	201	896	0.480861	0.485374	1.00938
CAGGGA	665	2964	1.59091	1.60563	1.00926
ACTCGC	68	303	0.162679	0.164139	1.00897
TCCTCT	713	3177	1.70574	1.72102	1.00896
CAAAGG	494	2201	1.18182	1.19231	1.00888
GAGCCA	656	2922	1.56938	1.58288	1.0086
CCAGTG	652	2904	1.55981	1.57313	1.00854
TCAGGG	478	2129	1.14354	1.1533	1.00854
CATCGT	119	530	0.284689	0.287107	1.00849
CCAACT	364	1621	0.870813	0.878115	1.00838
AACATC	401	1785	0.95933	0.966956	1.00795
TGTGCG	113	503	0.270335	0.272481	1.00794
GAACTG	508	2259	1.21531	1.22373	1.00692
TACAGA	558	2481	1.33493	1.34399	1.00679
TCTCCT	772	3430	1.84689	1.85807	1.00605
GCCCCG	224	995	0.535885	0.539003	1.00582
ACCGAT	43	191	0.102871	0.103467	1.0058
AGATTG	514	2283	1.22967	1.23673	1.00574
TTGGAG	638	2833	1.52632	1.53467	1.00547
GGAGAA	888	3942	2.1244	2.13543	1.00519
TCGGTC	62	275	0.148325	0.148971	1.00435
TCCTCA	614	2723	1.4689	1.47508	1.00421
TCTGTC	665	2949	1.59091	1.59751	1.00415
TCTAAG	318	1410	0.760766	0.763814	1.00401
TGAAGA	1060	4700	2.53589	2.54605	1.00401
GGAAGG	694	3077	1.66029	1.66685	1.00395
AAGTAC	323	1432	0.772727	0.775731	1.00389
CAGTCT	527	2336	1.26077	1.26544	1.00371
TTAGCT	393	1742	0.940191	0.943662	1.00369
CCTTTC	708	3138	1.69378	1.69989	1.00361
GCAAGT	315	1396	0.753589	0.75623	1.0035
AGGAGA	894	3958	2.13876	2.1441	1.0025
GTCAGG	408	1806	0.976077	0.978332	1.00231
GAGTTG	394	1744	0.942584	0.944745	1.00229
ACAAGA	535	2366	1.2799	1.28169	1.0014
GCCTAC	199	880	0.476077	0.476706	1.00132
AACCCT	391	1729	0.935407	0.93662	1.0013
TCGTTA	64	283	0.15311	0.153304	1.00127
TTTCCC	793	3506	1.89713	1.89924	1.00111
CGGTCG	19	84	0.0454545	0.0455038	1.00108
TGAGCA	530	2343	1.26794	1.26923	1.00102
ATGGAG	593	2621	1.41866	1.41983	1.00082
AGGTGA	482	2130	1.15311	1.15385	1.00064
TTCAGC	567	2505	1.35646	1.35699	1.00039
AAAGGA	945	4174	2.26077	2.26111	1.00015
CCACAG	676	2985	1.61722	1.61701	0.999867
CTGAGA	691	3051	1.65311	1.65276	0.99979
CCAAGA	612	2699	1.46411	1.46208	0.99861
CTTGTC	400	1764	0.956938	0.95558	0.998581
GTGGAA	605	2668	1.44737	1.44529	0.998562
CAGAAG	892	3932	2.13397	2.13001	0.998144
TTGGGT	417	1838	0.997608	0.995666	0.998054
CGAAGG	96	423	0.229665	0.229144	0.997732
AGTCAC	399	1758	0.954545	0.952329	0.997678
GTGAAG	557	2454	1.33254	1.32936	0.997617
ATCATC	379	1669	0.906699	0.904117	0.997153
TCTCTG	821	3615	1.96411	1.95829	0.997033
GTTGAT	355	1563	0.849282	0.846696	0.996954
AGACTA	276	1215	0.660287	0.65818	0.996809
CACAGG	565	2487	1.35167	1.34724	0.996717
GACGTG	127	559	0.303828	0.302817	0.996673
CGTTAC	40	176	0.0956938	0.0953413	0.996316
CTGATG	570	2507	1.36364	1.35807	0.995919
AGTCTC	427	1878	1.02153	1.01733	0.995892
AGAAGG	757	3329	1.811	1.80336	0.995778
ACTACG	63	277	0.150718	0.150054	0.995598
AATCGG	48	211	0.114833	0.114301	0.995373
GTGGGA	564	2479	1.34928	1.3429	0.995273
ATGCTG	693	3046	1.65789	1.65005	0.995271
CTGGAT	548	2408	1.311	1.30444	0.994994
ATCCTG	582	2557	1.39234	1.38516	0.994838
CCAAGT	440	1933	1.05263	1.04713	0.994772
CCCCGC	236	1036	0.564593	0.561213	0.994014
GACCTT	372	1633	0.889952	0.884615	0.994003
GCACTT	515	2260	1.23206	1.22427	0.993678
TGCTGT	871	3822	2.08373	2.07042	0.993613
ACACCA	451	1979	1.07895	1.07205	0.993605
GATGCA	384	1685	0.91866	0.912784	0.993604
TTACAG	663	2907	1.58612	1.57476	0.992833
ATCTTG	476	2087	1.13876	1.13055	0.992796
TTTGCA	789	3458	1.88756	1.87324	0.992413
TGCGTC	68	298	0.162679	0.16143	0.99232
AGATGA	723	3168	1.72967	1.71614	0.992182
CACTCC	483	2115	1.1555	1.14572	0.991534
AAGAAC	586	2566	1.40191	1.39003	0.991525
GGTGAT	355	1554	0.849282	0.84182	0.991214
GGATAC	184	805	0.440191	0.436078	0.990655
TCTGAC	376	1645	0.899522	0.891116	0.990655
TCGGAC	48	210	0.114833	0.113759	0.990655
ACTCTG	633	2768	1.51435	1.49946	0.990164
CACTGC	745	3257	1.7823	1.76436	0.989934
AAAAGG	808	3532	1.93301	1.91333	0.989815
TGTCTT	782	3418	1.87081	1.85157	0.989714
GTTGCC	360	1573	0.861244	0.852113	0.989397
GCAACC	271	1184	0.648325	0.641387	0.989298
GAAGAC	516	2254	1.23445	1.22102	0.98912
TGGTAC	256	1118	0.61244	0.605634	0.988886
CTACTT	425	1856	1.01675	1.00542	0.988857
CATCAC	420	1834	1.00478	0.993499	0.988769
TGAGAG	521	2275	1.24641	1.23239	0.988754
TCAGTG	630	2750	1.50718	1.48971	0.988409
TTTTTT	5384	23500	12.8804	12.7302	0.988342
GTCTCA	516	2252	1.23445	1.21993	0.988242
GAGGGA	541	2361	1.29426	1.27898	0.988196
TGAAGC	541	2361	1.29426	1.27898	0.988196
GAGTGA	426	1859	1.01914	1.00704	0.988131
TTACCC	253	1104	0.605263	0.59805	0.988082
TTCCGA	88	384	0.210526	0.208017	0.988082
ACGCAG	122	532	0.291866	0.288191	0.987407
ACCTCG	147	641	0.351675	0.347237	0.987382
TCGCAA	53	231	0.126794	0.125135	0.986917
AGAGTT	544	2371	1.30144	1.2844	0.986909
CTACGT	81	353	0.19378	0.191224	0.986812
CCACTT	498	2170	1.19139	1.17551	0.986677
TGCCAT	600	2614	1.43541	1.41603	0.986504
TGGTGC	488	2126	1.16746	1.15168	0.986479
GAAGGC	438	1908	1.04785	1.03359	0.98639
TTCGTA	73	318	0.174641	0.172264	0.98639
AACCCA	434	1890	1.03828	1.02384	0.98609
GGCAAC	285	1241	0.681818	0.672264	0.985988
CCGTCC	144	627	0.344498	0.339653	0.985938
ACAAGG	424	1846	1.01435	1	0.985849
TAAAGG	510	2220	1.2201	1.2026	0.985661
GCTCTA	264	1149	0.631579	0.622427	0.985509
AGGGGA	589	2563	1.40909	1.38841	0.985321
CCACTG	709	3084	1.69617	1.67064	0.984947
AGCGTT	103	448	0.246411	0.242687	0.984885
AGCTTT	701	3049	1.67703	1.65168	0.984882
AGTTCC	396	1722	0.947368	0.932828	0.984651
GACAGA	601	2613	1.4378	1.41549	0.984486
CTTCTG	847	3682	2.02632	1.99458	0.98434
GAAAGG	611	2656	1.46172	1.43879	0.984309
GTCTGA	371	1612	0.88756	0.873239	0.983865
AAACCC	469	2037	1.12201	1.10347	0.983474
ATGGTG	580	2519	1.38756	1.36457	0.983433
TTTGGA	863	3748	2.06459	2.03034	0.983407
GTAATC	374	1624	0.894737	0.87974	0.983239
GTAACC	190	825	0.454545	0.446912	0.983207
ACATCT	484	2101	1.15789	1.13814	0.982936
TAGGGG	223	968	0.533493	0.524377	0.982913
AGGTCT	335	1454	0.801435	0.787649	0.982798
TTCTTC	837	3632	2.00239	1.9675	0.982573
TTCCAC	443	1922	1.05981	1.04117	0.982413
GTGTGA	521	2260	1.24641	1.22427	0.982235
AGTACC	247	1071	0.590909	0.580173	0.981832
GAGCAA	423	1833	1.01196	0.992958	0.981221
CGTGCG	42	182	0.100478	0.0985915	0.981221
CTTAGG	288	1248	0.688995	0.676056	0.981221
TCATCT	625	2708	1.49522	1.46696	0.9811
GTAGAG	386	1672	0.923445	0.905742	0.98083
AGTTAG	272	1178	0.650718	0.638137	0.980666
AGACAG	644	2789	1.54067	1.51083	0.980635
TGTCTC	630	2728	1.50718	1.47779	0.980502
CTGTCT	815	3529	1.94976	1.9117	0.98048
TTTGAG	879	3806	2.10287	2.06176	0.980448
GTGAGG	465	2013	1.11244	1.09047	0.980247
ATCTGG	429	1857	1.02632	1.00596	0.980165
AGCTAC	398	1722	0.952153	0.932828	0.979704
CGCTAT	49	212	0.117225	0.114843	0.97968
CATACC	230	995	0.550239	0.539003	0.97958
CCCGTC	172	744	0.411483	0.403034	0.979465
ATCCCC	326	1410	0.779904	0.763814	0.979368
GGTTCT	388	1678	0.92823	0.908992	0.979275
CTTTGG	807	3490	1.93062	1.89057	0.979257
ACAAGC	324	1401	0.77512	0.758938	0.979124
CCATTT	784	3390	1.8756	1.8364	0.979103
GCTCAG	527	2278	1.26077	1.23402	0.978786
GCAACA	398	1720	0.952153	0.931744	0.978566
CGTCAC	84	363	0.200957	0.196641	0.978525
ATCCAG	476	2057	1.13876	1.1143	0.978525
CTGACT	517	2234	1.23684	1.21018	0.978447
GACTGA	446	1927	1.06699	1.04388	0.978344
GTGGCA	591	2553	1.41388	1.38299	0.978156
CGATTA	41	177	0.0980861	0.095883	0.977539
GTCTTG	448	1934	1.07177	1.04767	0.977514
TCGTAG	57	246	0.136364	0.133261	0.977248
TAGCCC	209	902	0.5	0.488624	0.977248
GGTTGC	301	1299	0.720096	0.703684	0.977209
GCACAC	336	1450	0.803828	0.785482	0.977177
GGAACT	425	1834	1.01675	0.993499	0.977136
CTGTAA	751	3240	1.79665	1.75515	0.976899
ACCATT	452	1949	1.08134	1.0558	0.976378
GTTCTT	600	2586	1.43541	1.40087	0.975937
TCAGAG	662	2853	1.58373	1.5455	0.975862
CGGTTT	88	379	0.210526	0.205309	0.975217
TGTCAG	577	2485	1.38038	1.34615	0.975203
CAGTGT	714	3075	1.70813	1.66576	0.975195
CCAGAA	747	3217	1.78708	1.74269	0.975158
GGATGT	428	1843	1.02392	0.998375	0.975048
AAGCAC	413	1778	0.988038	0.963164	0.974824
GAGTTA	282	1214	0.674641	0.657638	0.974797
GTAACG	43	185	0.102871	0.100217	0.974199
CCCCCC	397	1708	0.949761	0.925244	0.974186
TCAGCA	622	2674	1.48804	1.44854	0.973454
CCAAAG	706	3035	1.689	1.6441	0.973416
TCTCAG	706	3035	1.689	1.6441	0.973416
CGAAGT	87	374	0.208134	0.2026	0.973413
GTCTGT	569	2446	1.36124	1.32503	0.973394
ATTGCT	574	2467	1.37321	1.3364	0.973199
ATTCGA	74	318	0.177033	0.172264	0.973061
GCCTGA	505	2170	1.20813	1.17551	0.973
TAAAGC	491	2109	1.17464	1.14247	0.972612
TGCCCA	726	3118	1.73684	1.68906	0.972488
CACTGT	682	2929	1.63158	1.58667	0.972478
GCTACC	219	940	0.523923	0.509209	0.971915
CAAGAG	541	2322	1.29426	1.25785	0.971873
GTGTAT	500	2146	1.19617	1.16251	0.971861
GGGGAA	595	2553	1.42344	1.38299	0.97158
GGATTC	331	1420	0.791866	0.769231	0.971415
AACCAC	347	1488	0.830144	0.806067	0.970997
GTTAAC	265	1136	0.633971	0.615385	0.970682
GTTCAG	451	1933	1.07895	1.04713	0.97051
[truncated: 2,097 more rows]
