# Supplementary material for: Many si/shRNAs can kill cancer cells by targeting multiple survival genes through an off-target mechanism
Source: eLife. 2017 Oct 24;6:e29702. doi: 10.7554/eLife.29702 (PMC5655136; doi:10.7554/eLife.29702)
Supplement: Supplementary file 5. [file elife-29702-supp5.xlsx]

## Sheet: Description
Supplementary File 5: Correlation between experimental shRNA toxicity and TI.

## Sheet: CD95L
Ranking	id	Infection -Dox	Infection +Dox	OLIGO_21mer_SEQ	8mer seed match		Toxicity Index (TI)
466	V466			GACAAGCAGAAGAACGGCATC	AGAACGGC		11.5482
251	V251			TCTTCAAGTCCGCCATGCCCG	CGCCATGC		11.0953
490	V490			GCCAACTTCAAGATCCGCCAC	AGATCCGC		11.0953
275	V275			GCTACGTCCAGGAGCGCACCA	GGAGCGCA		10.416
489	V489			GGCCAACTTCAAGATCCGCCA	AAGATCCG		10.1896
313	V313			GGCAACTACAAGACCCGCGCC	AGACCCGC		9.51029
79	V79			AAGTTCAGCGTGTCCGGCGAG	TGTCCGGC		9.28386
389	V389			ACTTCAAGGAGGACGGCAACA	GGACGGCA		9.05742
60	V60			CGGCGACGTAAACGGCCACAA	AACGGCCA		8.83099
212	V212			GCTTCGCCCGCTACCCCGACC	CTACCCCG		8.60455
205	V205			CTGCAGTGCTTCGCCCGCTAC	TCGCCCGC		7.47237
691	V691			ACTCTCGGCATGGACGAGCTG	TGGACGAG		7.35915
78	V78			CAAGTTCAGCGTGTCCGGCGA	GTGTCCGG		7.24594
260	V260			CCGCCATGCCCGAAGGCTACG	CGAAGGCT		7.24594
320	V320			ACAAGACCCGCGCCGAGGTGA	CGCCGAGG		7.24594
83	V83			TCAGCGTGTCCGGCGAGGGCG	CGGCGAGG		6.56663
234	V234			CATGAAGCAGCACGACTTCTT	CACGACTT		6.56663
264	V264			CATGCCCGAAGGCTACGTCCA	GGCTACGT		6.56663
218	V218			CCCGCTACCCCGACCACATGA	CGACCACA		6.3402
211	V211		8.69822	TGCTTCGCCCGCTACCCCGAC	GCTACCCC		6.3402
502	V502			ATCCGCCACAACATCGAGGAC	ACATCGAG		6.3402
530	V530	64.7479		TGCAGCTCGCCGACCACTACC	CGACCACT		6.3402
262	V262			GCCATGCCCGAAGGCTACGTC	AAGGCTAC		6.11376
185	V185			TGACCACCCTGGGCTACGGCC	GGGCTACG		5.88732
356	V356			CCCTGGTGAACCGCATCGAGC	CCGCATCG		5.66089
375	V375		6.05594	GCTGAAGGGCATCGACTTCAA	ATCGACTT		5.66089
316	V316			AACTACAAGACCCGCGCCGAG	CCCGCGCC		5.54767
15	V15			CGAGGAGCTGTTCACCGGGGT	TTCACCGG		5.43445
447	V447			CAACGTCTATATCACCGCCGA	ATCACCGC		5.43445
362	V362			TGAACCGCATCGAGCTGAAGG	CGAGCTGA		5.32124
664	V664			CTGGAGTTCGTGACCGCCGCC	TGACCGCC		5.32124
95	V95			GCGAGGGCGAGGGCGATGCCA	GGGCGATG		5.20802
188	V188			CCACCCTGGGCTACGGCCTGC	CTACGGCC		5.20802
690	V690			CACTCTCGGCATGGACGAGCT	ATGGACGA		5.20802
62	V62			GCGACGTAAACGGCCACAAGT	CGGCCACA		5.13254
506	V506			GCCACAACATCGAGGACGGCG	CGAGGACG		5.0948
82	V82			TTCAGCGTGTCCGGCGAGGGC	CCGGCGAG		4.98158
638	V638			ACGAGAAGCGCGATCACATGG	CGATCACA		4.98158
246	V246			CGACTTCTTCAAGTCCGCCAT	AAGTCCGC		4.75515
339	V339			GAAGTTCGAGGGCGACACCCT	GGCGACAC		4.75515
17	V17		30.0229	AGGAGCTGTTCACCGGGGTGG	CACCGGGG		4.75515
217	V217			GCCCGCTACCCCGACCACATG	CCGACCAC		4.64193
529	V529			GTGCAGCTCGCCGACCACTAC	CCGACCAC		4.64193
171	V171			CTGGCCCACCCTCGTGACCAC	CTCGTGAC		4.52871
358	V358			CTGGTGAACCGCATCGAGCTG	GCATCGAG		4.52871
558	V558			CACCCCCATCGGCGACGGCCC	GGCGACGG		4.52871
108	V108			CGATGCCACCTACGGCAAGCT	TACGGCAA		4.30228
189	V189			CACCCTGGGCTACGGCCTGCA	TACGGCCT		4.30228
446	V446			ACAACGTCTATATCACCGCCG	TATCACCG		4.30228
376	V376		6.48556	CTGAAGGGCATCGACTTCAAG	TCGACTTC		4.18906
187	V187			ACCACCCTGGGCTACGGCCTG	GCTACGGC		4.07584
517	V517			GAGGACGGCGGCGTGCAGCTC	GCGTGCAG		4.00036
495	V495		12.0012	CTTCAAGATCCGCCACAACAT	CGCCACAA		3.8494
59	V59			ACGGCGACGTAAACGGCCACA	AAACGGCC		3.62297
373	V373			GAGCTGAAGGGCATCGACTTC	GCATCGAC		3.62297
663	V663			GCTGGAGTTCGTGACCGCCGC	GTGACCGC		3.62297
11	V11			AGGGCGAGGAGCTGTTCACCG	GCTGTTCA		3.59278
48	V48			GGTCGAGCTGGACGGCGACGT	GACGGCGA		3.39653
317	V317			ACTACAAGACCCGCGCCGAGG	CCGCGCCG		3.39653
172	V172			TGGCCCACCCTCGTGACCACC	TCGTGACC		3.39653
661	V661			CTGCTGGAGTTCGTGACCGCC	TCGTGACC		3.39653
84	V84			CAGCGTGTCCGGCGAGGGCGA	GGCGAGGG		3.28332
90	V90			GTCCGGCGAGGGCGAGGGCGA	GGCGAGGG		3.28332
168	V168			GCCCTGGCCCACCCTCGTGAC	ACCCTCGT		3.28332
186	V186			GACCACCCTGGGCTACGGCCT	GGCTACGG		3.28332
468	V468			CAAGCAGAAGAACGGCATCAA	AACGGCAT		3.28332
492	V492			CAACTTCAAGATCCGCCACAA	ATCCGCCA		3.28332
681	V681			CGCCGGGATCACTCTCGGCAT	ACTCTCGG		3.28332
415	V415			GGGCACAAGCTGGAGTACAAC	TGGAGTAC		3.18897
357	V357			CCTGGTGAACCGCATCGAGCT	CGCATCGA		3.1701
61	V61			GGCGACGTAAACGGCCACAAG	ACGGCCAC		3.1701
71	V71			ACGGCCACAAGTTCAGCGTGT	GTTCAGCG		3.1701
525	V525			CGGCGTGCAGCTCGCCGACCA	CTCGCCGA		3.1701
579	V579			CGTGCTGCTGCCCGACAACCA	CCCGACAA		3.1701
203	V203			GCCTGCAGTGCTTCGCCCGCT	CTTCGCCC		3.11349
404	V404			GCAACATCCTGGGGCACAAGC	GGGGCACA		3.11349
403	V403			GGCAACATCCTGGGGCACAAG	TGGGGCAC		3.10217
467	V467			ACAAGCAGAAGAACGGCATCA	GAACGGCA		3.09462
98	V98			AGGGCGAGGGCGATGCCACCT	CGATGCCA		3.03424
500	V500			AGATCCGCCACAACATCGAGG	CAACATCG		3.01914
233	V233	5.9711		ACATGAAGCAGCACGACTTCT	GCACGACT		2.94366
562	V562			CCCATCGGCGACGGCCCCGTG	ACGGCCCC		2.94366
119	V119			ACGGCAAGCTGACCCTGAAGC	GACCCTGA		2.93034
569	V569			GCGACGGCCCCGTGCTGCTGC	CGTGCTGC		2.87897
169	V169			CCCTGGCCCACCCTCGTGACC	CCCTCGTG		2.85309
177	V177			CACCCTCGTGACCACCCTGGG	ACCACCCT		2.84662
175	V175			CCCACCCTCGTGACCACCCTG	TGACCACC		2.77384
606	V606			GAGCTACCAGTCCGCCCTGAG	TCCGCCCT		2.77384
215	V215			TCGCCCGCTACCCCGACCACA	CCCCGACC		2.74553
176	V176			CCACCCTCGTGACCACCCTGG	GACCACCC		2.7361
528	V528			CGTGCAGCTCGCCGACCACTA	GCCGACCA		2.71723
553	V553			CAGAACACCCCCATCGGCGAC	CCATCGGC		2.71723
412	V412			CTGGGGCACAAGCTGGAGTAC	AGCTGGAG		2.69664
561	V561			CCCCATCGGCGACGGCCCCGT	GACGGCCC		2.58137
578	V578			CCGTGCTGCTGCCCGACAACC	GCCCGACA		2.56627
166	V166			GTGCCCTGGCCCACCCTCGTG	CCACCCTC		2.56383
274	V274			GGCTACGTCCAGGAGCGCACC	AGGAGCGC		2.5474
581	V581			TGCTGCTGCCCGACAACCACT	CGACAACC		2.49079
637	V637			AACGAGAAGCGCGATCACATG	GCGATCAC		2.49079
439	V439	121.695		AACAGCCACAACGTCTATATC	ACGTCTAT		2.49079
416	V416			GGCACAAGCTGGAGTACAACT	GGAGTACA		2.43854
183	V183			CGTGACCACCCTGGGCTACGG	CTGGGCTA		2.42286
75	V75			CCACAAGTTCAGCGTGTCCGG	AGCGTGTC		2.41531
138	V138			GCTGATCTGCACCACCGGCAA	ACCACCGG		2.41531
206	V206			TGCAGTGCTTCGCCCGCTACC	CGCCCGCT		2.41531
469	V469	38.4103	6.73569	AAGCAGAAGAACGGCATCAAG	ACGGCATC		2.41531
265	V265			ATGCCCGAAGGCTACGTCCAG	GCTACGTC		2.37757
609	V609			CTACCAGTCCGCCCTGAGCAA	GCCCTGAG		2.37338
668	V668			AGTTCGTGACCGCCGCCGGGA	CGCCGCCG		2.33983
201	V201			CGGCCTGCAGTGCTTCGCCCG	TGCTTCGC		2.32096
294	V294			CATCTTCTTCAAGGACGACGG	AAGGACGA		2.32096
94	V94			GGCGAGGGCGAGGGCGATGCC	AGGGCGAT		2.26436
167	V167			TGCCCTGGCCCACCCTCGTGA	CACCCTCG		2.26436
501	V501			GATCCGCCACAACATCGAGGA	AACATCGA		2.26436
526	V526			GGCGTGCAGCTCGCCGACCAC	TCGCCGAC		2.26436
633	V633			CCCCAACGAGAAGCGCGATCA	AAGCGCGA		2.26436
298	V298			TTCTTCAAGGACGACGGCAAC	ACGACGGC		2.26436
314	V314			GCAACTACAAGACCCGCGCCG	GACCCGCG		2.26436
647	V647			GCGATCACATGGTCCTGCTGG	GGTCCTGC		2.24926
149	V149			CCACCGGCAAGCTGCCCGTGC	GCTGCCCG		2.24377
575	V575			GCCCCGTGCTGCTGCCCGACA	GCTGCCCG		2.24377
111	V111			TGCCACCTACGGCAAGCTGAC	GGCAAGCT		2.23605
144	V144			CTGCACCACCGGCAAGCTGCC	GGCAAGCT		2.23605
118	V118			TACGGCAAGCTGACCCTGAAG	TGACCCTG		2.20189
532	V532			CAGCTCGCCGACCACTACCAG	ACCACTAC		2.16372
586	V586			CTGCCCGACAACCACTACCTG	ACCACTAC		2.16372
365	V365			ACCGCATCGAGCTGAAGGGCA	GCTGAAGG		2.12501
14	V14			GCGAGGAGCTGTTCACCGGGG	GTTCACCG		2.1134
520	V520			GACGGCGGCGTGCAGCTCGCC	TGCAGCTC		2.08509
533	V533			AGCTCGCCGACCACTACCAGC	CCACTACC		2.06308
587	V587			TGCCCGACAACCACTACCTGA	CCACTACC		2.06308
72	V72			CGGCCACAAGTTCAGCGTGTC	TTCAGCGT		2.03792
80	V80			AGTTCAGCGTGTCCGGCGAGG	GTCCGGCG		2.03792
204	V204			CCTGCAGTGCTTCGCCCGCTA	TTCGCCCG		2.03792
207	V207			GCAGTGCTTCGCCCGCTACCC	GCCCGCTA		2.03792
302	V302			TCAAGGACGACGGCAACTACA	CGGCAACT		2.03792
657	V657			GGTCCTGCTGGAGTTCGTGAC	GAGTTCGT		2.03792
680	V680			CCGCCGGGATCACTCTCGGCA	CACTCTCG		2.03792
49	V49			GTCGAGCTGGACGGCGACGTA	ACGGCGAC		2.03792
81	V81			GTTCAGCGTGTCCGGCGAGGG	TCCGGCGA		2.03792
325	V325			ACCCGCGCCGAGGTGAAGTTC	AGGTGAAG		2.02886
41	V41			CCATCCTGGTCGAGCTGGACG	CGAGCTGG		2.01276
448	V448			AACGTCTATATCACCGCCGAC	TCACCGCC		2.00962
324	V324			GACCCGCGCCGAGGTGAAGTT	GAGGTGAA		2.00217
576	V576			CCCCGTGCTGCTGCCCGACAA	CTGCCCGA		2.00018
202	V202			GGCCTGCAGTGCTTCGCCCGC	GCTTCGCC		1.99263
152	V152			CCGGCAAGCTGCCCGTGCCCT	GCCCGTGC		1.97322
116	V116			CCTACGGCAAGCTGACCCTGA	GCTGACCC		1.97132
599	V599			ACTACCTGAGCTACCAGTCCG	CTACCAGT		1.96999
174	V174			GCCCACCCTCGTGACCACCCT	GTGACCAC		1.96825
312	V312			CGGCAACTACAAGACCCGCGC	AAGACCCG		1.96244
351	V351			CGACACCCTGGTGAACCGCAT	GTGAACCG		1.96244
510	V510			CAACATCGAGGACGGCGGCGT	GACGGCGG		1.96244
693	V693			TCTCGGCATGGACGAGCTGTA	GACGAGCT		1.96244
488	V488			AGGCCAACTTCAAGATCCGCC	CAAGATCC		1.93066
7	V7			AGCAAGGGCGAGGAGCTGTTC	AGGAGCTG		1.93027
333	V333			CGAGGTGAAGTTCGAGGGCGA	TTCGAGGG		1.9247
627	V627			CAAAGACCCCAACGAGAAGCG	AACGAGAA		1.9247
669	V669		236.576	GTTCGTGACCGCCGCCGGGAT	GCCGCCGG		1.9247
545	V545			ACTACCAGCAGAACACCCCCA	GAACACCC		1.91715
191	V191		9.90074	CCCTGGGCTACGGCCTGCAGT	CGGCCTGC		1.91441
491	V491			CCAACTTCAAGATCCGCCACA	GATCCGCC		1.90853
293	V293			CCATCTTCTTCAAGGACGACG	CAAGGACG		1.90206
531	V531			GCAGCTCGCCGACCACTACCA	GACCACTA		1.90206
229	V229			GACCACATGAAGCAGCACGAC	AGCAGCAC		1.89737
603	V603			CCTGAGCTACCAGTCCGCCCT	CAGTCCGC		1.88696
150	V150			CACCGGCAAGCTGCCCGTGCC	CTGCCCGT		1.87941
388	V388			GACTTCAAGGAGGACGGCAAC	AGGACGGC		1.87618
508	V508			CACAACATCGAGGACGGCGGC	AGGACGGC		1.87618
319	V319			TACAAGACCCGCGCCGAGGTG	GCGCCGAG		1.86809
374	V374		12.5113	AGCTGAAGGGCATCGACTTCA	CATCGACT		1.86809
43	V43			ATCCTGGTCGAGCTGGACGGC	AGCTGGAC		1.86432
46	V46	18.0646		CTGGTCGAGCTGGACGGCGAC	TGGACGGC		1.85677
181	V181			CTCGTGACCACCCTGGGCTAC	CCCTGGGC		1.85174
42	V42			CATCCTGGTCGAGCTGGACGG	GAGCTGGA		1.84293
123	V123			CAAGCTGACCCTGAAGCTGAT	CTGAAGCT		1.83979
464	V464			CCGACAAGCAGAAGAACGGCA	GAAGAACG		1.83979
409	V409			ATCCTGGGGCACAAGCTGGAG	ACAAGCTG		1.83532
348	V348		13.0105	GGGCGACACCCTGGTGAACCG	CTGGTGAA		1.83035
456	V456			TATCACCGCCGACAAGCAGAA	GACAAGCA		1.8289
580	V580		6.44419	GTGCTGCTGCCCGACAACCAC	CCGACAAC		1.81148
54	V54			GCTGGACGGCGACGTAAACGG	GACGTAAA		1.81148
277	V277			TACGTCCAGGAGCGCACCATC	AGCGCACC		1.81148
359	V359			TGGTGAACCGCATCGAGCTGA	CATCGAGC		1.81148
377	V377			TGAAGGGCATCGACTTCAAGG	CGACTTCA		1.81148
623	V623			TGAGCAAAGACCCCAACGAGA	CCCCAACG		1.81148
662	V662			TGCTGGAGTTCGTGACCGCCG	CGTGACCG		1.81148
650	V650			ATCACATGGTCCTGCTGGAGT	CCTGCTGG		1.7909
546	V546			CTACCAGCAGAACACCCCCAT	AACACCCC		1.78129
694	V694		5.46411	CTCGGCATGGACGAGCTGTAC	ACGAGCTG		1.77375
400	V400			GACGGCAACATCCTGGGGCAC	TCCTGGGG		1.76709
200	V200			ACGGCCTGCAGTGCTTCGCCC	GTGCTTCG		1.75488
347	V347			AGGGCGACACCCTGGTGAACC	CCTGGTGA		1.75305
567	V567			CGGCGACGGCCCCGTGCTGCT	CCCGTGCT		1.74679
592	V592			GACAACCACTACCTGAGCTAC	ACCTGAGC		1.74679
263	V263			CCATGCCCGAAGGCTACGTCC	AGGCTACG		1.73601
667	V667			GAGTTCGTGACCGCCGCCGGG	CCGCCGCC		1.73061
20	V20			AGCTGTTCACCGGGGTGGTGC	CGGGGTGG		1.72914
309	V309			CGACGGCAACTACAAGACCCG	TACAAGAC		1.72914
101	V101			GCGAGGGCGATGCCACCTACG	TGCCACCT		1.71949
252	V252			CTTCAAGTCCGCCATGCCCGA	GCCATGCC		1.71825
433	V433			AACTACAACAGCCACAACGTC	GCCACAAC		1.70856
496	V496			TTCAAGATCCGCCACAACATC	GCCACAAC		1.70856
594	V594	5.00385		CAACCACTACCTGAGCTACCA	CTGAGCTA		1.70581
371	V371			TCGAGCTGAAGGGCATCGACT	GGGCATCG		1.69827
438	V438			CAACAGCCACAACGTCTATAT	AACGTCTA		1.69827
656	V656			TGGTCCTGCTGGAGTTCGTGA	GGAGTTCG		1.69827
671	V671			TCGTGACCGCCGCCGGGATCA	CGCCGGGA		1.69827
494	V494	6.49247		ACTTCAAGATCCGCCACAACA	CCGCCACA		1.68569
159	V159			GCTGCCCGTGCCCTGGCCCAC	CCCTGGCC		1.67311
476	V476			AGAACGGCATCAAGGCCAACT	CAAGGCCA		1.66808
654	V654			CATGGTCCTGCTGGAGTTCGT	CTGGAGTT		1.66739
307	V307			GACGACGGCAACTACAAGACC	ACTACAAG		1.6643
646	V646			CGCGATCACATGGTCCTGCTG	TGGTCCTG		1.66343
182	V182			TCGTGACCACCCTGGGCTACG	CCTGGGCT		1.66053
692	V692			CTCTCGGCATGGACGAGCTGT	GGACGAGC		1.66053
411	V411			CCTGGGGCACAAGCTGGAGTA	AAGCTGGA		1.65396
24	V24			GTTCACCGGGGTGGTGCCCAT	GTGGTGCC		1.65298
6	V6			GAGCAAGGGCGAGGAGCTGTT	GAGGAGCT		1.6525
621	V621			CCTGAGCAAAGACCCCAACGA	GACCCCAA		1.63833
608	V608			GCTACCAGTCCGCCCTGAGCA	CGCCCTGA		1.61335
655	V655			ATGGTCCTGCTGGAGTTCGTG	TGGAGTTC		1.61222
571	V571			GACGGCCCCGTGCTGCTGCCC	TGCTGCTG		1.60703
345	V345			CGAGGGCGACACCCTGGTGAA	ACCCTGGT		1.59837
318	V318			CTACAAGACCCGCGCCGAGGT	CGCGCCGA		1.58505
76	V76			CACAAGTTCAGCGTGTCCGGC	GCGTGTCC		1.58505
86	V86			GCGTGTCCGGCGAGGGCGAGG	CGAGGGCG		1.58505
92	V92		6.44045	CCGGCGAGGGCGAGGGCGATG	CGAGGGCG		1.58505
96	V96			CGAGGGCGAGGGCGATGCCAC	GGCGATGC		1.58505
335	V335			AGGTGAAGTTCGAGGGCGACA	CGAGGGCG		1.58505
523	V523			GGCGGCGTGCAGCTCGCCGAC	AGCTCGCC		1.58505
605	V605			TGAGCTACCAGTCCGCCCTGA	GTCCGCCC		1.58505
658	V658			GTCCTGCTGGAGTTCGTGACC	AGTTCGTG		1.58505
593	V593			ACAACCACTACCTGAGCTACC	CCTGAGCT		1.57909
165	V165			CGTGCCCTGGCCCACCCTCGT	CCCACCCT		1.57173
394	V394			AAGGAGGACGGCAACATCCTG	GCAACATC		1.5709
12	V12			GGGCGAGGAGCTGTTCACCGG	CTGTTCAC		1.56995
572	V572			ACGGCCCCGTGCTGCTGCCCG	GCTGCTGC		1.55382
10	V10			AAGGGCGAGGAGCTGTTCACC	AGCTGTTC		1.53976
153	V153			CGGCAAGCTGCCCGTGCCCTG	CCCGTGCC		1.53279
249	V249			CTTCTTCAAGTCCGCCATGCC	TCCGCCAT		1.52844
323	V323			AGACCCGCGCCGAGGTGAAGT	CGAGGTGA		1.52844
477	V477			GAACGGCATCAAGGCCAACTT	AAGGCCAA		1.51796
574	V574			GGCCCCGTGCTGCTGCCCGAC	TGCTGCCC		1.51242
103	V103			GAGGGCGATGCCACCTACGGC	CCACCTAC		1.50957
192	V192	5.18355		CCTGGGCTACGGCCTGCAGTG	GGCCTGCA		1.50957
600	V600			CTACCTGAGCTACCAGTCCGC	TACCAGTC		1.50957
170	V170			CCTGGCCCACCCTCGTGACCA	CCTCGTGA		1.50513
113	V113			CCACCTACGGCAAGCTGACCC	CAAGCTGA		1.50353
157	V157			AAGCTGCCCGTGCCCTGGCCC	TGCCCTGG		1.49447
156	V156			CAAGCTGCCCGTGCCCTGGCC	GTGCCCTG		1.48515
338	V338			TGAAGTTCGAGGGCGACACCC	GGGCGACA		1.48441
631	V631			GACCCCAACGAGAAGCGCGAT	AGAAGCGC		1.47183
428	V428		11.0817	AGTACAACTACAACAGCCACA	CAACAGCC		1.46644
410	V410			TCCTGGGGCACAAGCTGGAGT	CAAGCTGG		1.46475
610	V610			TACCAGTCCGCCCTGAGCAAA	CCCTGAGC		1.46355
128	V128			TGACCCTGAAGCTGATCTGCA	GCTGATCT		1.45296
110	V110			ATGCCACCTACGGCAAGCTGA	CGGCAAGC		1.44919
143	V143			TCTGCACCACCGGCAAGCTGC	CGGCAAGC		1.44919
214	V214			TTCGCCCGCTACCCCGACCAC	ACCCCGAC		1.44919
219	V219			CCGCTACCCCGACCACATGAA	GACCACAT		1.44353
399	V399			GGACGGCAACATCCTGGGGCA	ATCCTGGG		1.43948
139	V139			CTGATCTGCACCACCGGCAAG	CCACCGGC		1.43409
141	V141			GATCTGCACCACCGGCAAGCT	ACCGGCAA		1.43409
334	V334			GAGGTGAAGTTCGAGGGCGAC	TCGAGGGC		1.43409
271	V271			GAAGGCTACGTCCAGGAGCGC	TCCAGGAG		1.43255
346	V346			GAGGGCGACACCCTGGTGAAC	CCCTGGTG		1.4322
155	V155			GCAAGCTGCCCGTGCCCTGGC	CGTGCCCT		1.42331
458	V458			TCACCGCCGACAAGCAGAAGA	CAAGCAGA		1.42331
228	V228			CGACCACATGAAGCAGCACGA	AAGCAGCA		1.41749
210	V210			GTGCTTCGCCCGCTACCCCGA	CGCTACCC		1.41522
239	V239			AGCAGCACGACTTCTTCAAGT	CTTCTTCA		1.41522
287	V287			AGCGCACCATCTTCTTCAAGG	CTTCTTCA		1.41522
689	V689			TCACTCTCGGCATGGACGAGC	CATGGACG		1.41522
194	V194			TGGGCTACGGCCTGCAGTGCT	CCTGCAGT		1.40893
196	V196			GGCTACGGCCTGCAGTGCTTC	TGCAGTGC		1.40815
109	V109		12.0981	GATGCCACCTACGGCAAGCTG	ACGGCAAG		1.4039
250	V250	5.84508		TTCTTCAAGTCCGCCATGCCC	CCGCCATG		1.39978
151	V151			ACCGGCAAGCTGCCCGTGCCC	TGCCCGTG		1.39096
163	V163			CCCGTGCCCTGGCCCACCCTC	GGCCCACC		1.38018
478	V478			AACGGCATCAAGGCCAACTTC	AGGCCAAC		1.37277
158	V158			AGCTGCCCGTGCCCTGGCCCA	GCCCTGGC		1.367
18	V18			GGAGCTGTTCACCGGGGTGGT	ACCGGGGT		1.35861
216	V216			CGCCCGCTACCCCGACCACAT	CCCGACCA		1.35861
231	V231			CCACATGAAGCAGCACGACTT	CAGCACGA		1.35861
440	V440		520.655	ACAGCCACAACGTCTATATCA	CGTCTATA		1.35861
454	V454			TATATCACCGCCGACAAGCAG	CCGACAAG		1.35861
487	V487			AAGGCCAACTTCAAGATCCGC	TCAAGATC		1.35861
504	V504			CCGCCACAACATCGAGGACGG	ATCGAGGA		1.35861
514	V514			ATCGAGGACGGCGGCGTGCAG	GCGGCGTG		1.35861
644	V644			AGCGCGATCACATGGTCCTGC	CATGGTCC		1.35861
401	V401			ACGGCAACATCCTGGGGCACA	CCTGGGGC		1.35131
197	V197			GCTACGGCCTGCAGTGCTTCG	GCAGTGCT		1.35107
519	V519			GGACGGCGGCGTGCAGCTCGC	GTGCAGCT		1.35081
649	V649			GATCACATGGTCCTGCTGGAG	TCCTGCTG		1.34847
497	V497			TCAAGATCCGCCACAACATCG	CCACAACA		1.3467
570	V570			CGACGGCCCCGTGCTGCTGCC	GTGCTGCT		1.34529
472	V472			CAGAAGAACGGCATCAAGGCC	GCATCAAG		1.34446
630	V630			AGACCCCAACGAGAAGCGCGA	GAGAAGCG		1.33597
414	V414			GGGGCACAAGCTGGAGTACAA	CTGGAGTA		1.33117
209	V209			AGTGCTTCGCCCGCTACCCCG	CCGCTACC		1.32087
160	V160			CTGCCCGTGCCCTGGCCCACC	CCTGGCCC		1.31275
384	V384			CATCGACTTCAAGGAGGACGG	AAGGAGGA		1.30984
397	V397			GAGGACGGCAACATCCTGGGG	ACATCCTG		1.30715
330	V330			CGCCGAGGTGAAGTTCGAGGG	AAGTTCGA		1.302
583	V583			CTGCTGCCCGACAACCACTAC	ACAACCAC		1.302
363	V363			GAACCGCATCGAGCTGAAGGG	GAGCTGAA		1.29902
565	V565			ATCGGCGACGGCCCCGTGCTG	GCCCCGTG		1.29201
290	V290			GCACCATCTTCTTCAAGGACG	CTTCAAGG		1.28502
380	V380			AGGGCATCGACTTCAAGGAGG	CTTCAAGG		1.28502
47	V47	11.9115		TGGTCGAGCTGGACGGCGACG	GGACGGCG		1.28313
308	V308			ACGACGGCAACTACAAGACCC	CTACAAGA		1.28313
364	V364			AACCGCATCGAGCTGAAGGGC	AGCTGAAG		1.28313
434	V434			ACTACAACAGCCACAACGTCT	CCACAACG		1.28313
509	V509			ACAACATCGAGGACGGCGGCG	GGACGGCG		1.28313
682	V682		5.12447	GCCGGGATCACTCTCGGCATG	CTCTCGGC		1.28313
142	V142			ATCTGCACCACCGGCAAGCTG	CCGGCAAG		1.26804
280	V280			GTCCAGGAGCGCACCATCTTC	GCACCATC		1.26804
685	V685			GGGATCACTCTCGGCATGGAC	TCGGCATG		1.26804
582	V582	5.72775	5.12021	GCTGCTGCCCGACAACCACTA	GACAACCA		1.26427
40	V40	9.74415		CCCATCCTGGTCGAGCTGGAC	TCGAGCTG		1.26157
361	V361			GTGAACCGCATCGAGCTGAAG	TCGAGCTG		1.26157
127	V127			CTGACCCTGAAGCTGATCTGC	AGCTGATC		1.25955
645	V645			GCGCGATCACATGGTCCTGCT	ATGGTCCT		1.25955
303	V303			CAAGGACGACGGCAACTACAA	GGCAACTA		1.25798
479	V479			ACGGCATCAAGGCCAACTTCA	GGCCAACT		1.25294
36	V36			GGTGCCCATCCTGGTCGAGCT	CTGGTCGA		1.2454
104	V104			AGGGCGATGCCACCTACGGCA	CACCTACG		1.2454
112	V112			GCCACCTACGGCAAGCTGACC	GCAAGCTG		1.2454
145	V145			TGCACCACCGGCAAGCTGCCC	GCAAGCTG		1.2454
213	V213			CTTCGCCCGCTACCCCGACCA	TACCCCGA		1.2454
465	V465			CGACAAGCAGAAGAACGGCAT	AAGAACGG		1.2454
584	V584			TGCTGCCCGACAACCACTACC	CAACCACT		1.2454
137	V137			AGCTGATCTGCACCACCGGCA	CACCACCG		1.23669
512	V512			ACATCGAGGACGGCGGCGTGC	CGGCGGCG		1.23282
534	V534			GCTCGCCGACCACTACCAGCA	CACTACCA		1.23282
607	V607			AGCTACCAGTCCGCCCTGAGC	CCGCCCTG		1.23282
99	V99			GGGCGAGGGCGATGCCACCTA	GATGCCAC		1.22275
419	V419		9.56435	ACAAGCTGGAGTACAACTACA	GTACAACT		1.22275
547	V547			TACCAGCAGAACACCCCCATC	ACACCCCC		1.22275
240	V240			GCAGCACGACTTCTTCAAGTC	TTCTTCAA		1.22098
288	V288			GCGCACCATCTTCTTCAAGGA	TTCTTCAA		1.22098
474	V474			GAAGAACGGCATCAAGGCCAA	ATCAAGGC		1.21709
588	V588			GCCCGACAACCACTACCTGAG	CACTACCT		1.21709
349	V349			GGCGACACCCTGGTGAACCGC	TGGTGAAC		1.21604
568	V568			GGCGACGGCCCCGTGCTGCTG	CCGTGCTG		1.21305
178	V178			ACCCTCGTGACCACCCTGGGC	CCACCCTG		1.21125
614	V614			AGTCCGCCCTGAGCAAAGACC	GAGCAAAG		1.20981
97	V97			GAGGGCGAGGGCGATGCCACC	GCGATGCC		1.20766
230	V230			ACCACATGAAGCAGCACGACT	GCAGCACG		1.20766
245	V245			ACGACTTCTTCAAGTCCGCCA	CAAGTCCG		1.20766
120	V120			CGGCAAGCTGACCCTGAAGCT	ACCCTGAA		1.20496
121	V121			GGCAAGCTGACCCTGAAGCTG	CCCTGAAG		1.20054
117	V117			CTACGGCAAGCTGACCCTGAA	CTGACCCT		1.19878
122	V122			GCAAGCTGACCCTGAAGCTGA	CCTGAAGC		1.19772
22	V22			CTGTTCACCGGGGTGGTGCCC	GGGTGGTG		1.19687
161	V161		8.12018	TGCCCGTGCCCTGGCCCACCC	CTGGCCCA		1.19633
620	V620			CCCTGAGCAAAGACCCCAACG	AGACCCCA		1.19293
674	V674			TGACCGCCGCCGGGATCACTC	CGGGATCA		1.18879
147	V147			CACCACCGGCAAGCTGCCCGT	AAGCTGCC		1.18741
651	V651			TCACATGGTCCTGCTGGAGTT	CTGCTGGA		1.18625
32	V32			GGGTGGTGCCCATCCTGGTCG	CATCCTGG		1.18207
398	V398			AGGACGGCAACATCCTGGGGC	CATCCTGG		1.18207
69	V69			AAACGGCCACAAGTTCAGCGT	AAGTTCAG		1.18021
77	V77			ACAAGTTCAGCGTGTCCGGCG	CGTGTCCG		1.17746
310	V310			GACGGCAACTACAAGACCCGC	ACAAGACC		1.17746
73	V73			GGCCACAAGTTCAGCGTGTCC	TCAGCGTG		1.17335
258	V258			GTCCGCCATGCCCGAAGGCTA	CCCGAAGG		1.16992
259	V259			TCCGCCATGCCCGAAGGCTAC	CCGAAGGC		1.16992
536	V536			TCGCCGACCACTACCAGCAGA	CTACCAGC		1.16992
430	V430	20.943	5.27159	TACAACTACAACAGCCACAAC	ACAGCCAC		1.16756
184	V184			GTGACCACCCTGGGCTACGGC	TGGGCTAC		1.16237
595	V595			AACCACTACCTGAGCTACCAG	TGAGCTAC		1.16171
327	V327			CCGCGCCGAGGTGAAGTTCGA	GTGAAGTT		1.1614
244	V244			CACGACTTCTTCAAGTCCGCC	TCAAGTCC		1.16048
549	V549			CCAGCAGAACACCCCCATCGG	ACCCCCAT		1.16048
311	V311			ACGGCAACTACAAGACCCGCG	CAAGACCC		1.15962
253	V253			TTCAAGTCCGCCATGCCCGAA	CCATGCCC		1.15882
676	V676			ACCGCCGCCGGGATCACTCTC	GGATCACT		1.15666
304	V304			AAGGACGACGGCAACTACAAG	GCAACTAC		1.15482
224	V224			ACCCCGACCACATGAAGCAGC	CATGAAGC		1.15341
136	V136			AAGCTGATCTGCACCACCGGC	GCACCACC		1.15276
27	V27			CACCGGGGTGGTGCCCATCCT	GTGCCCAT		1.14633
480	V480			CGGCATCAAGGCCAACTTCAA	GCCAACTT		1.14247
402	V402			CGGCAACATCCTGGGGCACAA	CTGGGGCA		1.14181
591	V591			CGACAACCACTACCTGAGCTA	TACCTGAG		1.14124
427	V427			GAGTACAACTACAACAGCCAC	ACAACAGC		1.14056
548	V548			ACCAGCAGAACACCCCCATCG	CACCCCCA		1.13904
648	V648			CGATCACATGGTCCTGCTGGA	GTCCTGCT		1.13904
1	V1			ATGGTGAGCAAGGGCGAGGAG	AGGGCGAG		1.13218
2	V2			TGGTGAGCAAGGGCGAGGAGC	GGGCGAGG		1.13218
44	V44			TCCTGGTCGAGCTGGACGGCG	GCTGGACG		1.13218
56	V56			TGGACGGCGACGTAAACGGCC	CGTAAACG		1.13218
88	V88			GTGTCCGGCGAGGGCGAGGGC	AGGGCGAG		1.13218
89	V89			TGTCCGGCGAGGGCGAGGGCG	GGGCGAGG		1.13218
329	V329			GCGCCGAGGTGAAGTTCGAGG	GAAGTTCG		1.13218
372	V372			CGAGCTGAAGGGCATCGACTT	GGCATCGA		1.13218
452	V452			TCTATATCACCGCCGACAAGC	CGCCGACA		1.13218
473	V473	10.5397		AGAAGAACGGCATCAAGGCCA	CATCAAGG		1.13218
485	V485			TCAAGGCCAACTTCAAGATCC	CTTCAAGA		1.13218
515	V515			TCGAGGACGGCGGCGTGCAGC	CGGCGTGC		1.13218
559	V559			ACCCCCATCGGCGACGGCCCC	GCGACGGC		1.13218
602	V602			ACCTGAGCTACCAGTCCGCCC	CCAGTCCG		1.13218
626	V626			GCAAAGACCCCAACGAGAAGC	CAACGAGA		1.13218
629	V629			AAGACCCCAACGAGAAGCGCG	CGAGAAGC		1.13218
666	V666			GGAGTTCGTGACCGCCGCCGG	ACCGCCGC		1.13218
227	V227			CCGACCACATGAAGCAGCACG	GAAGCAGC		1.12782
198	V198			CTACGGCCTGCAGTGCTTCGC	CAGTGCTT		1.12665
408	V408			CATCCTGGGGCACAAGCTGGA	CACAAGCT		1.12274
225	V225			CCCCGACCACATGAAGCAGCA	ATGAAGCA		1.12086
396	V396			GGAGGACGGCAACATCCTGGG	AACATCCT		1.1196
688	V688			ATCACTCTCGGCATGGACGAG	GCATGGAC		1.1196
193	V193			CTGGGCTACGGCCTGCAGTGC	GCCTGCAG		1.11502
589	V589			CCCGACAACCACTACCTGAGC	ACTACCTG		1.11249
393	V393			CAAGGAGGACGGCAACATCCT	GGCAACAT		1.11205
125	V125			AGCTGACCCTGAAGCTGATCT	GAAGCTGA		1.11128
63	V63			CGACGTAAACGGCCACAAGTT	GGCCACAA		1.11061
284	V284	6.5769		AGGAGCGCACCATCTTCTTCA	CATCTTCT		1.10456
652	V652			CACATGGTCCTGCTGGAGTTC	TGCTGGAG		1.09904
460	V460			ACCGCCGACAAGCAGAAGAAC	AGCAGAAG		1.0971
272	V272			AAGGCTACGTCCAGGAGCGCA	CCAGGAGC		1.09624
248	V248			ACTTCTTCAAGTCCGCCATGC	GTCCGCCA		1.09444
503	V503			TCCGCCACAACATCGAGGACG	CATCGAGG		1.09444
162	V162			GCCCGTGCCCTGGCCCACCCT	TGGCCCAC		1.09101
564	V564			CATCGGCGACGGCCCCGTGCT	GGCCCCGT		1.09101
585	V585			GCTGCCCGACAACCACTACCT	AACCACTA		1.08972
195	V195	118.672		GGGCTACGGCCTGCAGTGCTT	CTGCAGTG		1.08875
87	V87			CGTGTCCGGCGAGGGCGAGGG	GAGGGCGA		1.08689
93	V93			CGGCGAGGGCGAGGGCGATGC	GAGGGCGA		1.08689
336	V336	48.3026		GGTGAAGTTCGAGGGCGACAC	GAGGGCGA		1.08689
573	V573			CGGCCCCGTGCTGCTGCCCGA	CTGCTGCC		1.08348
462	V462			CGCCGACAAGCAGAAGAACGG	CAGAAGAA		1.08129
463	V463			GCCGACAAGCAGAAGAACGGC	AGAAGAAC		1.0789
696	V696			CGGCATGGACGAGCTGTACAA	GAGCTGTA		1.07826
199	V199			TACGGCCTGCAGTGCTTCGCC	AGTGCTTC		1.07557
179	V179			CCCTCGTGACCACCCTGGGCT	CACCCTGG		1.07042
344	V344			TCGAGGGCGACACCCTGGTGA	CACCCTGG		1.07042
295	V295			ATCTTCTTCAAGGACGACGGC	AGGACGAC		1.06748
23	V23			TGTTCACCGGGGTGGTGCCCA	GGTGGTGC		1.06473
426	V426			GGAGTACAACTACAACAGCCA	TACAACAG		1.06251
9	V9			CAAGGGCGAGGAGCTGTTCAC	GAGCTGTT		1.0567
679	V679		5.9783	GCCGCCGGGATCACTCTCGGC	TCACTCTC		1.0567
164	V164			CCGTGCCCTGGCCCACCCTCG	GCCCACCC		1.04944
115	V115			ACCTACGGCAAGCTGACCCTG	AGCTGACC		1.04831
342	V342			GTTCGAGGGCGACACCCTGGT	GACACCCT		1.04831
238	V238	51.9684		AAGCAGCACGACTTCTTCAAG	ACTTCTTC		1.0456
45	V45			CCTGGTCGAGCTGGACGGCGA	CTGGACGG		1.04509
134	V134	6.80654		TGAAGCTGATCTGCACCACCG	CTGCACCA		1.04453
282	V282			CCAGGAGCGCACCATCTTCTT	ACCATCTT		1.04412
16	V16			GAGGAGCTGTTCACCGGGGTG	TCACCGGG		1.0416
107	V107			GCGATGCCACCTACGGCAAGC	CTACGGCA		1.0416
257	V257	6.26096		AGTCCGCCATGCCCGAAGGCT	GCCCGAAG		1.0416
541	V541	8.00633		GACCACTACCAGCAGAACACC	AGCAGAAC		1.03684
539	V539			CCGACCACTACCAGCAGAACA	CCAGCAGA		1.03638
413	V413			TGGGGCACAAGCTGGAGTACA	GCTGGAGT		1.03566
653	V653			ACATGGTCCTGCTGGAGTTCG	GCTGGAGT		1.03566
625	V625			AGCAAAGACCCCAACGAGAAG	CCAACGAG		1.03513
236	V236			TGAAGCAGCACGACTTCTTCA	CGACTTCT		1.03154
133	V133			CTGAAGCTGATCTGCACCACC	TCTGCACC		1.03067
154	V154			GGCAAGCTGCCCGTGCCCTGG	CCGTGCCC		1.02925
542	V542			ACCACTACCAGCAGAACACCC	GCAGAACA		1.02925
326	V326			CCCGCGCCGAGGTGAAGTTCG	GGTGAAGT		1.02435
64	V64			GACGTAAACGGCCACAAGTTC	GCCACAAG		1.01896
632	V632			ACCCCAACGAGAAGCGCGATC	GAAGCGCG		1.01896
665	V665			TGGAGTTCGTGACCGCCGCCG	GACCGCCG		1.01896
378	V378		75.7861	GAAGGGCATCGACTTCAAGGA	GACTTCAA		1.01506
148	V148			ACCACCGGCAAGCTGCCCGTG	AGCTGCCC		1.01255
611	V611			ACCAGTCCGCCCTGAGCAAAG	CCTGAGCA		1.0123
443	V443			GCCACAACGTCTATATCACCG	CTATATCA		1.01025
190	V190			ACCCTGGGCTACGGCCTGCAG	ACGGCCTG		1.00638
538	V538			GCCGACCACTACCAGCAGAAC	ACCAGCAG		1.00279
383	V383			GCATCGACTTCAAGGAGGACG	CAAGGAGG		0.99898
366	V366			CCGCATCGAGCTGAAGGGCAT	CTGAAGGG		0.998375
417	V417	7.82967		GCACAAGCTGGAGTACAACTA	GAGTACAA		0.997994
619	V619			GCCCTGAGCAAAGACCCCAAC	AAGACCCC		0.997994
331	V331			GCCGAGGTGAAGTTCGAGGGC	AGTTCGAG		0.992003
566	V566			TCGGCGACGGCCCCGTGCTGC	CCCCGTGC		0.990655
622	V622			CTGAGCAAAGACCCCAACGAG	ACCCCAAC		0.990655
475	V475			AAGAACGGCATCAAGGCCAAC	TCAAGGCC		0.988769
379	V379			AAGGGCATCGACTTCAAGGAG	ACTTCAAG		0.984995
484	V484			ATCAAGGCCAACTTCAAGATC	ACTTCAAG		0.984995
367	V367			CGCATCGAGCTGAAGGGCATC	TGAAGGGC		0.974359
382	V382			GGCATCGACTTCAAGGAGGAC	TCAAGGAG		0.967497
21	V21			GCTGTTCACCGGGGTGGTGCC	GGGGTGGT		0.965681
8	V8			GCAAGGGCGAGGAGCTGTTCA	GGAGCTGT		0.962351
296	V296			TCTTCTTCAAGGACGACGGCA	GGACGACG		0.962351
449	V449			ACGTCTATATCACCGCCGACA	CACCGCCG		0.962351
560	V560		10.0481	CCCCCATCGGCGACGGCCCCG	CGACGGCC		0.962351
321	V321			CAAGACCCGCGCCGAGGTGAA	GCCGAGGT		0.952916
25	V25			TTCACCGGGGTGGTGCCCATC	TGGTGCCC		0.95219
350	V350			GCGACACCCTGGTGAACCGCA	GGTGAACC		0.951029
370	V370			ATCGAGCTGAAGGGCATCGAC	AGGGCATC		0.945701
70	V70			AACGGCCACAAGTTCAGCGTG	AGTTCAGC		0.943481
247	V247			GACTTCTTCAAGTCCGCCATG	AGTCCGCC		0.943481
604	V604			CTGAGCTACCAGTCCGCCCTG	AGTCCGCC		0.943481
612	V612			CCAGTCCGCCCTGAGCAAAGA	CTGAGCAA		0.934649
387	V387			CGACTTCAAGGAGGACGGCAA	GAGGACGG		0.934047
507	V507			CCACAACATCGAGGACGGCGG	GAGGACGG		0.934047
687	V687			GATCACTCTCGGCATGGACGA	GGCATGGA		0.93162
521	V521			ACGGCGGCGTGCAGCTCGCCG	GCAGCTCG		0.930902
444	V444			CCACAACGTCTATATCACCGC	TATATCAC		0.926327
29	V29		6.26349	CCGGGGTGGTGCCCATCCTGG	GCCCATCC		0.925151
695	V695			TCGGCATGGACGAGCTGTACA	CGAGCTGT		0.924612
516	V516			CGAGGACGGCGGCGTGCAGCT	GGCGTGCA		0.921916
699	V699			CATGGACGAGCTGTACAAGTA	CTGTACAA		0.919894
457	V457			ATCACCGCCGACAAGCAGAAG	ACAAGCAG		0.917982
124	V124		9.7194	AAGCTGACCCTGAAGCTGATC	TGAAGCTG		0.916398
114	V114			CACCTACGGCAAGCTGACCCT	AAGCTGAC		0.912402
50	V50			TCGAGCTGGACGGCGACGTAA	CGGCGACG		0.905742
557	V557			ACACCCCCATCGGCGACGGCC	CGGCGACG		0.905742
58	V58			GACGGCGACGTAAACGGCCAC	TAAACGGC		0.905742
102	V102			CGAGGGCGATGCCACCTACGG	GCCACCTA		0.905742
235	V235	6.26437		ATGAAGCAGCACGACTTCTTC	ACGACTTC		0.905742
278	V278			ACGTCCAGGAGCGCACCATCT	GCGCACCA		0.905742
283	V283			CAGGAGCGCACCATCTTCTTC	CCATCTTC		0.905742
554	V554			AGAACACCCCCATCGGCGACG	CATCGGCG		0.905742
628	V628			AAAGACCCCAACGAGAAGCGC	ACGAGAAG		0.905742
670	V670	12.3683		TTCGTGACCGCCGCCGGGATC	CCGCCGGG		0.905742
461	V461			CCGCCGACAAGCAGAAGAACG	GCAGAAGA		0.902507
306	V306			GGACGACGGCAACTACAAGAC	AACTACAA		0.898666
423	V423			GCTGGAGTACAACTACAACAG	AACTACAA		0.898666
241	V241			CAGCACGACTTCTTCAAGTCC	TCTTCAAG		0.897356
289	V289			CGCACCATCTTCTTCAAGGAC	TCTTCAAG		0.897356
445	V445			CACAACGTCTATATCACCGCC	ATATCACC		0.89496
65	V65			ACGTAAACGGCCACAAGTTCA	CCACAAGT		0.888324
471	V471			GCAGAAGAACGGCATCAAGGC	GGCATCAA		0.885157
459	V459			CACCGCCGACAAGCAGAAGAA	AAGCAGAA		0.884678
28	V28			ACCGGGGTGGTGCCCATCCTG	TGCCCATC		0.884177
698	V698			GCATGGACGAGCTGTACAAGT	GCTGTACA		0.882518
683	V683			CCGGGATCACTCTCGGCATGG	TCTCGGCA		0.880583
675	V675		84.9239	GACCGCCGCCGGGATCACTCT	GGGATCAC		0.879103
180	V180			CCTCGTGACCACCCTGGGCTA	ACCCTGGG		0.869512
34	V34			GTGGTGCCCATCCTGGTCGAG	TCCTGGTC		0.868003
256	V256			AAGTCCGCCATGCCCGAAGGC	TGCCCGAA		0.868003
360	V360			GGTGAACCGCATCGAGCTGAA	ATCGAGCT		0.868003
563	V563		18.2559	CCATCGGCGACGGCCCCGTGC	CGGCCCCG		0.868003
684	V684			CGGGATCACTCTCGGCATGGA	CTCGGCAT		0.868003
5	V5			TGAGCAAGGGCGAGGAGCTGT	CGAGGAGC		0.866362
616	V616			TCCGCCCTGAGCAAAGACCCC	GCAAAGAC		0.865783
55	V55			CTGGACGGCGACGTAAACGGC	ACGTAAAC		0.860455
226	V226			CCCGACCACATGAAGCAGCAC	TGAAGCAG		0.860455
299	V299			TCTTCAAGGACGACGGCAACT	CGACGGCA		0.860455
697	V697			GGCATGGACGAGCTGTACAAG	AGCTGTAC		0.860455
395	V395			AGGAGGACGGCAACATCCTGG	CAACATCC		0.85722
678	V678			CGCCGCCGGGATCACTCTCGG	ATCACTCT		0.855423
322	V322			AAGACCCGCGCCGAGGTGAAG	CCGAGGTG		0.852907
31	V31			GGGGTGGTGCCCATCCTGGTC	CCATCCTG		0.852338
337	V337			GTGAAGTTCGAGGGCGACACC	AGGGCGAC		0.849133
635	V635			CCAACGAGAAGCGCGATCACA	GCGCGATC		0.849133
535	V535			CTCGCCGACCACTACCAGCAG	ACTACCAG		0.845359
470	V470			AGCAGAAGAACGGCATCAAGG	CGGCATCA		0.841046
550	V550			CAGCAGAACACCCCCATCGGC	CCCCCATC		0.841046
328	V328			CGCGCCGAGGTGAAGTTCGAG	TGAAGTTC		0.838423
640	V640			GAGAAGCGCGATCACATGGTC	ATCACATG		0.834981
135	V135			GAAGCTGATCTGCACCACCGG	TGCACCAC		0.833283
270	V270			CGAAGGCTACGTCCAGGAGCG	GTCCAGGA		0.830264
499	V499			AAGATCCGCCACAACATCGAG	ACAACATC		0.830264
513	V513			CATCGAGGACGGCGGCGTGCA	GGCGGCGT		0.830264
673	V673			GTGACCGCCGCCGGGATCACT	CCGGGATC		0.830264
242	V242			AGCACGACTTCTTCAAGTCCG	CTTCAAGT		0.824225
332	V332			CCGAGGTGAAGTTCGAGGGCG	GTTCGAGG		0.815168
418	V418			CACAAGCTGGAGTACAACTAC	AGTACAAC		0.808698
615	V615			GTCCGCCCTGAGCAAAGACCC	AGCAAAGA		0.807421
237	V237			GAAGCAGCACGACTTCTTCAA	GACTTCTT		0.806111
598	V598			CACTACCTGAGCTACCAGTCC	GCTACCAG		0.806111
261	V261			CGCCATGCCCGAAGGCTACGT	GAAGGCTA		0.805104
672	V672			CGTGACCGCCGCCGGGATCAC	GCCGGGAT		0.805104
543	V543			CCACTACCAGCAGAACACCCC	CAGAACAC		0.804237
132	V132			CCTGAAGCTGATCTGCACCAC	ATCTGCAC		0.792524
279	V279			CGTCCAGGAGCGCACCATCTT	CGCACCAT		0.792524
493	V493			AACTTCAAGATCCGCCACAAC	TCCGCCAC		0.792524
130	V130	28.0426		ACCCTGAAGCTGATCTGCACC	TGATCTGC		0.790115
481	V481			GGCATCAAGGCCAACTTCAAG	CCAACTTC		0.786235
126	V126			GCTGACCCTGAAGCTGATCTG	AAGCTGAT		0.785593
129	V129			GACCCTGAAGCTGATCTGCAC	CTGATCTG		0.779205
420	V420			CAAGCTGGAGTACAACTACAA	TACAACTA		0.777757
66	V66			CGTAAACGGCCACAAGTTCAG	CACAAGTT		0.77635
33	V33			GGTGGTGCCCATCCTGGTCGA	ATCCTGGT		0.77537
305	V305			AGGACGACGGCAACTACAAGA	CAACTACA		0.773655
422	V422	51.2965		AGCTGGAGTACAACTACAACA	CAACTACA		0.773655
537	V537			CGCCGACCACTACCAGCAGAA	TACCAGCA		0.769881
30	V30			CGGGGTGGTGCCCATCCTGGT	CCCATCCT		0.7691
269	V269			CCGAAGGCTACGTCCAGGAGC	CGTCCAGG		0.760176
486	V486			CAAGGCCAACTTCAAGATCCG	TTCAAGAT		0.758978
386	V386			TCGACTTCAAGGAGGACGGCA	GGAGGACG		0.757388
140	V140			TGATCTGCACCACCGGCAAGC	CACCGGCA		0.754785
406	V406			AACATCCTGGGGCACAAGCTG	GGCACAAG		0.75235
286	V286			GAGCGCACCATCTTCTTCAAG	TCTTCTTC		0.746899
617	V617			CCGCCCTGAGCAAAGACCCCA	CAAAGACC		0.739245
368	V368			GCATCGAGCTGAAGGGCATCG	GAAGGGCA		0.73712
482	V482	41.4009		GCATCAAGGCCAACTTCAAGA	CAACTTCA		0.73712
276	V276			CTACGTCCAGGAGCGCACCAT	GAGCGCAC		0.735915
435	V435			CTACAACAGCCACAACGTCTA	CACAACGT		0.735915
597	V597			CCACTACCTGAGCTACCAGTC	AGCTACCA		0.735915
291	V291			CACCATCTTCTTCAAGGACGA	TTCAAGGA		0.731872
381	V381			GGGCATCGACTTCAAGGAGGA	TTCAAGGA		0.731872
544	V544			CACTACCAGCAGAACACCCCC	AGAACACC		0.731561
405	V405			CAACATCCTGGGGCACAAGCT	GGGCACAA		0.726481
100	V100			GGCGAGGGCGATGCCACCTAC	ATGCCACC		0.724594
641	V641			AGAAGCGCGATCACATGGTCC	TCACATGG		0.716026
601	V601			TACCTGAGCTACCAGTCCGCC	ACCAGTCC		0.710184
551	V551			AGCAGAACACCCCCATCGGCG	CCCCATCG		0.707611
68	V68			TAAACGGCCACAAGTTCAGCG	CAAGTTCA		0.703919
498	V498			CAAGATCCGCCACAACATCGA	CACAACAT		0.703568
26	V26			TCACCGGGGTGGTGCCCATCC	GGTGCCCA		0.703142
173	V173			GGCCCACCCTCGTGACCACCC	CGTGACCA		0.698176
74	V74			GCCACAAGTTCAGCGTGTCCG	CAGCGTGT		0.692626
431	V431			ACAACTACAACAGCCACAACG	CAGCCACA		0.69232
483	V483			CATCAAGGCCAACTTCAAGAT	AACTTCAA		0.691658
292	V292	10.2813		ACCATCTTCTTCAAGGACGAC	TCAAGGAC		0.688549
643	V643			AAGCGCGATCACATGGTCCTG	ACATGGTC		0.687693
222	V222			CTACCCCGACCACATGAAGCA	CACATGAA		0.679307
281	V281	6.57618		TCCAGGAGCGCACCATCTTCT	CACCATCT		0.679307
315	V315			CAACTACAAGACCCGCGCCGA	ACCCGCGC		0.679307
340	V340			AAGTTCGAGGGCGACACCCTG	GCGACACC		0.679307
341	V341			AGTTCGAGGGCGACACCCTGG	CGACACCC		0.679307
555	V555			GAACACCCCCATCGGCGACGG	ATCGGCGA		0.679307
556	V556			AACACCCCCATCGGCGACGGC	TCGGCGAC		0.679307
686	V686		13.4635	GGATCACTCTCGGCATGGACG	CGGCATGG		0.679307
223	V223			TACCCCGACCACATGAAGCAG	ACATGAAG		0.672118
285	V285			GGAGCGCACCATCTTCTTCAA	ATCTTCTT		0.669872
131	V131			CCCTGAAGCTGATCTGCACCA	GATCTGCA		0.667695
369	V369			CATCGAGCTGAAGGGCATCGA	AAGGGCAT		0.665154
13	V13			GGCGAGGAGCTGTTCACCGGG	TGTTCACC		0.662324
85	V85		10.3461	AGCGTGTCCGGCGAGGGCGAG	GCGAGGGC		0.646959
91	V91			TCCGGCGAGGGCGAGGGCGAT	GCGAGGGC		0.646959
424	V424			CTGGAGTACAACTACAACAGC	ACTACAAC		0.645341
232	V232			CACATGAAGCAGCACGACTTC	AGCACGAC		0.641567
577	V577			CCCGTGCTGCTGCCCGACAAC	TGCCCGAC		0.638137
254	V254			TCAAGTCCGCCATGCCCGAAG	CATGCCCG		0.63402
19	V19			GAGCTGTTCACCGGGGTGGTG	CCGGGGTG		0.630785
146	V146			GCACCACCGGCAAGCTGCCCG	CAAGCTGC		0.628612
243	V243			GCACGACTTCTTCAAGTCCGC	TTCAAGTC		0.616115
106	V106			GGCGATGCCACCTACGGCAAG	CCTACGGC		0.614611
437	V437			ACAACAGCCACAACGTCTATA	CAACGTCT		0.603828
450	V450			CGTCTATATCACCGCCGACAA	ACCGCCGA		0.603828
273	V273			AGGCTACGTCCAGGAGCGCAC	CAGGAGCG		0.593045
392	V392			TCAAGGAGGACGGCAACATCC	CGGCAACA		0.582263
660	V660			CCTGCTGGAGTTCGTGACCGC	TTCGTGAC		0.578669
385	V385			ATCGACTTCAAGGAGGACGGC	AGGAGGAC		0.573165
4	V4			GTGAGCAAGGGCGAGGAGCTG	GCGAGGAG		0.566089
297	V297			CTTCTTCAAGGACGACGGCAA	GACGACGG		0.566089
453	V453			CTATATCACCGCCGACAAGCA	GCCGACAA		0.566089
3	V3			GGTGAGCAAGGGCGAGGAGCT	GGCGAGGA		0.555796
522	V522			CGGCGGCGTGCAGCTCGCCGA	CAGCTCGC		0.555796
700	V700			ATGGACGAGCTGTACAAGTAA	TGTACAAG		0.554171
421	V421			AAGCTGGAGTACAACTACAAC	ACAACTAC		0.543445
540	V540			CGACCACTACCAGCAGAACAC	CAGCAGAA		0.543006
613	V613			CAGTCCGCCCTGAGCAAAGAC	TGAGCAAA		0.541322
677	V677			CCGCCGCCGGGATCACTCTCG	GATCACTC		0.532789
39	V39			GCCCATCCTGGTCGAGCTGGA	GTCGAGCT		0.52835
268	V268			CCCGAAGGCTACGTCCAGGAG	ACGTCCAG		0.52835
618	V618			CGCCCTGAGCAAAGACCCCAA	AAAGACCC		0.52835
407	V407			ACATCCTGGGGCACAAGCTGG	GCACAAGC		0.525915
455	V455	5.77548		ATATCACCGCCGACAAGCAGA	CGACAAGC		0.517567
300	V300		5.22948	CTTCAAGGACGACGGCAACTA	GACGGCAA		0.514626
390	V390			CTTCAAGGAGGACGGCAACAT	GACGGCAA		0.514626
220	V220			CGCTACCCCGACCACATGAAG	ACCACATG		0.51059
301	V301			TTCAAGGACGACGGCAACTAC	ACGGCAAC		0.50948
391	V391			TTCAAGGAGGACGGCAACATC	ACGGCAAC		0.50948
624	V624			GAGCAAAGACCCCAACGAGAA	CCCAACGA		0.50948
343	V343	9.7304		TTCGAGGGCGACACCCTGGTG	ACACCCTG		0.506784
590	V590			CCGACAACCACTACCTGAGCT	CTACCTGA		0.50319
432	V432			CAACTACAACAGCCACAACGT	AGCCACAA		0.494384
35	V35			TGGTGCCCATCCTGGTCGAGC	CCTGGTCG		0.494041
642	V642			GAAGCGCGATCACATGGTCCT	CACATGGT		0.492497
57	V57			GGACGGCGACGTAAACGGCCA	GTAAACGG		0.485219
352	V352			GACACCCTGGTGAACCGCATC	TGAACCGC		0.485219
425	V425			TGGAGTACAACTACAACAGCC	CTACAACA		0.48347
552	V552			GCAGAACACCCCCATCGGCGA	CCCATCGG		0.481176
441	V441		8.78232	CAGCCACAACGTCTATATCAC	GTCTATAT		0.480043
221	V221			GCTACCCCGACCACATGAAGC	CCACATGA		0.478031
267	V267			GCCCGAAGGCTACGTCCAGGA	TACGTCCA		0.452871
511	V511			AACATCGAGGACGGCGGCGTG	ACGGCGGC		0.452871
596	V596			ACCACTACCTGAGCTACCAGT	GAGCTACC		0.452871
634	V634			CCCAACGAGAAGCGCGATCAC	AGCGCGAT		0.452871
429	V429	5.77835		GTACAACTACAACAGCCACAA	AACAGCCA		0.445152
639	V639			CGAGAAGCGCGATCACATGGT	GATCACAT		0.436697
518	V518			AGGACGGCGGCGTGCAGCTCG	CGTGCAGC		0.421422
436	V436			TACAACAGCCACAACGTCTAT	ACAACGTC		0.420523
208	V208			CAGTGCTTCGCCCGCTACCCC	CCCGCTAC		0.411701
442	V442	12.0488	16.5632	AGCCACAACGTCTATATCACC	TCTATATC		0.408842
353	V353			ACACCCTGGTGAACCGCATCG	GAACCGCA		0.407584
659	V659			TCCTGCTGGAGTTCGTGACCG	GTTCGTGA		0.402552
38	V38			TGCCCATCCTGGTCGAGCTGG	GGTCGAGC		0.396262
105	V105			GGGCGATGCCACCTACGGCAA	ACCTACGG		0.396262
67	V67			GTAAACGGCCACAAGTTCAGC	ACAAGTTC		0.394166
524	V524			GCGGCGTGCAGCTCGCCGACC	GCTCGCCG		0.388175
255	V255			CAAGTCCGCCATGCCCGAAGG	ATGCCCGA		0.38494
37	V37			GTGCCCATCCTGGTCGAGCTG	TGGTCGAG		0.355827
451	V451			GTCTATATCACCGCCGACAAG	CCGCCGAC		0.355827
51	V51			CGAGCTGGACGGCGACGTAAA	GGCGACGT		0.339653
355	V355			ACCCTGGTGAACCGCATCGAG	ACCGCATC		0.321777
505	V505			CGCCACAACATCGAGGACGGC	TCGAGGAC		0.307305
527	V527			GCGTGCAGCTCGCCGACCACT	CGCCGACC		0.301914
354	V354			CACCCTGGTGAACCGCATCGA	AACCGCAT		0.294366
52	V52			GAGCTGGACGGCGACGTAAAC	GCGACGTA		0.226436
53	V53			AGCTGGACGGCGACGTAAACG	CGACGTAA		0.226436
636	V636			CAACGAGAAGCGCGATCACAT	CGCGATCA		0.226436
266	V266			TGCCCGAAGGCTACGTCCAGG	CTACGTCC		0.226436
833	L133			CACCACCACCACCGCCACCGC	ACCGCCAC		13.8126
839	L139		7.06513	CACCACCGCCACCGCCACCAC	ACCGCCAC		13.8126
830	L130		20.2949	GGCCACCACCACCACCGCCAC	ACCACCGC		13.5861
889	L189	73.8156		CCTCCACTACCGCTGCCACCC	CGCTGCCA		11.3218
865	L165	22.5874	54.2403	CCTCCGCCGCCGCCGCCACCA	CGCCGCCA		9.73673
1027	L327	52.5196		GAGCTGGCAGAACTCCGAGAG	AACTCCGA		8.60455
1340	L640			GGAACTCTAAGTATCCCCAGG	GTATCCCC		8.03846
1028	L328			AGCTGGCAGAACTCCGAGAGT	ACTCCGAG		6.56663
1406	L706		15.3	GGCAGATGTGGGCCCGCAGCA	GGCCCGCA		6.3402
1511	L811	10.0379		AATCTCAGACGTTTTTCGGCT	GTTTTTCG		5.43445
1463	L763			ATCATTTATATGTCAACGTAT	TGTCAACG		4.98158
1421	L721			GCAGCAGCTACCTGGGGGCAG	CCTGGGGG		4.94923
1277	L577			CCAAAGTATACTTCCGGGGTC	CTTCCGGG		4.67967
1403	L703	23.9931		CTGGGCAGATGTGGGCCCGCA	GTGGGCCC		3.95004
1288	L588	7.19735		TTCCGGGGTCAATCTTGCAAC	AATCTTGC		3.73619
1029	L329	5.98741	5.67736	GCTGGCAGAACTCCGAGAGTC	CTCCGAGA		3.45314
888	L188	75.3262		GCCTCCACTACCGCTGCCACC	CCGCTGCC		3.4377
1409	L709	10.7949		AGATGTGGGCCCGCAGCAGCT	CCGCAGCA		3.39653
1037	L337		8.87901	AACTCCGAGAGTCTACCAGCC	GTCTACCA		3.35879
856	L156	6.38865		CCACTACCACCTCCGCCGCCG	CTCCGCCG		3.28332
1410	L710	37.9896		GATGTGGGCCCGCAGCAGCTA	CGCAGCAG		3.28332
884	L184	5.4572		CACTGCCTCCACTACCGCTGC	ACTACCGC		3.1701
885	L185		19.9271	ACTGCCTCCACTACCGCTGCC	CTACCGCT		3.05688
803	L103	30.1846	5.93276	CTGTGCCCAGAAGGCCTGGTC	AAGGCCTG		3.03424
851	L151		15.4267	CGCCACCACTACCACCTCCGC	ACCACCTC		2.99218
1402	L702	9.71419	8.62402	ACTGGGCAGATGTGGGCCCGC	TGTGGGCC		2.98895
1407	L707			GCAGATGTGGGCCCGCAGCAG	GCCCGCAG		2.9814
1333	L633			TACATGAGGAACTCTAAGTAT	ACTCTAAG		2.96882
1404	L704	36.7946		TGGGCAGATGTGGGCCCGCAG	TGGGCCCG		2.94366
1469	L769			TATATGTCAACGTATCTGAGC	CGTATCTG		2.94366
1030	L330	100.331		CTGGCAGAACTCCGAGAGTCT	TCCGAGAG		2.88705
1040	L340	100.85	56.9602	TCCGAGAGTCTACCAGCCAGA	TACCAGCC		2.80214
1224	L524			GTATAAGAAGGGTGGCCTTGT	GGTGGCCT		2.78873
738	L38	22.3602		CTGGGTGGACAGCAGTGCCAG	AGCAGTGC		2.76251
758	L58	24.8227		GCTCTCCCTGGGCCCCTCCAG	GGCCCCTC		2.71723
860	L160	73.2651		TACCACCTCCGCCGCCGCCGC	GCCGCCGC		2.68488
863	L163	7.03789	6.16593	CACCTCCGCCGCCGCCGCCAC	GCCGCCGC		2.68488
853	L153			CCACCACTACCACCTCCGCCG	CACCTCCG		2.62665
1019	L319		5.78332	TACAGAAGGAGCTGGCAGAAC	GCTGGCAG		2.62665
850	L150	15.7206		CCGCCACCACTACCACCTCCG	TACCACCT		2.50696
831	L131	26.6134	18.0475	GCCACCACCACCACCGCCACC	CCACCGCC		2.49079
835	L135			CCACCACCACCGCCACCGCCA	CGCCACCG		2.49079
837	L137	11.1138		ACCACCACCGCCACCGCCACC	CCACCGCC		2.49079
1348	L648	176.861	15.3749	AAGTATCCCCAGGATCTGGTG	AGGATCTG		2.47192
832	L132		63.0634	CCACCACCACCACCGCCACCG	CACCGCCA		2.46249
838	L138	19.3331	71.7043	CCACCACCGCCACCGCCACCA	CACCGCCA		2.46249
1248	L548			CAATGAAACTGGGCTGTACTT	GGGCTGTA		2.46249
759	L59			CTCTCCCTGGGCCCCTCCAGG	GCCCCTCC		2.44676
739	L39		32.2808	TGGGTGGACAGCAGTGCCAGC	GCAGTGCC		2.41531
1142	L442			ATTTAACAGGCAAGTCCAACT	CAAGTCCA		2.41531
754	L54	21.1056		GCCAGCTCTCCCTGGGCCCCT	CCTGGGCC		2.38272
1422	L722	9.63158	11.4063	CAGCAGCTACCTGGGGGCAGT	CTGGGGGC		2.37757
1476	L776			CAACGTATCTGAGCTCTCTCT	GAGCTCTC		2.3614
1391	L691			GCTACTGCACTACTGGGCAGA	TACTGGGC		2.34927
859	L159			CTACCACCTCCGCCGCCGCCG	CGCCGCCG		2.33983
862	L162	28.0193	63.6251	CCACCTCCGCCGCCGCCGCCA	CGCCGCCG		2.33983
1146	L446			AACAGGCAAGTCCAACTCAAG	TCCAACTC		2.33095
1012	L312			TTCCACCTACAGAAGGAGCTG	AGAAGGAG		2.30209
1282	L582			GTATACTTCCGGGGTCAATCT	GGGGTCAA		2.30209
1022	L322	25.5032	36.7278	AGAAGGAGCTGGCAGAACTCC	GGCAGAAC		2.27627
1031	L331		26.2704	TGGCAGAACTCCGAGAGTCTA	CCGAGAGT		2.26436
876	L176	30.3809		GCCGCCACCACTGCCTCCACT	CTGCCTCC		2.23348
1036	L336			GAACTCCGAGAGTCTACCAGC	AGTCTACC		2.23201
980	L280	5.92966		TGGTAGGATTGGGCCTGGGGA	GGGCCTGG		2.2219
1423	L723			AGCAGCTACCTGGGGGCAGTG	TGGGGGCA		2.20775
886	L186	6.12387	65.4086	CTGCCTCCACTACCGCTGCCA	TACCGCTG		2.18888
1388	L688			TGAGCTACTGCACTACTGGGC	CACTACTG		2.18444
982	L282	22.2802		GTAGGATTGGGCCTGGGGATG	GCCTGGGG		2.17066
845	L145			CGCCACCGCCACCACTACCAC	ACCACTAC		2.16372
790	L90		11.0452	CCCTGTCCAACCTCTGTGCCC	CCTCTGTG		2.14196
819	L119	19.0992		TGGTCAAAGGAGGCCACCACC	AGGCCACC		2.12598
1082	L382			AGAAGCAAATAGGCCACCCCA	AGGCCACC		2.12598
1169	L469			CCATGCCTCTGGAATGGGAAG	GGAATGGG		2.11668
1515	L815			TCAGACGTTTTTCGGCTTATA	TTCGGCTT		2.1134
725	L25			ATCCCCAGATCTACTGGGTGG	CTACTGGG		2.09967
1390	L690			AGCTACTGCACTACTGGGCAG	CTACTGGG		2.09967
1147	L447	5.18518		ACAGGCAAGTCCAACTCAAGG	CCAACTCA		2.08824
846	L146			GCCACCGCCACCACTACCACC	CCACTACC		2.06308
882	L182			ACCACTGCCTCCACTACCGCT	CCACTACC		2.06308
1352	L652			ATCCCCAGGATCTGGTGATGA	TCTGGTGA		2.05207
820	L120	29.0307	63.657	GGTCAAAGGAGGCCACCACCA	GGCCACCA		2.0487
791	L91			CCTGTCCAACCTCTGTGCCCA	CTCTGTGC		2.02983
761	L61	9.57615	58.0236	CTCCCTGGGCCCCTCCAGGCA	CCCTCCAG		2.01344
1387	L687	35.9821	368.67	ATGAGCTACTGCACTACTGGG	GCACTACT		1.99263
930	L230	13.6939		CAGCACAGGCCTGTGTCTCCT	CTGTGTCT		1.98989
1070	L370			CATCATCTTTGGAGAAGCAAA	GGAGAAGC		1.98839
981	L281			GGTAGGATTGGGCCTGGGGAT	GGCCTGGG		1.97905
878	L178	10.5669		CGCCACCACTGCCTCCACTAC	GCCTCCAC		1.97188
1207	L507			CTGCTTTCTGGAGTGAAGTAT	GAGTGAAG		1.97132
877	L177		6.8749	CCGCCACCACTGCCTCCACTA	TGCCTCCA		1.96765
974	L274	14.251		TTGCCTTGGTAGGATTGGGCC	AGGATTGG		1.95301
1408	L708	61.9277		CAGATGTGGGCCCGCAGCAGC	CCCGCAGC		1.94735
1015	L315	6.34704		CACCTACAGAAGGAGCTGGCA	AGGAGCTG		1.93027
1111	L411			CCTGAAAAAAAGGAGCTGAGG	AGGAGCTG		1.93027
1291	L591			CGGGGTCAATCTTGCAACAAC	CTTGCAAC		1.9247
752	L52	52.565		GTGCCAGCTCTCCCTGGGCCC	TCCCTGGG		1.89325
1247	L547			TCAATGAAACTGGGCTGTACT	TGGGCTGT		1.88987
1442	L742	6.66723		TGTTCAATCTTACCAGTGCTG	TACCAGTG		1.87187
1122	L422	72.2882		GGAGCTGAGGAAAGTGGCCCA	AAAGTGGC		1.86476
1096	L396		13.6971	CACCCCAGTCCACCCCCTGAA	CACCCCCT		1.85265
753	L53	91.5409		TGCCAGCTCTCCCTGGGCCCC	CCCTGGGC		1.85174
1346	L646			CTAAGTATCCCCAGGATCTGG	CCAGGATC		1.83532
894	L194		38.2015	ACTACCGCTGCCACCCCTGAA	CCACCCCT		1.82253
1359	L659			GGATCTGGTGATGATGGAGGG	ATGATGGA		1.82092
755	L55			CCAGCTCTCCCTGGGCCCCTC	CTGGGCCC		1.80634
1048	L348			TCTACCAGCCAGATGCACACA	AGATGCAC		1.79816
740	L40	10.2056		GGGTGGACAGCAGTGCCAGCT	CAGTGCCA		1.79688
745	L45			GACAGCAGTGCCAGCTCTCCC	CCAGCTCT		1.79605
730	L30	6.25929		CAGATCTACTGGGTGGACAGC	GGGTGGAC		1.7909
1444	L744			TTCAATCTTACCAGTGCTGAT	CCAGTGCT		1.78431
774	L74			TCCAGGCACAGTTCTTCCCTG	GTTCTTCC		1.77244
1347	L647	8.73382		TAAGTATCCCCAGGATCTGGT	CAGGATCT		1.76835
1280	L580	5.23914	7.3645	AAGTATACTTCCGGGGTCAAT	CCGGGGTC		1.7662
1303	L603	8.70348	6.80311	TGCAACAACCTGCCCCTGAGC	TGCCCCTG		1.76504
979	L279	106.117	15.7718	TTGGTAGGATTGGGCCTGGGG	TGGGCCTG		1.76226
914	L214			AGAAGAGAGGGAACCACAGCA	GAACCACA		1.75923
823	L123			CAAAGGAGGCCACCACCACCA	CACCACCA		1.7453
826	L126	25.5852	70.5569	AGGAGGCCACCACCACCACCG	CACCACCA		1.7453
1016	L316	7.02667		ACCTACAGAAGGAGCTGGCAG	GGAGCTGG		1.7415
858	L158	41.3975		ACTACCACCTCCGCCGCCGCC	CCGCCGCC		1.73061
861	L161	18.4739	156.822	ACCACCTCCGCCGCCGCCGCC	CCGCCGCC		1.73061
864	L164			ACCTCCGCCGCCGCCGCCACC	CCGCCGCC		1.73061
935	L235		10.2895	CAGGCCTGTGTCTCCTTGTGA	TCTCCTTG		1.72762
816	L116		30.5664	GCCTGGTCAAAGGAGGCCACC	AGGAGGCC		1.71885
866	L166	35.6492		CTCCGCCGCCGCCGCCACCAC	GCCGCCAC		1.71714
1143	L443			TTTAACAGGCAAGTCCAACTC	AAGTCCAA		1.71242
822	L122	6.52469		TCAAAGGAGGCCACCACCACC	CCACCACC		1.70786
825	L125	23.9816		AAGGAGGCCACCACCACCACC	CCACCACC		1.70786
828	L128	27.0044	104.689	GAGGCCACCACCACCACCGCC	CCACCACC		1.70786
750	L50	178.873		CAGTGCCAGCTCTCCCTGGGC	TCTCCCTG		1.70058
1344	L644			CTCTAAGTATCCCCAGGATCT	CCCCAGGA		1.69072
789	L89	10.3977		TCCCTGTCCAACCTCTGTGCC	ACCTCTGT		1.68085
1187	L487			AAGACACCTATGGAATTGTCC	TGGAATTG		1.67894
1177	L477			CTGGAATGGGAAGACACCTAT	AAGACACC		1.67829
1470	L770			ATATGTCAACGTATCTGAGCT	GTATCTGA		1.66996
724	L24			TATCCCCAGATCTACTGGGTG	TCTACTGG		1.66592
1032	L332		6.07976	GGCAGAACTCCGAGAGTCTAC	CGAGAGTC		1.66053
762	L62		5.55371	TCCCTGGGCCCCTCCAGGCAC	CCTCCAGG		1.65899
1445	L745			TCAATCTTACCAGTGCTGATC	CAGTGCTG		1.65351
1098	L398		21.5329	CCCCAGTCCACCCCCTGAAAA	CCCCCTGA		1.64795
1302	L602	11.2467	12.0125	TTGCAACAACCTGCCCCTGAG	CTGCCCCT		1.64714
1189	L489			GACACCTATGGAATTGTCCTG	GAATTGTC		1.64543
1064	L364			ACACAGCATCATCTTTGGAGA	ATCTTTGG		1.6373
895	L195			CTACCGCTGCCACCCCTGAAG	CACCCCTG		1.63588
1109	L409			CCCCTGAAAAAAAGGAGCTGA	AAAGGAGC		1.63537
1494	L794			TCTGGTCAATTTTGAGGAATC	TTTGAGGA		1.63222
1474	L774			GTCAACGTATCTGAGCTCTCT	CTGAGCTC		1.6319
737	L37	19.8872		ACTGGGTGGACAGCAGTGCCA	CAGCAGTG		1.61593
1497	L797			GGTCAATTTTGAGGAATCTCA	GAGGAATC		1.61524
1214	L514			CTGGAGTGAAGTATAAGAAGG	GTATAAGA		1.60769
1425	L725		6.27982	CAGCTACCTGGGGGCAGTGTT	GGGGCAGT		1.59411
1360	L660			GATCTGGTGATGATGGAGGGG	TGATGGAG		1.59286
718	L18			TACCCATATCCCCAGATCTAC	CCCAGATC		1.58505
748	L48			AGCAGTGCCAGCTCTCCCTGG	GCTCTCCC		1.58505
1512	L812			ATCTCAGACGTTTTTCGGCTT	TTTTTCGG		1.58505
1108	L408			CCCCCTGAAAAAAAGGAGCTG	AAAAGGAG		1.57939
1354	L654			CCCCAGGATCTGGTGATGATG	TGGTGATG		1.57839
1125	L425			GCTGAGGAAAGTGGCCCATTT	GTGGCCCA		1.57774
897	L197	52.4238		ACCGCTGCCACCCCTGAAGAA	CCCCTGAA		1.57666
1099	L399		16.6764	CCCAGTCCACCCCCTGAAAAA	CCCCTGAA		1.57666
1365	L665			GGTGATGATGGAGGGGAAGAT	GAGGGGAA		1.57373
1063	L363			CACACAGCATCATCTTTGGAG	CATCTTTG		1.57281
824	L124	94.1939		AAAGGAGGCCACCACCACCAC	ACCACCAC		1.56763
827	L127	11.6164		GGAGGCCACCACCACCACCGC	ACCACCAC		1.56763
1246	L546			ATCAATGAAACTGGGCTGTAC	CTGGGCTG		1.56736
1018	L318	44.9426	5.0287	CTACAGAAGGAGCTGGCAGAA	AGCTGGCA		1.56446
786	L86	36.7591		TCTTCCCTGTCCAACCTCTGT	CCAACCTC		1.56348
1220	L520			TGAAGTATAAGAAGGGTGGCC	GAAGGGTG		1.56348
751	L51	5.43732	9.64381	AGTGCCAGCTCTCCCTGGGCC	CTCCCTGG		1.56121
1363	L663			CTGGTGATGATGGAGGGGAAG	TGGAGGGG		1.56121
766	L66			TGGGCCCCTCCAGGCACAGTT	CAGGCACA		1.56057
710	L10			CCTTCAATTACCCATATCCCC	CCCATATC		1.55989
1499	L799			TCAATTTTGAGGAATCTCAGA	GGAATCTC		1.55674
757	L57	42.3964	45.2302	AGCTCTCCCTGGGCCCCTCCA	GGGCCCCT		1.55486
1120	L420	8.04094		AAGGAGCTGAGGAAAGTGGCC	GGAAAGTG		1.54461
1085	L385			AGCAAATAGGCCACCCCAGTC	CCACCCCA		1.5343
983	L283	5.68863		TAGGATTGGGCCTGGGGATGT	CCTGGGGA		1.52467
805	L105	5.47681	27.4211	GTGCCCAGAAGGCCTGGTCAA	GGCCTGGT		1.52329
747	L47	37.748		CAGCAGTGCCAGCTCTCCCTG	AGCTCTCC		1.52035
1069	L369	34.5873		GCATCATCTTTGGAGAAGCAA	TGGAGAAG		1.51746
1155	L455			GTCCAACTCAAGGTCCATGCC	AGGTCCAT		1.51538
1270	L570			GTATATTCCAAAGTATACTTC	AAGTATAC		1.51538
1373	L673		9.84012	TGGAGGGGAAGATGATGAGCT	GATGATGA		1.51325
744	L44	32.8507	25.9352	GGACAGCAGTGCCAGCTCTCC	GCCAGCTC		1.51227
1004	L304	9.79449		TTCAGCTCTTCCACCTACAGA	CCACCTAC		1.50957
1355	L655			CCCAGGATCTGGTGATGATGG	GGTGATGA		1.50957
768	L68			GGCCCCTCCAGGCACAGTTCT	GGCACAGT		1.5047
938	L238			GCCTGTGTCTCCTTGTGATGT	CCTTGTGA		1.50014
1229	L529			AGAAGGGTGGCCTTGTGATCA	CCTTGTGA		1.50014
929	L229		7.61006	ACAGCACAGGCCTGTGTCTCC	CCTGTGTC		1.49796
855	L155	6.07278		ACCACTACCACCTCCGCCGCC	CCTCCGCC		1.49306
1418	L718		8.12154	CCCGCAGCAGCTACCTGGGGG	CTACCTGG		1.4928
1369	L669			ATGATGGAGGGGAAGATGATG	GGAAGATG		1.49215
1065	L365			CACAGCATCATCTTTGGAGAA	TCTTTGGA		1.4907
1326	L626			CAAGGTCTACATGAGGAACTC	ATGAGGAA		1.48995
1334	L634			ACATGAGGAACTCTAAGTATC	CTCTAAGT		1.47938
1368	L668	12.534		GATGATGGAGGGGAAGATGAT	GGGAAGAT		1.47849
1223	L523			AGTATAAGAAGGGTGGCCTTG	GGGTGGCC		1.47548
804	L104	76.7151		TGTGCCCAGAAGGCCTGGTCA	AGGCCTGG		1.47375
932	L232	45.3638		GCACAGGCCTGTGTCTCCTTG	GTGTCTCC		1.4673
735	L35			CTACTGGGTGGACAGCAGTGC	GACAGCAG		1.46617
902	L202	7.06453		TGCCACCCCTGAAGAAGAGAG	GAAGAAGA		1.46547
813	L113	28.9792		AAGGCCTGGTCAAAGGAGGCC	CAAAGGAG		1.46517
1306	L606		28.5472	AACAACCTGCCCCTGAGCCAC	CCCTGAGC		1.46355
723	L23	9.12327		ATATCCCCAGATCTACTGGGT	ATCTACTG		1.46312
1300	L600		21.3566	TCTTGCAACAACCTGCCCCTG	ACCTGCCC		1.45991
1067	L367			CAGCATCATCTTTGGAGAAGC	TTTGGAGA		1.45566
1475	L775			TCAACGTATCTGAGCTCTCTC	TGAGCTCT		1.45468
1009	L309		8.09364	CTCTTCCACCTACAGAAGGAG	TACAGAAG		1.45041
1083	L383		5.15235	GAAGCAAATAGGCCACCCCAG	GGCCACCC		1.44722
1498	L798			GTCAATTTTGAGGAATCTCAG	AGGAATCT		1.44722
763	L63			CCCTGGGCCCCTCCAGGCACA	CTCCAGGC		1.4461
788	L88	49.8209		TTCCCTGTCCAACCTCTGTGC	AACCTCTG		1.4457
1274	L574			ATTCCAAAGTATACTTCCGGG	ATACTTCC		1.44204
891	L191	14.6057		TCCACTACCGCTGCCACCCCT	CTGCCACC		1.44095
1181	L481			AATGGGAAGACACCTATGGAA	CACCTATG		1.43948
844	L144	18.6309	13.7183	CCGCCACCGCCACCACTACCA	CACCACTA		1.43853
1195	L495		7.05746	TATGGAATTGTCCTGCTTTCT	TCCTGCTT		1.43828
1123	L423			GAGCTGAGGAAAGTGGCCCAT	AAGTGGCC		1.42331
834	L134	27.6957		ACCACCACCACCGCCACCGCC	CCGCCACC		1.42202
840	L140			ACCACCGCCACCGCCACCACT	CCGCCACC		1.42202
867	L167	17.5854		TCCGCCGCCGCCGCCACCACT	CCGCCACC		1.42202
1152	L452			CAAGTCCAACTCAAGGTCCAT	TCAAGGTC		1.42151
1473	L773		7.81051	TGTCAACGTATCTGAGCTCTC	TCTGAGCT		1.41958
1038	L338			ACTCCGAGAGTCTACCAGCCA	TCTACCAG		1.41189
815	L115	27.4843		GGCCTGGTCAAAGGAGGCCAC	AAGGAGGC		1.41145
1323	L623			CCACAAGGTCTACATGAGGAA	TACATGAG		1.40714
760	L60			TCTCCCTGGGCCCCTCCAGGC	CCCCTCCA		1.40292
806	L106		6.27323	TGCCCAGAAGGCCTGGTCAAA	GCCTGGTC		1.40216
1141	L441			CATTTAACAGGCAAGTCCAAC	GCAAGTCC		1.39978
1020	L320			ACAGAAGGAGCTGGCAGAACT	CTGGCAGA		1.39799
729	L29	13.1727	14.02	CCAGATCTACTGGGTGGACAG	TGGGTGGA		1.39635
1308	L608			CAACCTGCCCCTGAGCCACAA	CTGAGCCA		1.39437
1370	L670			TGATGGAGGGGAAGATGATGA	GAAGATGA		1.39345
728	L28			CCCAGATCTACTGGGTGGACA	CTGGGTGG		1.39096
896	L196			TACCGCTGCCACCCCTGAAGA	ACCCCTGA		1.39096
1216	L516			GGAGTGAAGTATAAGAAGGGT	ATAAGAAG		1.38815
736	L36	36.6312		TACTGGGTGGACAGCAGTGCC	ACAGCAGT		1.38783
1405	L705	36.8829		GGGCAGATGTGGGCCCGCAGC	GGGCCCGC		1.38692
1148	L448		5.48011	CAGGCAAGTCCAACTCAAGGT	CAACTCAA		1.37479
1043	L343	8.77536		GAGAGTCTACCAGCCAGATGC	CAGCCAGA		1.37441
854	L154			CACCACTACCACCTCCGCCGC	ACCTCCGC		1.36846
841	L141			CCACCGCCACCGCCACCACTA	CGCCACCA		1.36805
868	L168			CCGCCGCCGCCGCCACCACTG	CGCCACCA		1.36805
966	L266			GGTTCTGGTTGCCTTGGTAGG	GCCTTGGT		1.36569
1361	L661			ATCTGGTGATGATGGAGGGGA	GATGGAGG		1.36457
1411	L711	27.7852	5.98346	ATGTGGGCCCGCAGCAGCTAC	GCAGCAGC		1.36435
997	L297	7.58569	5.96992	GGGATGTTTCAGCTCTTCCAC	AGCTCTTC		1.35861
1275	L575	19.0779		TTCCAAAGTATACTTCCGGGG	TACTTCCG		1.35861
1343	L643	6.04947		ACTCTAAGTATCCCCAGGATC	TCCCCAGG		1.35861
1516	L816			CAGACGTTTTTCGGCTTATAT	TCGGCTTA		1.35861
1517	L817			AGACGTTTTTCGGCTTATATA	CGGCTTAT		1.35861
796	L96		14.1238	CCAACCTCTGTGCCCAGAAGG	TGCCCAGA		1.35232
1138	L438	6.16656		GCCCATTTAACAGGCAAGTCC	CAGGCAAG		1.35081
925	L225			AACCACAGCACAGGCCTGTGT	CAGGCCTG		1.34979
967	L267			GTTCTGGTTGCCTTGGTAGGA	CCTTGGTA		1.34529
1228	L528	41.184		AAGAAGGGTGGCCTTGTGATC	GCCTTGTG		1.34352
956	L256	8.9243		TGTTTTTCATGGTTCTGGTTG	GGTTCTGG		1.34244
996	L296		7.99861	GGGGATGTTTCAGCTCTTCCA	CAGCTCTT		1.3412
726	L26			TCCCCAGATCTACTGGGTGGA	TACTGGGT		1.3405
1182	L482			ATGGGAAGACACCTATGGAAT	ACCTATGG		1.33974
1307	L607	15.6225		ACAACCTGCCCCTGAGCCACA	CCTGAGCC		1.33974
879	L179	5.23207	7.07378	GCCACCACTGCCTCCACTACC	CCTCCACT		1.33597
1115	L415	5.31792		AAAAAAAGGAGCTGAGGAAAG	GCTGAGGA		1.33551
1095	L395	31.5542	5.55219	CCACCCCAGTCCACCCCCTGA	CCACCCCC		1.33406
1287	L587			CTTCCGGGGTCAATCTTGCAA	CAATCTTG		1.33345
775	L75			CCAGGCACAGTTCTTCCCTGT	TTCTTCCC		1.33031
890	L190			CTCCACTACCGCTGCCACCCC	GCTGCCAC		1.33031
848	L148			CACCGCCACCACTACCACCTC	ACTACCAC		1.32842
903	L203			GCCACCCCTGAAGAAGAGAGG	AAGAAGAG		1.32672
1017	L317			CCTACAGAAGGAGCTGGCAGA	GAGCTGGC		1.32548
893	L193	101.42	23.9425	CACTACCGCTGCCACCCCTGA	GCCACCCC		1.32323
1084	L384			AAGCAAATAGGCCACCCCAGT	GCCACCCC		1.32323
1439	L739			CAGTGTTCAATCTTACCAGTG	TCTTACCA		1.32286
1045	L345		36.4409	GAGTCTACCAGCCAGATGCAC	GCCAGATG		1.31923
756	L56	32.5284		CAGCTCTCCCTGGGCCCCTCC	TGGGCCCC		1.31094
814	L114	26.8168	40.9247	AGGCCTGGTCAAAGGAGGCCA	AAAGGAGG		1.31094
1295	L595			GTCAATCTTGCAACAACCTGC	CAACAACC		1.31009
899	L199			CGCTGCCACCCCTGAAGAAGA	CCTGAAGA		1.30908
927	L227			CCACAGCACAGGCCTGTGTCT	GGCCTGTG		1.30778
798	L98	23.7584		AACCTCTGTGCCCAGAAGGCC	CCCAGAAG		1.30697
939	L239			CCTGTGTCTCCTTGTGATGTT	CTTGTGAT		1.302
1086	L386	11.6611		GCAAATAGGCCACCCCAGTCC	CACCCCAG		1.302
1230	L530			GAAGGGTGGCCTTGTGATCAA	CTTGTGAT		1.302
1272	L572			ATATTCCAAAGTATACTTCCG	GTATACTT		1.302
1412	L712			TGTGGGCCCGCAGCAGCTACC	CAGCAGCT		1.302
1042	L342			CGAGAGTCTACCAGCCAGATG	CCAGCCAG		1.30121
1304	L604			GCAACAACCTGCCCCTGAGCC	GCCCCTGA		1.30018
1097	L397	12.1562		ACCCCAGTCCACCCCCTGAAA	ACCCCCTG		1.29954
785	L85			TTCTTCCCTGTCCAACCTCTG	TCCAACCT		1.29765
1106	L406			CACCCCCTGAAAAAAAGGAGC	AAAAAAGG		1.29534
1197	L497	150.611	6.11575	TGGAATTGTCCTGCTTTCTGG	CTGCTTTC		1.29274
1151	L451			GCAAGTCCAACTCAAGGTCCA	CTCAAGGT		1.29201
749	L49	11.9814		GCAGTGCCAGCTCTCCCTGGG	CTCTCCCT		1.29068
1199	L499			GAATTGTCCTGCTTTCTGGAG	GCTTTCTG		1.28785
1509	L809	7.76976		GGAATCTCAGACGTTTTTCGG	ACGTTTTT		1.28711
811	L111			AGAAGGCCTGGTCAAAGGAGG	GTCAAAGG		1.28313
818	L118		21.0738	CTGGTCAAAGGAGGCCACCAC	GAGGCCAC		1.28313
1011	L311			CTTCCACCTACAGAAGGAGCT	CAGAAGGA		1.28313
1482	L782			ATCTGAGCTCTCTCTGGTCAA	TCTCTGGT		1.28313
707	L7			AGCCCTTCAATTACCCATATC	TTACCCAT		1.27936
773	L73			CTCCAGGCACAGTTCTTCCCT	AGTTCTTC		1.27905
849	L149	15.4826	5.22857	ACCGCCACCACTACCACCTCC	CTACCACC		1.2737
1196	L496			ATGGAATTGTCCTGCTTTCTG	CCTGCTTT		1.27257
1112	L412			CTGAAAAAAAGGAGCTGAGGA	GGAGCTGA		1.27189
776	L76	54.3434		CAGGCACAGTTCTTCCCTGTC	TCTTCCCT		1.27181
1328	L628			AGGTCTACATGAGGAACTCTA	GAGGAACT		1.27096
1089	L389	134.477		AATAGGCCACCCCAGTCCACC	CCCAGTCC		1.26327
1005	L305			TCAGCTCTTCCACCTACAGAA	CACCTACA		1.25955
963	L263			CATGGTTCTGGTTGCCTTGGT	GTTGCCTT		1.25898
1301	L601			CTTGCAACAACCTGCCCCTGA	CCTGCCCC		1.25872
1419	L719	96.8008		CCGCAGCAGCTACCTGGGGGC	TACCTGGG		1.25872
808	L108	22.3706		CCCAGAAGGCCTGGTCAAAGG	CTGGTCAA		1.25672
1485	L785			TGAGCTCTCTCTGGTCAATTT	CTGGTCAA		1.25672
795	L95	170.522	6.10547	TCCAACCTCTGTGCCCAGAAG	GTGCCCAG		1.25079
1472	L772			ATGTCAACGTATCTGAGCTCT	ATCTGAGC		1.25079
801	L101			CTCTGTGCCCAGAAGGCCTGG	AGAAGGCC		1.2493
1255	L555			ACTGGGCTGTACTTTGTATAT	ACTTTGTA		1.24753
704	L4	10.0725	7.36346	AGCAGCCCTTCAATTACCCAT	CAATTACC		1.2454
1193	L493			CCTATGGAATTGTCCTGCTTT	TGTCCTGC		1.2454
1393	L693			TACTGCACTACTGGGCAGATG	CTGGGCAG		1.24371
817	L117		6.43144	CCTGGTCAAAGGAGGCCACCA	GGAGGCCA		1.24249
1174	L474			CCTCTGGAATGGGAAGACACC	GGGAAGAC		1.24149
821	L121	7.00597		GTCAAAGGAGGCCACCACCAC	GCCACCAC		1.24061
842	L142		62.7361	CACCGCCACCGCCACCACTAC	GCCACCAC		1.24061
869	L169	20.6229		CGCCGCCGCCGCCACCACTGC	GCCACCAC		1.24061
829	L129	18.7667	43.131	AGGCCACCACCACCACCGCCA	CACCACCG		1.23669
847	L147			CCACCGCCACCACTACCACCT	CACTACCA		1.23282
1170	L470			CATGCCTCTGGAATGGGAAGA	GAATGGGA		1.23208
1202	L502	5.4448		TTGTCCTGCTTTCTGGAGTGA	TTCTGGAG		1.23181
1310	L610	21.8575	5.07226	ACCTGCCCCTGAGCCACAAGG	GAGCCACA		1.2301
1014	L314	5.30823	7.58411	CCACCTACAGAAGGAGCTGGC	AAGGAGCT		1.22853
1110	L410			CCCTGAAAAAAAGGAGCTGAG	AAGGAGCT		1.22853
1203	L503			TGTCCTGCTTTCTGGAGTGAA	TCTGGAGT		1.22383
794	L94			GTCCAACCTCTGTGCCCAGAA	TGTGCCCA		1.22372
1293	L593			GGGTCAATCTTGCAACAACCT	TGCAACAA		1.21927
1349	L649		48.4129	AGTATCCCCAGGATCTGGTGA	GGATCTGG		1.21709
937	L237	121.521		GGCCTGTGTCTCCTTGTGATG	TCCTTGTG		1.2152
1396	L696			TGCACTACTGGGCAGATGTGG	GGCAGATG		1.21452
1136	L436			TGGCCCATTTAACAGGCAAGT	AACAGGCA		1.21253
1278	L578			CAAAGTATACTTCCGGGGTCA	TTCCGGGG		1.20766
1118	L418			AAAAGGAGCTGAGGAAAGTGG	GAGGAAAG		1.20533
733	L33			ATCTACTGGGTGGACAGCAGT	TGGACAGC		1.20368
892	L192	7.49907		CCACTACCGCTGCCACCCCTG	TGCCACCC		1.20185
898	L198		334.646	CCGCTGCCACCCCTGAAGAAG	CCCTGAAG		1.20054
1079	L379		5.4835	TGGAGAAGCAAATAGGCCACC	AATAGGCC		1.20011
1324	L624			CACAAGGTCTACATGAGGAAC	ACATGAGG		1.19822
1503	L803			TTTTGAGGAATCTCAGACGTT	TCTCAGAC		1.19687
906	L206			ACCCCTGAAGAAGAGAGGGAA	AAGAGAGG		1.19617
1484	L784			CTGAGCTCTCTCTGGTCAATT	TCTGGTCA		1.19464
875	L175	16.3517	43.1879	CGCCGCCACCACTGCCTCCAC	ACTGCCTC		1.19293
1426	L726	9.44616		AGCTACCTGGGGGCAGTGTTC	GGGCAGTG		1.1857
1093	L393			GGCCACCCCAGTCCACCCCCT	GTCCACCC		1.18546
1198	L498			GGAATTGTCCTGCTTTCTGGA	TGCTTTCT		1.18511
905	L205			CACCCCTGAAGAAGAGAGGGA	GAAGAGAG		1.18382
1044	L344		135.394	AGAGTCTACCAGCCAGATGCA	AGCCAGAT		1.1825
787	L87			CTTCCCTGTCCAACCTCTGTG	CAACCTCT		1.1814
857	L157	8.78632	7.65593	CACTACCACCTCCGCCGCCGC	TCCGCCGC		1.17746
887	L187		54.2323	TGCCTCCACTACCGCTGCCAC	ACCGCTGC		1.17746
1183	L483			TGGGAAGACACCTATGGAATT	CCTATGGA		1.17335
1353	L653			TCCCCAGGATCTGGTGATGAT	CTGGTGAT		1.17335
994	L294			CTGGGGATGTTTCAGCTCTTC	TTCAGCTC		1.171
1039	L339			CTCCGAGAGTCTACCAGCCAG	CTACCAGC		1.16992
1414	L714	56.213		TGGGCCCGCAGCAGCTACCTG	GCAGCTAC		1.16992
1234	L534			GGTGGCCTTGTGATCAATGAA	TGATCAAT		1.16701
1172	L472			TGCCTCTGGAATGGGAAGACA	ATGGGAAG		1.16531
1309	L609	6.42817		AACCTGCCCCTGAGCCACAAG	TGAGCCAC		1.16453
1520	L820			CGTTTTTCGGCTTATATAAGC	CTTATATA		1.16341
1378	L678			GGGAAGATGATGAGCTACTGC	TGAGCTAC		1.16171
923	L223			GGAACCACAGCACAGGCCTGT	CACAGGCC		1.16121
960	L260			TTTCATGGTTCTGGTTGCCTT	CTGGTTGC		1.16048
797	L97	5.18991		CAACCTCTGTGCCCAGAAGGC	GCCCAGAA		1.15791
1488	L788			GCTCTCTCTGGTCAATTTTGA	GTCAATTT		1.1556
1010	L310	6.37706		TCTTCCACCTACAGAAGGAGC	ACAGAAGG		1.15438
1163	L463			CAAGGTCCATGCCTCTGGAAT	GCCTCTGG		1.15354
986	L286			GATTGGGCCTGGGGATGTTTC	GGGGATGT		1.15187
1394	L694		21.658	ACTGCACTACTGGGCAGATGT	TGGGCAGA		1.15015
1166	L466	15.8285		GGTCCATGCCTCTGGAATGGG	TCTGGAAT		1.14994
1239	L539			CCTTGTGATCAATGAAACTGG	AATGAAAC		1.1496
1313	L613			TGCCCCTGAGCCACAAGGTCT	CCACAAGG		1.1496
701	L1		48.7172	TGCAGCAGCCCTTCAATTACC	CTTCAATT		1.14633
933	L233			CACAGGCCTGTGTCTCCTTGT	TGTCTCCT		1.14369
765	L65			CTGGGCCCCTCCAGGCACAGT	CCAGGCAC		1.14106
1415	L715		62.2078	GGGCCCGCAGCAGCTACCTGG	CAGCTACC		1.14056
742	L42		5.92373	GTGGACAGCAGTGCCAGCTCT	GTGCCAGC		1.13948
1194	L494			CTATGGAATTGTCCTGCTTTC	GTCCTGCT		1.13904
1053	L353	5.47419		CAGCCAGATGCACACAGCATC	CACACAGC		1.13721
793	L93	17.7532		TGTCCAACCTCTGTGCCCAGA	CTGTGCCC		1.13218
1135	L435		36.0167	GTGGCCCATTTAACAGGCAAG	TAACAGGC		1.13218
1150	L450			GGCAAGTCCAACTCAAGGTCC	ACTCAAGG		1.13218
1325	L625			ACAAGGTCTACATGAGGAACT	CATGAGGA		1.13218
1424	L724	39.0757	132.737	GCAGCTACCTGGGGGCAGTGT	GGGGGCAG		1.13218
1068	L368			AGCATCATCTTTGGAGAAGCA	TTGGAGAA		1.12499
1149	L449			AGGCAAGTCCAACTCAAGGTC	AACTCAAG		1.12409
1124	L424		18.6215	AGCTGAGGAAAGTGGCCCATT	AGTGGCCC		1.12233
706	L6			CAGCCCTTCAATTACCCATAT	ATTACCCA		1.11886
909	L209			CCTGAAGAAGAGAGGGAACCA	AGAGGGAA		1.11859
771	L71			CCCTCCAGGCACAGTTCTTCC	ACAGTTCT		1.11803
984	L284	29.3858		AGGATTGGGCCTGGGGATGTT	CTGGGGAT		1.11708
1157	L457			CCAACTCAAGGTCCATGCCTC	GTCCATGC		1.11476
1386	L686		34.0484	GATGAGCTACTGCACTACTGG	TGCACTAC		1.11331
1055	L355	8.59753		GCCAGATGCACACAGCATCAT	CACAGCAT		1.11277
959	L259			TTTTCATGGTTCTGGTTGCCT	TCTGGTTG		1.11159
1364	L664			TGGTGATGATGGAGGGGAAGA	GGAGGGGA		1.11159
922	L222			GGGAACCACAGCACAGGCCTG	GCACAGGC		1.11095
1268	L568			TTGTATATTCCAAAGTATACT	CAAAGTAT		1.11026
1276	L576			TCCAAAGTATACTTCCGGGGT	ACTTCCGG		1.10953
1222	L522			AAGTATAAGAAGGGTGGCCTT	AGGGTGGC		1.1077
1318	L618			CTGAGCCACAAGGTCTACATG	AGGTCTAC		1.10702
1061	L361		6.38836	TGCACACAGCATCATCTTTGG	ATCATCTT		1.10645
1504	L804			TTTGAGGAATCTCAGACGTTT	CTCAGACG		1.10387
741	L41			GGTGGACAGCAGTGCCAGCTC	AGTGCCAG		1.10315
1191	L491			CACCTATGGAATTGTCCTGCT	ATTGTCCT		1.10264
907	L207			CCCCTGAAGAAGAGAGGGAAC	AGAGAGGG		1.1013
1003	L303			TTTCAGCTCTTCCACCTACAG	TCCACCTA		1.09734
777	L77	99.8018		AGGCACAGTTCTTCCCTGTCC	CTTCCCTG		1.09488
1178	L478			TGGAATGGGAAGACACCTATG	AGACACCT		1.09444
709	L9			CCCTTCAATTACCCATATCCC	ACCCATAT		1.09222
836	L136		8.05129	CACCACCACCGCCACCGCCAC	GCCACCGC		1.09222
721	L21			CCATATCCCCAGATCTACTGG	AGATCTAC		1.09101
1429	L729			TACCTGGGGGCAGTGTTCAAT	CAGTGTTC		1.09101
908	L208			CCCTGAAGAAGAGAGGGAACC	GAGAGGGA		1.08882
1133	L433			AAGTGGCCCATTTAACAGGCA	TTTAACAG		1.088
873	L173			GCCGCCGCCACCACTGCCTCC	CCACTGCC		1.0877
1506	L806			TGAGGAATCTCAGACGTTTTT	CAGACGTT		1.08689
1245	L545			GATCAATGAAACTGGGCTGTA	ACTGGGCT		1.08415
1179	L479			GGAATGGGAAGACACCTATGG	GACACCTA		1.08366
1165	L465			AGGTCCATGCCTCTGGAATGG	CTCTGGAA		1.08021
1050	L350			TACCAGCCAGATGCACACAGC	ATGCACAC		1.07992
852	L152	46.667		GCCACCACTACCACCTCCGCC	CCACCTCC		1.07683
928	L228			CACAGCACAGGCCTGTGTCTC	GCCTGTGT		1.07362
978	L278		125.529	CTTGGTAGGATTGGGCCTGGG	TTGGGCCT		1.07179
702	L2			GCAGCAGCCCTTCAATTACCC	TTCAATTA		1.06509
1477	L777			AACGTATCTGAGCTCTCTCTG	AGCTCTCT		1.06425
703	L3			CAGCAGCCCTTCAATTACCCA	TCAATTAC		1.06251
1434	L734			GGGGGCAGTGTTCAATCTTAC	TTCAATCT		1.0619
913	L213			AAGAAGAGAGGGAACCACAGC	GGAACCAC		1.06142
1420	L720		9.12941	CGCAGCAGCTACCTGGGGGCA	ACCTGGGG		1.06013
1446	L746			CAATCTTACCAGTGCTGATCA	AGTGCTGA		1.05874
965	L265		6.79446	TGGTTCTGGTTGCCTTGGTAG	TGCCTTGG		1.05788
1327	L627			AAGGTCTACATGAGGAACTCT	TGAGGAAC		1.0567
1464	L764			TCATTTATATGTCAACGTATC	GTCAACGT		1.0567
1251	L551			TGAAACTGGGCTGTACTTTGT	CTGTACTT		1.05519
1289	L589			TCCGGGGTCAATCTTGCAACA	ATCTTGCA		1.0538
953	L253			TGATGTTTTTCATGGTTCTGG	CATGGTTC		1.05342
1200	L500			AATTGTCCTGCTTTCTGGAGT	CTTTCTGG		1.05327
1057	L357			CAGATGCACACAGCATCATCT	CAGCATCA		1.05319
1204	L504	5.25206		GTCCTGCTTTCTGGAGTGAAG	CTGGAGTG		1.05283
1066	L366			ACAGCATCATCTTTGGAGAAG	CTTTGGAG		1.05251
1305	L605		26.7515	CAACAACCTGCCCCTGAGCCA	CCCCTGAG		1.05131
722	L22			CATATCCCCAGATCTACTGGG	GATCTACT		1.04984
874	L174	5.60536		CCGCCGCCACCACTGCCTCCA	CACTGCCT		1.0468
1130	L430			GGAAAGTGGCCCATTTAACAG	CCATTTAA		1.0465
1001	L301			TGTTTCAGCTCTTCCACCTAC	CTTCCACC		1.04629
1121	L421			AGGAGCTGAGGAAAGTGGCCC	GAAAGTGG		1.0428
931	L231	26.6856		AGCACAGGCCTGTGTCTCCTT	TGTGTCTC		1.04266
1137	L437		10.6422	GGCCCATTTAACAGGCAAGTC	ACAGGCAA		1.0416
1292	L592			GGGGTCAATCTTGCAACAACC	TTGCAACA		1.03684
1357	L657			CAGGATCTGGTGATGATGGAG	TGATGATG		1.03623
780	L80			CACAGTTCTTCCCTGTCCAAC	CCCTGTCC		1.03195
993	L293			CCTGGGGATGTTTCAGCTCTT	TTTCAGCT		1.03109
1491	L791			CTCTCTGGTCAATTTTGAGGA	AATTTTGA		1.03057
901	L201			CTGCCACCCCTGAAGAAGAGA	TGAAGAAG		1.03051
904	L204			CCACCCCTGAAGAAGAGAGGG	AGAAGAGA		1.03028
1071	L371			ATCATCTTTGGAGAAGCAAAT	GAGAAGCA		1.02964
1508	L808			AGGAATCTCAGACGTTTTTCG	GACGTTTT		1.02925
792	L92		48.3767	CTGTCCAACCTCTGTGCCCAG	TCTGTGCC		1.02889
1443	L743			GTTCAATCTTACCAGTGCTGA	ACCAGTGC		1.02839
746	L46			ACAGCAGTGCCAGCTCTCCCT	CAGCTCTC		1.02686
708	L8	5.67989		GCCCTTCAATTACCCATATCC	TACCCATA		1.02651
900	L200			GCTGCCACCCCTGAAGAAGAG	CTGAAGAA		1.02127
1047	L347			GTCTACCAGCCAGATGCACAC	CAGATGCA		1.01896
1227	L527	13.9258		TAAGAAGGGTGGCCTTGTGAT	GGCCTTGT		1.01896
1312	L612	19.9963	9.65704	CTGCCCCTGAGCCACAAGGTC	GCCACAAG		1.01896
1320	L620			GAGCCACAAGGTCTACATGAG	GTCTACAT		1.01896
1336	L636			ATGAGGAACTCTAAGTATCCC	CTAAGTAT		1.01896
955	L255			ATGTTTTTCATGGTTCTGGTT	TGGTTCTG		1.01633
1201	L501			ATTGTCCTGCTTTCTGGAGTG	TTTCTGGA		1.01563
1522	L822			TTTTTCGGCTTATATAAGCTC	TATATAAG		1.01553
1107	L407			ACCCCCTGAAAAAAAGGAGCT	AAAAAGGA		1.01477
1173	L473			GCCTCTGGAATGGGAAGACAC	TGGGAAGA		1.01025
1392	L692			CTACTGCACTACTGGGCAGAT	ACTGGGCA		1.008
1489	L789			CTCTCTCTGGTCAATTTTGAG	TCAATTTT		1.00725
1428	L728			CTACCTGGGGGCAGTGTTCAA	GCAGTGTT		1.00704
1249	L549		5.67687	AATGAAACTGGGCTGTACTTT	GGCTGTAC		1.00638
977	L277			CCTTGGTAGGATTGGGCCTGG	ATTGGGCC		1.00481
934	L234			ACAGGCCTGTGTCTCCTTGTG	GTCTCCTT		0.99963
1244	L544	10.7067		TGATCAATGAAACTGGGCTGT	AACTGGGC		0.997994
781	L81			ACAGTTCTTCCCTGTCCAACC	CCTGTCCA		0.996316
1367	L667			TGATGATGGAGGGGAAGATGA	GGGGAAGA		0.993138
1427	L727		39.1629	GCTACCTGGGGGCAGTGTTCA	GGCAGTGT		0.992462
1262	L562			TGTACTTTGTATATTCCAAAG	ATATTCCA		0.99232
1240	L540			CTTGTGATCAATGAAACTGGG	ATGAAACT		0.988478
998	L298	8.41934		GGATGTTTCAGCTCTTCCACC	GCTCTTCC		0.987027
1438	L738	5.47249		GCAGTGTTCAATCTTACCAGT	ATCTTACC		0.986612
1383	L683		6.17706	GATGATGAGCTACTGCACTAC	TACTGCAC		0.984502
1362	L662			TCTGGTGATGATGGAGGGGAA	ATGGAGGG		0.983377
1267	L567			TTTGTATATTCCAAAGTATAC	CCAAAGTA		0.983062
1171	L471	5.57903		ATGCCTCTGGAATGGGAAGAC	AATGGGAA		0.981221
1366	L666			GTGATGATGGAGGGGAAGATG	AGGGGAAG		0.978786
1226	L526	28.0811	9.60756	ATAAGAAGGGTGGCCTTGTGA	TGGCCTTG		0.978662
995	L295	5.49562	9.44964	TGGGGATGTTTCAGCTCTTCC	TCAGCTCT		0.978525
1382	L682		6.13329	AGATGATGAGCTACTGCACTA	CTACTGCA		0.976503
731	L31	5.99117		AGATCTACTGGGTGGACAGCA	GGTGGACA		0.975829
1400	L700	9.09645		CTACTGGGCAGATGTGGGCCC	GATGTGGG		0.974359
1351	L651	19.7721		TATCCCCAGGATCTGGTGATG	ATCTGGTG		0.973673
1492	L792			TCTCTGGTCAATTTTGAGGAA	ATTTTGAG		0.973379
800	L100	7.03416	7.58003	CCTCTGTGCCCAGAAGGCCTG	CAGAAGGC		0.970438
1094	L394		6.11112	GCCACCCCAGTCCACCCCCTG	TCCACCCC		0.970438
1211	L511			TTTCTGGAGTGAAGTATAAGA	GAAGTATA		0.970438
1113	L413			TGAAAAAAAGGAGCTGAGGAA	GAGCTGAG		0.967497
943	L243			TGTCTCCTTGTGATGTTTTTC	TGATGTTT		0.967243
764	L64	24.059		CCTGGGCCCCTCCAGGCACAG	TCCAGGCA		0.966125
1192	L492			ACCTATGGAATTGTCCTGCTT	TTGTCCTG		0.963968
880	L180	6.03182		CCACCACTGCCTCCACTACCG	CTCCACTA		0.962351
1025	L325	6.78775	12.6652	AGGAGCTGGCAGAACTCCGAG	AGAACTCC		0.962351
1139	L439			CCCATTTAACAGGCAAGTCCA	AGGCAAGT		0.962351
1335	L635			CATGAGGAACTCTAAGTATCC	TCTAAGTA		0.962351
1416	L716		24.8958	GGCCCGCAGCAGCTACCTGGG	AGCTACCT		0.958577
1162	L462			TCAAGGTCCATGCCTCTGGAA	TGCCTCTG		0.957796
1105	L405			CCACCCCCTGAAAAAAAGGAG	AAAAAAAG		0.957418
807	L107		49.4756	GCCCAGAAGGCCTGGTCAAAG	CCTGGTCA		0.955448
1430	L730	8.25433		ACCTGGGGGCAGTGTTCAATC	AGTGTTCA		0.955448
992	L292	6.54853		GCCTGGGGATGTTTCAGCTCT	GTTTCAGC		0.952916
1090	L390			ATAGGCCACCCCAGTCCACCC	CCAGTCCA		0.952591
809	L109	5.57584		CCAGAAGGCCTGGTCAAAGGA	TGGTCAAA		0.951029
881	L181			CACCACTGCCTCCACTACCGC	TCCACTAC		0.951029
1321	L621	5.07228		AGCCACAAGGTCTACATGAGG	TCTACATG		0.949287
1060	L360			ATGCACACAGCATCATCTTTG	CATCATCT		0.949102
716	L16			ATTACCCATATCCCCAGATCT	TCCCCAGA		0.948687
1256	L556			CTGGGCTGTACTTTGTATATT	CTTTGTAT		0.947794
1024	L324			AAGGAGCTGGCAGAACTCCGA	CAGAACTC		0.947454
1119	L419	7.74814		AAAGGAGCTGAGGAAAGTGGC	AGGAAAGT		0.946501
1501	L801			AATTTTGAGGAATCTCAGACG	AATCTCAG		0.944193
1450	L750			CTTACCAGTGCTGATCATTTA	CTGATCAT		0.943481
1008	L308			GCTCTTCCACCTACAGAAGGA	CTACAGAA		0.940578
732	L32			GATCTACTGGGTGGACAGCAG	GTGGACAG		0.939288
772	L72			CCTCCAGGCACAGTTCTTCCC	CAGTTCTT		0.939288
1210	L510			CTTTCTGGAGTGAAGTATAAG	TGAAGTAT		0.938879
970	L270			CTGGTTGCCTTGGTAGGATTG	TGGTAGGA		0.93809
999	L299			GATGTTTCAGCTCTTCCACCT	CTCTTCCA		0.93809
1167	L467	8.82915		GTCCATGCCTCTGGAATGGGA	CTGGAATG		0.937585
1265	L565			ACTTTGTATATTCCAAAGTAT	TTCCAAAG		0.932382
944	L244			GTCTCCTTGTGATGTTTTTCA	GATGTTTT		0.932209
1176	L476			TCTGGAATGGGAAGACACCTA	GAAGACAC		0.927655
1330	L630			GTCTACATGAGGAACTCTAAG	GGAACTCT		0.927655
1496	L796			TGGTCAATTTTGAGGAATCTC	TGAGGAAT		0.927307
1432	L732			CTGGGGGCAGTGTTCAATCTT	TGTTCAAT		0.926327
1242	L542			TGTGATCAATGAAACTGGGCT	GAAACTGG		0.92221
812	L112			GAAGGCCTGGTCAAAGGAGGC	TCAAAGGA		0.917064
1091	L391			TAGGCCACCCCAGTCCACCCC	CAGTCCAC		0.914129
1398	L698			CACTACTGGGCAGATGTGGGC	CAGATGTG		0.913829
1376	L676			AGGGGAAGATGATGAGCTACT	GATGAGCT		0.912604
1380	L680			GAAGATGATGAGCTACTGCAC	AGCTACTG		0.912402
1329	L629			GGTCTACATGAGGAACTCTAA	AGGAACTC		0.912212
1175	L475	7.69619		CTCTGGAATGGGAAGACACCT	GGAAGACA		0.910363
920	L220		5.37782	GAGGGAACCACAGCACAGGCC	CAGCACAG		0.909454
705	L5			GCAGCCCTTCAATTACCCATA	AATTACCC		0.905742
962	L262			TCATGGTTCTGGTTGCCTTGG	GGTTGCCT		0.905742
975	L275	17.8076		TGCCTTGGTAGGATTGGGCCT	GGATTGGG		0.905742
1140	L440			CCATTTAACAGGCAAGTCCAA	GGCAAGTC		0.905742
1447	L747			AATCTTACCAGTGCTGATCAT	GTGCTGAT		0.905742
1159	L459			AACTCAAGGTCCATGCCTCTG	CCATGCCT		0.901549
1041	L341		5.99454	CCGAGAGTCTACCAGCCAGAT	ACCAGCCA		0.90071
1052	L352		6.68806	CCAGCCAGATGCACACAGCAT	GCACACAG		0.899452
1219	L519			GTGAAGTATAAGAAGGGTGGC	AGAAGGGT		0.899452
1381	L681			AAGATGATGAGCTACTGCACT	GCTACTGC		0.897934
1345	L645		8.12935	TCTAAGTATCCCCAGGATCTG	CCCAGGAT		0.895897
1013	L313			TCCACCTACAGAAGGAGCTGG	GAAGGAGC		0.893612
1073	L373			CATCTTTGGAGAAGCAAATAG	GAAGCAAA		0.891365
912	L212			GAAGAAGAGAGGGAACCACAG	GGGAACCA		0.891133
1401	L701		11.3981	TACTGGGCAGATGTGGGCCCG	ATGTGGGC		0.891133
1000	L300			ATGTTTCAGCTCTTCCACCTA	TCTTCCAC		0.890646
1164	L464			AAGGTCCATGCCTCTGGAATG	CCTCTGGA		0.887771
1114	L414			GAAAAAAAGGAGCTGAGGAAA	AGCTGAGG		0.886052
1117	L417			AAAAAGGAGCTGAGGAAAGTG	TGAGGAAA		0.884733
1441	L741			GTGTTCAATCTTACCAGTGCT	TTACCAGT		0.884514
1460	L760			CTGATCATTTATATGTCAACG	ATATGTCA		0.884177
1481	L781			TATCTGAGCTCTCTCTGGTCA	CTCTCTGG		0.878203
947	L247			TCCTTGTGATGTTTTTCATGG	GTTTTTCA		0.876525
1298	L598			AATCTTGCAACAACCTGCCCC	CAACCTGC		0.875551
1478	L778		6.42037	ACGTATCTGAGCTCTCTCTGG	GCTCTCTC		0.875551
946	L246			CTCCTTGTGATGTTTTTCATG	TGTTTTTC		0.874566
1129	L429	66.4213	7.59078	AGGAAAGTGGCCCATTTAACA	CCCATTTA		0.873394
1281	L581			AGTATACTTCCGGGGTCAATC	CGGGGTCA		0.873394
961	L261			TTCATGGTTCTGGTTGCCTTG	TGGTTGCC		0.870906
799	L99			ACCTCTGTGCCCAGAAGGCCT	CCAGAAGG		0.869351
1188	L488			AGACACCTATGGAATTGTCCT	GGAATTGT		0.868003
1185	L485			GGAAGACACCTATGGAATTGT	TATGGAAT		0.8651
767	L67	74.5878		GGGCCCCTCCAGGCACAGTTC	AGGCACAG		0.864572
1154	L454	23.621		AGTCCAACTCAAGGTCCATGC	AAGGTCCA		0.864572
1252	L552			GAAACTGGGCTGTACTTTGTA	TGTACTTT		0.864099
1116	L416			AAAAAAGGAGCTGAGGAAAGT	CTGAGGAA		0.86381
1384	L684			ATGATGAGCTACTGCACTACT	ACTGCACT		0.863018
1158	L458		5.49376	CAACTCAAGGTCCATGCCTCT	TCCATGCC		0.862197
1100	L400			CCAGTCCACCCCCTGAAAAAA	CCCTGAAA		0.861713
743	L43		19.2537	TGGACAGCAGTGCCAGCTCTC	TGCCAGCT		0.858893
926	L226			ACCACAGCACAGGCCTGTGTC	AGGCCTGT		0.858072
779	L79	6.61781		GCACAGTTCTTCCCTGTCCAA	TCCCTGTC		0.856209
715	L15			AATTACCCATATCCCCAGATC	ATCCCCAG		0.85428
1342	L642			AACTCTAAGTATCCCCAGGAT	ATCCCCAG		0.85428
1395	L695		5.66479	CTGCACTACTGGGCAGATGTG	GGGCAGAT		0.852463
950	L250			TTGTGATGTTTTTCATGGTTC	TTTCATGG		0.85123
802	L102	36.7356		TCTGTGCCCAGAAGGCCTGGT	GAAGGCCT		0.850514
1257	L557			TGGGCTGTACTTTGTATATTC	TTTGTATA		0.850201
1062	L362	6.02651		GCACACAGCATCATCTTTGGA	TCATCTTT		0.849133
1127	L427			TGAGGAAAGTGGCCCATTTAA	GGCCCATT		0.849133
1449	L749			TCTTACCAGTGCTGATCATTT	GCTGATCA		0.849133
1389	L689			GAGCTACTGCACTACTGGGCA	ACTACTGG		0.846154
843	L143			ACCGCCACCGCCACCACTACC	CCACCACT		0.842843
870	L170			GCCGCCGCCGCCACCACTGCC	CCACCACT		0.842843
1263	L563			GTACTTTGTATATTCCAAAGT	TATTCCAA		0.841046
1051	L351		7.77384	ACCAGCCAGATGCACACAGCA	TGCACACA		0.840424
883	L183	8.28635		CCACTGCCTCCACTACCGCTG	CACTACCG		0.830264
991	L291	17.3961		GGCCTGGGGATGTTTCAGCTC	TGTTTCAG		0.830264
1072	L372			TCATCTTTGGAGAAGCAAATA	AGAAGCAA		0.825824
1525	L825			TTCGGCTTATATAAGCTCTAA	ATAAGCTC		0.825824
1218	L518			AGTGAAGTATAAGAAGGGTGG	AAGAAGGG		0.825394
778	L78	216.445		GGCACAGTTCTTCCCTGTCCA	TTCCCTGT		0.825094
1236	L536			TGGCCTTGTGATCAATGAAAC	ATCAATGA		0.822716
1451	L751			TTACCAGTGCTGATCATTTAT	TGATCATT		0.822716
734	L34		93.7547	TCTACTGGGTGGACAGCAGTG	GGACAGCA		0.820829
1379	L679			GGAAGATGATGAGCTACTGCA	GAGCTACT		0.820829
1374	L674			GGAGGGGAAGATGATGAGCTA	ATGATGAG		0.819481
1431	L731		15.904	CCTGGGGGCAGTGTTCAATCT	GTGTTCAA		0.813944
872	L172		7.0423	CGCCGCCGCCACCACTGCCTC	ACCACTGC		0.812846
1243	L543		6.55783	GTGATCAATGAAACTGGGCTG	AAACTGGG		0.812214
1495	L795			CTGGTCAATTTTGAGGAATCT	TTGAGGAA		0.811394
989	L289	6.22547	33.0765	TGGGCCTGGGGATGTTTCAGC	GATGTTTC		0.809387
941	L241			TGTGTCTCCTTGTGATGTTTT	TGTGATGT		0.807824
1502	L802			ATTTTGAGGAATCTCAGACGT	ATCTCAGA		0.806677
1134	L434		5.61944	AGTGGCCCATTTAACAGGCAA	TTAACAGG		0.804237
1332	L632			CTACATGAGGAACTCTAAGTA	AACTCTAA		0.800072
1103	L403	14.4376		GTCCACCCCCTGAAAAAAAGG	TGAAAAAA		0.795391
1483	L783			TCTGAGCTCTCTCTGGTCAAT	CTCTGGTC		0.79504
1033	L333			GCAGAACTCCGAGAGTCTACC	GAGAGTCT		0.792524
1507	L807			GAGGAATCTCAGACGTTTTTC	AGACGTTT		0.792524
1241	L541			TTGTGATCAATGAAACTGGGC	TGAAACTG		0.790973
1231	L531		169.693	AAGGGTGGCCTTGTGATCAAT	TTGTGATC		0.787378
1452	L752			TACCAGTGCTGATCATTTATA	GATCATTT		0.786768
810	L110			CAGAAGGCCTGGTCAAAGGAG	GGTCAAAG		0.785865
945	L245			TCTCCTTGTGATGTTTTTCAT	ATGTTTTT		0.782461
714	L14			CAATTACCCATATCCCCAGAT	TATCCCCA		0.782232
1341	L641			GAACTCTAAGTATCCCCAGGA	TATCCCCA		0.782232
1056	L356			CCAGATGCACACAGCATCATC	ACAGCATC		0.781203
1500	L800			CAATTTTGAGGAATCTCAGAC	GAATCTCA		0.780812
1021	L321		94.5318	CAGAAGGAGCTGGCAGAACTC	TGGCAGAA		0.779291
1413	L713	22.8096		GTGGGCCCGCAGCAGCTACCT	AGCAGCTA		0.778372
1479	L779			CGTATCTGAGCTCTCTCTGGT	CTCTCTCT		0.77517
1294	L594	8.20977		GGTCAATCTTGCAACAACCTG	GCAACAAC		0.774648
1266	L566			CTTTGTATATTCCAAAGTATA	TCCAAAGT		0.773195
1238	L538			GCCTTGTGATCAATGAAACTG	CAATGAAA		0.770752
1523	L823			TTTTCGGCTTATATAAGCTCT	ATATAAGC		0.769881
936	L236			AGGCCTGTGTCTCCTTGTGAT	CTCCTTGT		0.767672
919	L219	7.40878		AGAGGGAACCACAGCACAGGC	ACAGCACA		0.764849
1453	L753			ACCAGTGCTGATCATTTATAT	ATCATTTA		0.764684
910	L210			CTGAAGAAGAGAGGGAACCAC	GAGGGAAC		0.76422
1455	L755			CAGTGCTGATCATTTATATGT	CATTTATA		0.76422
1002	L302			GTTTCAGCTCTTCCACCTACA	TTCCACCT		0.763665
1225	L525			TATAAGAAGGGTGGCCTTGTG	GTGGCCTT		0.761974
918	L218	36.4713		GAGAGGGAACCACAGCACAGG	CACAGCAC		0.760482
1371	L671			GATGGAGGGGAAGATGATGAG	AAGATGAT		0.759225
1186	L486			GAAGACACCTATGGAATTGTC	ATGGAATT		0.759037
1299	L599			ATCTTGCAACAACCTGCCCCT	AACCTGCC		0.758296
720	L20			CCCATATCCCCAGATCTACTG	CAGATCTA		0.758067
915	L215			GAAGAGAGGGAACCACAGCAC	AACCACAG		0.754785
1513	L813			TCTCAGACGTTTTTCGGCTTA	TTTTCGGC		0.754785
1184	L484			GGGAAGACACCTATGGAATTG	CTATGGAA		0.75303
949	L249			CTTGTGATGTTTTTCATGGTT	TTTTCATG		0.752089
1046	L346		109.669	AGTCTACCAGCCAGATGCACA	CCAGATGC		0.750813
1126	L426			CTGAGGAAAGTGGCCCATTTA	TGGCCCAT		0.750068
1092	L392	35.2356		AGGCCACCCCAGTCCACCCCC	AGTCCACC		0.748979
1145	L445			TAACAGGCAAGTCCAACTCAA	GTCCAACT		0.747237
1205	L505		7.30181	TCCTGCTTTCTGGAGTGAAGT	TGGAGTGA		0.747237
1519	L819			ACGTTTTTCGGCTTATATAAG	GCTTATAT		0.746399
1283	L583	9.07974		TATACTTCCGGGGTCAATCTT	GGGTCAAT		0.744002
952	L252			GTGATGTTTTTCATGGTTCTG	TCATGGTT		0.742205
958	L258			TTTTTCATGGTTCTGGTTGCC	TTCTGGTT		0.739902
1132	L432		5.65978	AAAGTGGCCCATTTAACAGGC	ATTTAACA		0.739245
1080	L380			GGAGAAGCAAATAGGCCACCC	ATAGGCCA		0.738895
1331	L631			TCTACATGAGGAACTCTAAGT	GAACTCTA		0.738377
1375	L675			GAGGGGAAGATGATGAGCTAC	TGATGAGC		0.735915
1259	L559			GGCTGTACTTTGTATATTCCA	TGTATATT		0.734439
1212	L512			TTCTGGAGTGAAGTATAAGAA	AAGTATAA		0.731872
1023	L323	5.14164		GAAGGAGCTGGCAGAACTCCG	GCAGAACT		0.727484
1372	L672			ATGGAGGGGAAGATGATGAGC	AGATGATG		0.725206
1233	L533			GGGTGGCCTTGTGATCAATGA	GTGATCAA		0.724594
1480	L780			GTATCTGAGCTCTCTCTGGTC	TCTCTCTG		0.724594
1385	L685			TGATGAGCTACTGCACTACTG	CTGCACTA		0.721763
1490	L790			TCTCTCTGGTCAATTTTGAGG	CAATTTTG		0.720897
1397	L697			GCACTACTGGGCAGATGTGGG	GCAGATGT		0.714826
871	L171	13.5468		CCGCCGCCGCCACCACTGCCT	CACCACTG		0.712676
1102	L402	10.4939		AGTCCACCCCCTGAAAAAAAG	CTGAAAAA		0.712545
985	L285		5.27004	GGATTGGGCCTGGGGATGTTT	TGGGGATG		0.712243
988	L288	29.9088	25.0981	TTGGGCCTGGGGATGTTTCAG	GGATGTTT		0.709213
727	L27	5.62557		CCCCAGATCTACTGGGTGGAC	ACTGGGTG		0.708213
921	L221	15.0746		AGGGAACCACAGCACAGGCCT	AGCACAGG		0.704872
917	L217			AGAGAGGGAACCACAGCACAG	CCACAGCA		0.704466
1258	L558			GGGCTGTACTTTGTATATTCC	TTGTATAT		0.703142
1054	L354		12.4311	AGCCAGATGCACACAGCATCA	ACACAGCA		0.70122
1006	L306			CAGCTCTTCCACCTACAGAAG	ACCTACAG		0.700535
1077	L377			TTTGGAGAAGCAAATAGGCCA	CAAATAGG		0.700535
1034	L334		7.35538	CAGAACTCCGAGAGTCTACCA	AGAGTCTA		0.69608
713	L13			TCAATTACCCATATCCCCAGA	ATATCCCC		0.695481
1399	L699		95.5742	ACTACTGGGCAGATGTGGGCC	AGATGTGG		0.692433
990	L290	38.4118		GGGCCTGGGGATGTTTCAGCT	ATGTTTCA		0.691224
1215	L515			TGGAGTGAAGTATAAGAAGGG	TATAAGAA		0.69082
1007	L307			AGCTCTTCCACCTACAGAAGG	CCTACAGA		0.689152
782	L82		10.4826	CAGTTCTTCCCTGTCCAACCT	CTGTCCAA		0.684573
1237	L537			GGCCTTGTGATCAATGAAACT	TCAATGAA		0.684124
784	L84	74.1033		GTTCTTCCCTGTCCAACCTCT	GTCCAACC		0.679307
916	L216			AAGAGAGGGAACCACAGCACA	ACCACAGC		0.679307
1049	L349			CTACCAGCCAGATGCACACAG	GATGCACA		0.679307
1059	L359		230.306	GATGCACACAGCATCATCTTT	GCATCATC		0.679307
1074	L374			ATCTTTGGAGAAGCAAATAGG	AAGCAAAT		0.679307
1153	L453			AAGTCCAACTCAAGGTCCATG	CAAGGTCC		0.679307
1156	L456		8.24386	TCCAACTCAAGGTCCATGCCT	GGTCCATG		0.679307
1356	L656		85.8386	CCAGGATCTGGTGATGATGGA	GTGATGAT		0.679307
1377	L677	9.52306		GGGGAAGATGATGAGCTACTG	ATGAGCTA		0.679307
1436	L736			GGGCAGTGTTCAATCTTACCA	CAATCTTA		0.679307
1467	L767			TTTATATGTCAACGTATCTGA	AACGTATC		0.679307
1314	L614	31.7424		GCCCCTGAGCCACAAGGTCTA	CACAAGGT		0.673017
1524	L824			TTTCGGCTTATATAAGCTCTA	TATAAGCT		0.672002
1128	L428			GAGGAAAGTGGCCCATTTAAC	GCCCATTT		0.671631
1264	L564			TACTTTGTATATTCCAAAGTA	ATTCCAAA		0.671122
1213	L513			TCTGGAGTGAAGTATAAGAAG	AGTATAAG		0.67092
1206	L506			CCTGCTTTCTGGAGTGAAGTA	GGAGTGAA		0.669671
719	L19			ACCCATATCCCCAGATCTACT	CCAGATCT		0.666727
1235	L535			GTGGCCTTGTGATCAATGAAA	GATCAATG		0.664211
1078	L378			TTGGAGAAGCAAATAGGCCAC	AAATAGGC		0.663133
1161	L461	91.8221	25.3778	CTCAAGGTCCATGCCTCTGGA	ATGCCTCT		0.662217
942	L242			GTGTCTCCTTGTGATGTTTTT	GTGATGTT		0.661888
717	L17			TTACCCATATCCCCAGATCTA	CCCCAGAT		0.661192
1081	L381			GAGAAGCAAATAGGCCACCCC	TAGGCCAC		0.660437
1315	L615			CCCCTGAGCCACAAGGTCTAC	ACAAGGTC		0.657741
1487	L787	7.63387		AGCTCTCTCTGGTCAATTTTG	GGTCAATT		0.656663
1290	L590			CCGGGGTCAATCTTGCAACAA	TCTTGCAA		0.655046
1221	L521			GAAGTATAAGAAGGGTGGCCT	AAGGGTGG		0.6504
1260	L560			GCTGTACTTTGTATATTCCAA	GTATATTC		0.650089
1208	L508			TGCTTTCTGGAGTGAAGTATA	AGTGAAGT		0.647606
971	L271	5.68035		TGGTTGCCTTGGTAGGATTGG	GGTAGGAT		0.646959
1253	L553			AAACTGGGCTGTACTTTGTAT	GTACTTTG		0.646959
954	L254			GATGTTTTTCATGGTTCTGGT	ATGGTTCT		0.644849
1088	L388			AAATAGGCCACCCCAGTCCAC	CCCCAGTC		0.64417
1269	L569			TGTATATTCCAAAGTATACTT	AAAGTATA		0.644018
770	L70			CCCCTCCAGGCACAGTTCTTC	CACAGTTC		0.641567
1454	L754			CCAGTGCTGATCATTTATATG	TCATTTAT		0.639581
1104	L404			TCCACCCCCTGAAAAAAAGGA	GAAAAAAA		0.639465
783	L83	66.9968		AGTTCTTCCCTGTCCAACCTC	TGTCCAAC		0.63402
1521	L821			GTTTTTCGGCTTATATAAGCT	TTATATAA		0.632688
1273	L573			TATTCCAAAGTATACTTCCGG	TATACTTC		0.630785
1493	L793			CTCTGGTCAATTTTGAGGAAT	TTTTGAGG		0.630468
1168	L468			TCCATGCCTCTGGAATGGGAA	TGGAATGG		0.628988
1322	L622			GCCACAAGGTCTACATGAGGA	CTACATGA		0.628988
1190	L490			ACACCTATGGAATTGTCCTGC	AATTGTCC		0.627052
987	L287		13.0856	ATTGGGCCTGGGGATGTTTCA	GGGATGTT		0.619718
1254	L554			AACTGGGCTGTACTTTGTATA	TACTTTGT		0.619553
1350	L650	12.016		GTATCCCCAGGATCTGGTGAT	GATCTGGT		0.618343
940	L240			CTGTGTCTCCTTGTGATGTTT	TTGTGATG		0.616038
948	L248			CCTTGTGATGTTTTTCATGGT	TTTTTCAT		0.610244
1338	L638			GAGGAACTCTAAGTATCCCCA	AAGTATCC		0.603828
924	L224			GAACCACAGCACAGGCCTGTG	ACAGGCCT		0.594393
1160	L460	6.79525	5.99867	ACTCAAGGTCCATGCCTCTGG	CATGCCTC		0.593261
964	L264			ATGGTTCTGGTTGCCTTGGTA	TTGCCTTG		0.592506
1471	L771			TATGTCAACGTATCTGAGCTC	TATCTGAG		0.59182
1457	L757			GTGCTGATCATTTATATGTCA	TTTATATG		0.587387
1286	L586	21.9546		ACTTCCGGGGTCAATCTTGCA	TCAATCTT		0.585419
1435	L735		21.2651	GGGGCAGTGTTCAATCTTACC	TCAATCTT		0.585419
1456	L756			AGTGCTGATCATTTATATGTC	ATTTATAT		0.580741
1209	L509			GCTTTCTGGAGTGAAGTATAA	GTGAAGTA		0.578669
1279	L579	23.6036		AAAGTATACTTCCGGGGTCAA	TCCGGGGT		0.578669
1459	L759			GCTGATCATTTATATGTCAAC	TATATGTC		0.578669
1505	L805			TTGAGGAATCTCAGACGTTTT	TCAGACGT		0.578669
1297	L597			CAATCTTGCAACAACCTGCCC	ACAACCTG		0.572749
1250	L550			ATGAAACTGGGCTGTACTTTG	GCTGTACT		0.57148
969	L269			TCTGGTTGCCTTGGTAGGATT	TTGGTAGG		0.566089
1271	L571			TATATTCCAAAGTATACTTCC	AGTATACT		0.566089
1285	L585			TACTTCCGGGGTCAATCTTGC	GTCAATCT		0.566089
1448	L748			ATCTTACCAGTGCTGATCATT	TGCTGATC		0.563456
976	L276			GCCTTGGTAGGATTGGGCCTG	GATTGGGC		0.549915
1358	L658	10.3771		AGGATCTGGTGATGATGGAGG	GATGATGG		0.547219
973	L273			GTTGCCTTGGTAGGATTGGGC	TAGGATTG		0.546109
1261	L561			CTGTACTTTGTATATTCCAAA	TATATTCC		0.546109
1284	L584	13.9852		ATACTTCCGGGGTCAATCTTG	GGTCAATC		0.543445
1468	L768			TTATATGTCAACGTATCTGAG	ACGTATCT		0.543445
972	L272		8.29286	GGTTGCCTTGGTAGGATTGGG	GTAGGATT		0.537784
1087	L387			CAAATAGGCCACCCCAGTCCA	ACCCCAGT		0.533741
1058	L358			AGATGCACACAGCATCATCTT	AGCATCAT		0.531094
957	L257	16.3156		GTTTTTCATGGTTCTGGTTGC	GTTCTGGT		0.530506
1076	L376			CTTTGGAGAAGCAAATAGGCC	GCAAATAG		0.525654
1101	L401			CAGTCCACCCCCTGAAAAAAA	CCTGAAAA		0.51947
968	L268			TTCTGGTTGCCTTGGTAGGAT	CTTGGTAG		0.517567
1339	L639			AGGAACTCTAAGTATCCCCAG	AGTATCCC		0.51577
1232	L532			AGGGTGGCCTTGTGATCAATG	TGTGATCA		0.51407
1510	L810	16.9539		GAATCTCAGACGTTTTTCGGC	CGTTTTTC		0.513254
1518	L818			GACGTTTTTCGGCTTATATAA	GGCTTATA		0.513254
1462	L762			GATCATTTATATGTCAACGTA	ATGTCAAC		0.51281
1035	L335			AGAACTCCGAGAGTCTACCAG	GAGTCTAC		0.500542
1296	L596	52.6696		TCAATCTTGCAACAACCTGCC	AACAACCT		0.499319
769	L69	32.2316		GCCCCTCCAGGCACAGTTCTT	GCACAGTT		0.498158
1466	L766			ATTTATATGTCAACGTATCTG	CAACGTAT		0.498158
1311	L611			CCTGCCCCTGAGCCACAAGGT	AGCCACAA		0.494384
711	L11			CTTCAATTACCCATATCCCCA	CCATATCC		0.494041
911	L211			TGAAGAAGAGAGGGAACCACA	AGGGAACC		0.483062
1458	L758			TGCTGATCATTTATATGTCAA	TTATATGT		0.482731
1131	L431			GAAAGTGGCCCATTTAACAGG	CATTTAAC		0.481176
1433	L733			TGGGGGCAGTGTTCAATCTTA	GTTCAATC		0.481176
1417	L717			GCCCGCAGCAGCTACCTGGGG	GCTACCTG		0.479511
1461	L761			TGATCATTTATATGTCAACGT	TATGTCAA		0.475515
1180	L480	12.2284		GAATGGGAAGACACCTATGGA	ACACCTAT		0.474099
1316	L616			CCCTGAGCCACAAGGTCTACA	CAAGGTCT		0.470289
1440	L740			AGTGTTCAATCTTACCAGTGC	CTTACCAG		0.46581
1217	L517			GAGTGAAGTATAAGAAGGGTG	TAAGAAGG		0.457794
1075	L375			TCTTTGGAGAAGCAAATAGGC	AGCAAATA		0.452871
1437	L737			GGCAGTGTTCAATCTTACCAG	AATCTTAC		0.447065
1319	L619		32.8706	TGAGCCACAAGGTCTACATGA	GGTCTACA		0.443814
951	L251			TGTGATGTTTTTCATGGTTCT	TTCATGGT		0.44242
712	L12			TTCAATTACCCATATCCCCAG	CATATCCC		0.429647
1144	L444	5.80442		TTAACAGGCAAGTCCAACTCA	AGTCCAAC		0.426232
1026	L326	52.4546		GGAGCTGGCAGAACTCCGAGA	GAACTCCG		0.407584
1317	L617			CCTGAGCCACAAGGTCTACAT	AAGGTCTA		0.357914
1337	L637			TGAGGAACTCTAAGTATCCCC	TAAGTATC		0.318858
1465	L765			CATTTATATGTCAACGTATCT	TCAACGTA		0.301914
1486	L786			GAGCTCTCTCTGGTCAATTTT	TGGTCAAT		0.293034
1514	L814			CTCAGACGTTTTTCGGCTTAT	TTTCGGCT		0.291131
1561	L36'		112.807	TCTTTGTTACAGGCACCGAGA	AGGCACCG		11.0953
1562	L37'			CTTTGTTACAGGCACCGAGAA	GGCACCGA		9.73673
1565	L40'			TGTTACAGGCACCGAGAATGT	ACCGAGAA		8.83099
1715	L190'			AAATGGAGGAATATGACGGAA	ATATGACG		8.37811
1716	L191'			AATGGAGGAATATGACGGAAG	TATGACGG		6.79307
1717	L192'			ATGGAGGAATATGACGGAAGA	ATGACGGA		4.75515
1567	L42'			TTACAGGCACCGAGAATGTTG	CGAGAATG		4.15132
1721	L196'	6.08416		AGGAATATGACGGAAGAACAT	CGGAAGAA		4.00036
1564	L39'			TTGTTACAGGCACCGAGAATG	CACCGAGA		3.92488
1566	L41'			GTTACAGGCACCGAGAATGTT	CCGAGAAT		3.39653
1823	L298'			AGTATTTAGGCAGATTGAAAA	CAGATTGA		2.82174
1720	L195'			GAGGAATATGACGGAAGAACA	ACGGAAGA		2.45305
1818	L293'			CTGAGAGTATTTAGGCAGATT	TTAGGCAG		2.31467
1910	L385'			ATGGTTGTGACCTGAGGATTT	CCTGAGGA		2.25789
1635	L110'			CATGAACCAAGTGGACCTTGA	GTGGACCT		2.24694
2213	L688'	5.72994		GTTGCATTTGGTCAAGATTTT	GTCAAGAT		2.18202
2231	L706'			TTTGAATGCTTCCTGACAATC	TCCTGACA		2.14359
1876	L351'			CTTGCTACCTCAAGGGGGACT	CAAGGGGG		2.14085
1834	L309'			AGATTGAAAAGGACACCTTTT	GGACACCT		2.13227
1883	L358'			CCTCAAGGGGGACTGTCTTTC	GACTGTCT		2.08321
2114	L589'			AGTGCAATTGTAGGGGTGTGT	TAGGGGTG		2.07027
1856	L331'			ACTCACCTCTCAAGGTGGGCC	CAAGGTGG		2.06714
1654	L129'	6.57087		GAGACCACAGGGTTCAAAATG	GGTTCAAA		2.0585
2241	L716'			TCCTGACAATCAACTCTAATA	CAACTCTA		2.0205
2208	L683'			TATGGGTTGCATTTGGTCAAG	ATTTGGTC		2.00557
1739	L214'			CATAGAACTCTGGGCTGCCAT	TGGGCTGC		2.00018
1758	L233'	39.0504	56.5038	ATGTGAAGAGGGAGAAGCATG	GGAGAAGC		1.98839
1669	L144'			AAAATGTCTGTAGCTCCTCAA	TAGCTCCT		1.9247
1735	L210'			AGAACATAGAACTCTGGGCTG	ACTCTGGG		1.88427
1731	L206'			CGGAAGAACATAGAACTCTGG	TAGAACTC		1.88116
1530	L5'		7.77162	AGAAGCACTTTGGGATTCTTT	TGGGATTC		1.86809
1984	L459'			AGAGGCCAATGCCCCACTGGC	GCCCCACT		1.85144
1866	L341'			CAAGGTGGGCCTTGCTACCTC	CTTGCTAC		1.83979
1740	L215'	120.874		ATAGAACTCTGGGCTGCCATG	GGGCTGCC		1.83812
1559	L34'			ATTCTTTGTTACAGGCACCGA	ACAGGCAC		1.81148
1870	L345'			GTGGGCCTTGCTACCTCAAGG	CTACCTCA		1.79531
2115	L590'			GTGCAATTGTAGGGGTGTGTG	AGGGGTGT		1.79261
1810	L285'			CTTAGTGCCTGAGAGTATTTA	GAGAGTAT		1.75488
1655	L130'			AGACCACAGGGTTCAAAATGT	GTTCAAAA		1.74355
1579	L54'			AGAATGTTGTATTCAGTGAGG	ATTCAGTG		1.71653
1897	L372'	11.0337		GTCTTTCAGATACATGGTTGT	TACATGGT		1.71444
2148	L623'			TGTGTGTGTGTGTATGACTAA	TGTATGAC		1.70856
2232	L707'			TTGAATGCTTCCTGACAATCA	CCTGACAA		1.70856
2108	L583'			ATTTCCAGTGCAATTGTAGGG	CAATTGTA		1.69827
1674	L149'			GTCTGTAGCTCCTCAACTCAC	CCTCAACT		1.68956
1878	L353'			TGCTACCTCAAGGGGGACTGT	AGGGGGAC		1.68797
1938	L413'			GGAAAAGGAAGACTAGAGGCT	GACTAGAG		1.68209
1917	L392'			TGACCTGAGGATTTAAGGGAT	ATTTAAGG		1.66657
1950	L425'		6.07124	CTAGAGGCTTGCATAATAAGC	GCATAATA		1.66053
1528	L3'		7.29663	AGAGAAGCACTTTGGGATTCT	TTTGGGAT		1.65472
1869	L344'			GGTGGGCCTTGCTACCTCAAG	GCTACCTC		1.64974
1685	L160'			CTCAACTCACCTAATGTTTAT	CTAATGTT		1.64464
2088	L563'			ATTCCTAACACAGCATGTGTA	CAGCATGT		1.64348
1858	L333'			TCACCTCTCAAGGTGGGCCTT	AGGTGGGC		1.63681
2043	L518'			TGAAACTAACAGATAAGCAAG	AGATAAGC		1.63034
2251	L726'			CAACTCTAATAGTGCTTAAAA	AGTGCTTA		1.6208
1803	L278'		8.4211	CACTCATCTTAGTGCCTGAGA	AGTGCCTG		1.6125
1666	L141'	6.95487		TTCAAAATGTCTGTAGCTCCT	CTGTAGCT		1.59966
2000	L475'		16.3837	CTGGCAGCATCTTCACTTCTA	CTTCACTT		1.59314
1639	L114'			AACCAAGTGGACCTTGAGACC	ACCTTGAG		1.58505
2103	L578'		5.32121	TGTGTATTTCCAGTGCAATTG	CAGTGCAA		1.58505
2250	L725'			TCAACTCTAATAGTGCTTAAA	TAGTGCTT		1.58505
1736	L211'			GAACATAGAACTCTGGGCTGC	CTCTGGGC		1.57797
1738	L213'			ACATAGAACTCTGGGCTGCCA	CTGGGCTG		1.56736
1556	L31'			ATGATTCTTTGTTACAGGCAC	GTTACAGG		1.56446
1936	L411'	7.53025		ATGGAAAAGGAAGACTAGAGG	AAGACTAG		1.55021
2087	L562'			CATTCCTAACACAGCATGTGT	ACAGCATG		1.54388
1751	L226'		8.2055	GGCTGCCATGTGAAGAGGGAG	TGAAGAGG		1.53523
1860	L335'			ACCTCTCAAGGTGGGCCTTGC	GTGGGCCT		1.5307
1780	L255'			AAAAGCAGCTACCAGGTGTTC	ACCAGGTG		1.50629
1675	L150'			TCTGTAGCTCCTCAACTCACC	CTCAACTC		1.50418
1912	L387'			GGTTGTGACCTGAGGATTTAA	TGAGGATT		1.50118
1983	L458'			AAGAGGCCAATGCCCCACTGG	TGCCCCAC		1.50118
1783	L258'			AGCAGCTACCAGGTGTTCTAC	AGGTGTTC		1.49181
1978	L453'			GCTGAAAGAGGCCAATGCCCC	GCCAATGC		1.488
2065	L540'	239.583		GAGATGTTTTGGGGACTCATT	GGGGACTC		1.48598
1923	L398'			GAGGATTTAAGGGATGGAAAA	GGGATGGA		1.48054
1880	L355'			CTACCTCAAGGGGGACTGTCT	GGGGACTG		1.47938
2064	L539'		7.12385	AGAGATGTTTTGGGGACTCAT	TGGGGACT		1.46793
1585	L60'			TTGTATTCAGTGAGGGTCTTC	TGAGGGTC		1.46644
1982	L457'			AAAGAGGCCAATGCCCCACTG	ATGCCCCA		1.46587
1563	L38'			TTTGTTACAGGCACCGAGAAT	GCACCGAG		1.45925
1944	L419'	5.7694		GGAAGACTAGAGGCTTGCATA	AGGCTTGC		1.45925
1699	L174'			TGTTTATGAGCCAGACAAATG	CCAGACAA		1.44353
1671	L146'			AATGTCTGTAGCTCCTCAACT	GCTCCTCA		1.44095
1608	L83'			ACATGCATTTGAGGTCAAGTA	GAGGTCAA		1.43787
1862	L337'			CTCTCAAGGTGGGCCTTGCTA	GGGCCTTG		1.42108
2001	L476'	16.1935		TGGCAGCATCTTCACTTCTAA	TTCACTTC		1.41958
1707	L182'			AGCCAGACAAATGGAGGAATA	ATGGAGGA		1.41869
2233	L708'		17.557	TGAATGCTTCCTGACAATCAA	CTGACAAT		1.41522
1987	L462'			GGCCAATGCCCCACTGGCAGC	CCACTGGC		1.41327
1899	L374'			CTTTCAGATACATGGTTGTGA	CATGGTTG		1.40714
2089	L564'			TTCCTAACACAGCATGTGTAT	AGCATGTG		1.4039
1994	L469'			GCCCCACTGGCAGCATCTTCA	CAGCATCT		1.39824
2021	L496'			AATGCATATCCTGAGCCATCG	CTGAGCCA		1.39437
1964	L439'			AATAAGCTAAAGAGGCTGAAA	AGAGGCTG		1.39155
2228	L703'			GATTTTGAATGCTTCCTGACA	GCTTCCTG		1.38932
1900	L375'	7.16283		TTTCAGATACATGGTTGTGAC	ATGGTTGT		1.38126
1791	L266'			CCAGGTGTTCTACACTCATCT	TACACTCA		1.3792
2017	L492'	5.19137		TCTAAATGCATATCCTGAGCC	TATCCTGA		1.3792
1980	L455'			TGAAAGAGGCCAATGCCCCAC	CAATGCCC		1.37748
2149	L624'			GTGTGTGTGTGTATGACTAAA	GTATGACT		1.37603
2234	L709'	62.0047		GAATGCTTCCTGACAATCAAC	TGACAATC		1.35861
1550	L25'			TCCATTATGATTCTTTGTTAC	TTCTTTGT		1.35302
1859	L334'			CACCTCTCAAGGTGGGCCTTG	GGTGGGCC		1.34956
1990	L465'			CAATGCCCCACTGGCAGCATC	CTGGCAGC		1.347
2292	L767'			AATGATGTTTTCCTATAATAT	TCCTATAA		1.3467
2019	L494'			TAAATGCATATCCTGAGCCAT	TCCTGAGC		1.34603
2020	L495'			AAATGCATATCCTGAGCCATC	CCTGAGCC		1.33974
2113	L588'			CAGTGCAATTGTAGGGGTGTG	GTAGGGGT		1.33974
1771	L246'			GAAGCATGAAAAAGCAGCTAC	AAAGCAGC		1.33641
2081	L556'			TCATTTCATTCCTAACACAGC	CCTAACAC		1.33597
1830	L305'			AGGCAGATTGAAAAGGACACC	AAAAGGAC		1.33539
1588	L63'			TATTCAGTGAGGGTCTTCTTA	GGGTCTTC		1.33345
1800	L275'			CTACACTCATCTTAGTGCCTG	CTTAGTGC		1.33345
2244	L719'			TGACAATCAACTCTAATAGTG	CTCTAATA		1.32627
1668	L143'			CAAAATGTCTGTAGCTCCTCA	GTAGCTCC		1.31744
1971	L446'		317.456	TAAAGAGGCTGAAAGAGGCCA	GAAAGAGG		1.31702
1670	L145'	18.924		AAATGTCTGTAGCTCCTCAAC	AGCTCCTC		1.31616
2005	L480'			AGCATCTTCACTTCTAAATGC	CTTCTAAA		1.31616
1602	L77'			CTTCTTACATGCATTTGAGGT	GCATTTGA		1.30686
2318	L793'			ATATTTATGTAGATGTGCATT	AGATGTGC		1.30578
1788	L263'			CTACCAGGTGTTCTACACTCA	TTCTACAC		1.30533
1853	L328'			TTAACTCACCTCTCAAGGTGG	TCTCAAGG		1.302
1861	L336'			CCTCTCAAGGTGGGCCTTGCT	TGGGCCTT		1.302
2038	L513'			ATCGGTGAAACTAACAGATAA	CTAACAGA		1.302
1918	L393'			GACCTGAGGATTTAAGGGATG	TTTAAGGG		1.29521
1854	L329'			TAACTCACCTCTCAAGGTGGG	CTCAAGGT		1.29201
1529	L4'		19.2799	GAGAAGCACTTTGGGATTCTT	TTGGGATT		1.29068
2063	L538'	9.4634		GAGAGATGTTTTGGGGACTCA	TTGGGGAC		1.28834
2164	L639'			ACTAAAGAGAGAATGTAGATA	GAATGTAG		1.28657
2212	L687'			GGTTGCATTTGGTCAAGATTT	GGTCAAGA		1.28313
1604	L79'			TCTTACATGCATTTGAGGTCA	ATTTGAGG		1.28115
1986	L461'			AGGCCAATGCCCCACTGGCAG	CCCACTGG		1.27827
2211	L686'			GGGTTGCATTTGGTCAAGATT	TGGTCAAG		1.27519
1664	L139'			GGTTCAAAATGTCTGTAGCTC	GTCTGTAG		1.27001
1609	L84'	238.617		CATGCATTTGAGGTCAAGTAA	AGGTCAAG		1.26941
2252	L727'			AACTCTAATAGTGCTTAAAAA	GTGCTTAA		1.26804
1634	L109'			ACATGAACCAAGTGGACCTTG	AGTGGACC		1.26538
1967	L442'			AAGCTAAAGAGGCTGAAAGAG	GGCTGAAA		1.26281
1956	L431'			GCTTGCATAATAAGCTAAAGA	TAAGCTAA		1.26016
2179	L654'			TAGATATTGTGAAGTACATAT	GAAGTACA		1.26016
2225	L700'			CAAGATTTTGAATGCTTCCTG	AATGCTTC		1.25483
2013	L488'			CACTTCTAAATGCATATCCTG	TGCATATC		1.2454
2171	L646'			AGAGAATGTAGATATTGTGAA	GATATTGT		1.2454
2018	L493'			CTAAATGCATATCCTGAGCCA	ATCCTGAG		1.2351
1833	L308'			CAGATTGAAAAGGACACCTTT	AGGACACC		1.23282
2291	L766'		5.89903	TAATGATGTTTTCCTATAATA	TTCCTATA		1.22798
2262	L737'			GTGCTTAAAAATCATTGATTG	ATCATTGA		1.22588
1592	L67'			CAGTGAGGGTCTTCTTACATG	CTTCTTAC		1.22275
1673	L148'	9.85222		TGTCTGTAGCTCCTCAACTCA	TCCTCAAC		1.22275
1650	L125'			CCTTGAGACCACAGGGTTCAA	ACAGGGTT		1.22156
1742	L217'		7.39757	AGAACTCTGGGCTGCCATGTG	GCTGCCAT		1.21786
1779	L254'			AAAAAGCAGCTACCAGGTGTT	TACCAGGT		1.21143
2117	L592'			GCAATTGTAGGGGTGTGTGTG	GGGTGTGT		1.20766
2336	L811'			ATTTTTGTGAAATGAAAACAT	AATGAAAA		1.20694
1603	L78'			TTCTTACATGCATTTGAGGTC	CATTTGAG		1.20109
2101	L576'			CATGTGTATTTCCAGTGCAAT	TCCAGTGC		1.19927
1794	L269'			GGTGTTCTACACTCATCTTAG	ACTCATCT		1.19822
1698	L173'			ATGTTTATGAGCCAGACAAAT	GCCAGACA		1.19687
1631	L106'			AAGACATGAACCAAGTGGACC	CCAAGTGG		1.19558
1806	L281'	181.807		TCATCTTAGTGCCTGAGAGTA	GCCTGAGA		1.19464
1961	L436'			CATAATAAGCTAAAGAGGCTG	TAAAGAGG		1.18683
1865	L340'	7.20373	5.70423	TCAAGGTGGGCCTTGCTACCT	CCTTGCTA		1.18443
2223	L698'		10.747	GTCAAGATTTTGAATGCTTCC	TGAATGCT		1.1825
2206	L681'	417.653		AATATGGGTTGCATTTGGTCA	GCATTTGG		1.18114
1941	L416'			AAAGGAAGACTAGAGGCTTGC	TAGAGGCT		1.17985
2230	L705'			TTTTGAATGCTTCCTGACAAT	TTCCTGAC		1.17985
1965	L440'			ATAAGCTAAAGAGGCTGAAAG	GAGGCTGA		1.17613
1807	L282'			CATCTTAGTGCCTGAGAGTAT	CCTGAGAG		1.17502
2145	L620'	11.4301		GTGTGTGTGTGTGTGTATGAC	GTGTGTAT		1.17389
1863	L338'			TCTCAAGGTGGGCCTTGCTAC	GGCCTTGC		1.17261
1753	L228'			CTGCCATGTGAAGAGGGAGAA	AAGAGGGA		1.16992
1774	L249'			GCATGAAAAAGCAGCTACCAG	GCAGCTAC		1.16992
1665	L140'	31.0637		GTTCAAAATGTCTGTAGCTCC	TCTGTAGC		1.16841
1817	L292'			CCTGAGAGTATTTAGGCAGAT	TTTAGGCA		1.16793
2157	L632'			GTGTATGACTAAAGAGAGAAT	AAAGAGAG		1.16559
1584	L59'			GTTGTATTCAGTGAGGGTCTT	GTGAGGGT		1.16306
2102	L577'			ATGTGTATTTCCAGTGCAATT	CCAGTGCA		1.1614
1684	L159'			CCTCAACTCACCTAATGTTTA	CCTAATGT		1.15882
2003	L478'			GCAGCATCTTCACTTCTAAAT	CACTTCTA		1.15882
2070	L545'	30.8512		GTTTTGGGGACTCATTTCATT	CTCATTTC		1.15882
1682	L157'	8.78286		CTCCTCAACTCACCTAATGTT	CACCTAAT		1.15734
1857	L332'			CTCACCTCTCAAGGTGGGCCT	AAGGTGGG		1.15679
1672	L147'			ATGTCTGTAGCTCCTCAACTC	CTCCTCAA		1.15644
1879	L354'			GCTACCTCAAGGGGGACTGTC	GGGGGACT		1.15601
1741	L216'			TAGAACTCTGGGCTGCCATGT	GGCTGCCA		1.1554
2058	L533'			AGCAAGAGAGATGTTTTGGGG	ATGTTTTG		1.15019
2229	L704'			ATTTTGAATGCTTCCTGACAA	CTTCCTGA		1.15015
1722	L197'			GGAATATGACGGAAGAACATA	GGAAGAAC		1.14442
1653	L128'	22.1035		TGAGACCACAGGGTTCAAAAT	GGGTTCAA		1.14313
1552	L27'			CATTATGATTCTTTGTTACAG	CTTTGTTA		1.14161
1775	L250'			CATGAAAAAGCAGCTACCAGG	CAGCTACC		1.14056
1989	L464'			CCAATGCCCCACTGGCAGCAT	ACTGGCAG		1.14026
1712	L187'			GACAAATGGAGGAATATGACG	GGAATATG		1.13973
1558	L33'			GATTCTTTGTTACAGGCACCG	TACAGGCA		1.13218
1557	L32'	5.99151	61.9844	TGATTCTTTGTTACAGGCACC	TTACAGGC		1.13016
1901	L376'			TTCAGATACATGGTTGTGACC	TGGTTGTG		1.12532
1730	L205'			ACGGAAGAACATAGAACTCTG	ATAGAACT		1.12274
1998	L473'			CACTGGCAGCATCTTCACTTC	ATCTTCAC		1.12274
2333	L808'			TGCATTTTTGTGAAATGAAAA	TGAAATGA		1.12156
1920	L395'		10.8296	CCTGAGGATTTAAGGGATGGA	TAAGGGAT		1.1214
1778	L253'			GAAAAAGCAGCTACCAGGTGT	CTACCAGG		1.1196
1560	L35'	8.63175		TTCTTTGTTACAGGCACCGAG	CAGGCACC		1.11886
2086	L561'			TCATTCCTAACACAGCATGTG	CACAGCAT		1.11277
1992	L467'			ATGCCCCACTGGCAGCATCTT	GGCAGCAT		1.1122
1711	L186'			AGACAAATGGAGGAATATGAC	AGGAATAT		1.10895
2050	L525'			AACAGATAAGCAAGAGAGATG	CAAGAGAG		1.10875
2154	L629'			TGTGTGTATGACTAAAGAGAG	ACTAAAGA		1.10834
1744	L219'			AACTCTGGGCTGCCATGTGAA	TGCCATGT		1.10748
2153	L628'			GTGTGTGTATGACTAAAGAGA	GACTAAAG		1.10702
2348	L823'			TGAAAACATGTAATAAAAAGT	TAATAAAA		1.10687
2092	L567'			CTAACACAGCATGTGTATTTC	ATGTGTAT		1.10661
1782	L257'			AAGCAGCTACCAGGTGTTCTA	CAGGTGTT		1.10522
1828	L303'			TTAGGCAGATTGAAAAGGACA	TGAAAAGG		1.10437
1637	L112'	6.40445		TGAACCAAGTGGACCTTGAGA	GGACCTTG		1.10387
1881	L356'			TACCTCAAGGGGGACTGTCTT	GGGACTGT		1.10387
1708	L183'			GCCAGACAAATGGAGGAATAT	TGGAGGAA		1.0994
1590	L65'			TTCAGTGAGGGTCTTCTTACA	GTCTTCTT		1.09734
2361	L836'			TAAAAAGTATATGTTAGGATA	ATGTTAGG		1.09734
2347	L822'			ATGAAAACATGTAATAAAAAG	GTAATAAA		1.09642
1632	L107'	154.687		AGACATGAACCAAGTGGACCT	CAAGTGGA		1.09546
1538	L13'			TTTGGGATTCTTTCCATTATG	TTTCCATT		1.09154
2249	L724'			ATCAACTCTAATAGTGCTTAA	ATAGTGCT		1.08072
1696	L171'		48.8518	TAATGTTTATGAGCCAGACAA	GAGCCAGA		1.07826
1580	L55'			GAATGTTGTATTCAGTGAGGG	TTCAGTGA		1.07767
1872	L347'			GGGCCTTGCTACCTCAAGGGG	ACCTCAAG		1.07425
2321	L796'			TTTATGTAGATGTGCATTTTT	TGTGCATT		1.07121
1526	L1'	86.153		TAAGAGAAGCACTTTGGGATT	ACTTTGGG		1.07098
2275	L750'			ATTGATTGTCAGCTACTAATG	AGCTACTA		1.06928
1911	L386'			TGGTTGTGACCTGAGGATTTA	CTGAGGAT		1.06831
1646	L121'			TGGACCTTGAGACCACAGGGT	GACCACAG		1.06663
1793	L268'			AGGTGTTCTACACTCATCTTA	CACTCATC		1.06558
2274	L749'			CATTGATTGTCAGCTACTAAT	CAGCTACT		1.06536
1975	L450'	6.6837		GAGGCTGAAAGAGGCCAATGC	GAGGCCAA		1.06067
1781	L256'			AAAGCAGCTACCAGGTGTTCT	CCAGGTGT		1.05991
1886	L361'			CAAGGGGGACTGTCTTTCAGA	TGTCTTTC		1.05955
1838	L313'			TGAAAAGGACACCTTTTAACT	ACCTTTTA		1.05834
1593	L68'			AGTGAGGGTCTTCTTACATGC	TTCTTACA		1.0567
1612	L87'			GCATTTGAGGTCAAGTAAGAA	TCAAGTAA		1.0567
1734	L209'			AAGAACATAGAACTCTGGGCT	AACTCTGG		1.0567
2227	L702'	9.18802		AGATTTTGAATGCTTCCTGAC	TGCTTCCT		1.05014
2290	L765'			CTAATGATGTTTTCCTATAAT	TTTCCTAT		1.04792
1926	L401'			GATTTAAGGGATGGAAAAGGA	ATGGAAAA		1.04696
2049	L524'			TAACAGATAAGCAAGAGAGAT	GCAAGAGA		1.0465
2077	L552'			GGACTCATTTCATTCCTAACA	CATTCCTA		1.04322
1813	L288'			AGTGCCTGAGAGTATTTAGGC	AGTATTTA		1.04227
2207	L682'			ATATGGGTTGCATTTGGTCAA	CATTTGGT		1.0416
1527	L2'			AAGAGAAGCACTTTGGGATTC	CTTTGGGA		1.03598
2083	L558'			ATTTCATTCCTAACACAGCAT	TAACACAG		1.03513
1884	L359'			CTCAAGGGGGACTGTCTTTCA	ACTGTCTT		1.03348
1723	L198'			GAATATGACGGAAGAACATAG	GAAGAACA		1.03286
2209	L684'	11.96	6.38192	ATGGGTTGCATTTGGTCAAGA	TTTGGTCA		1.03228
2320	L795'			ATTTATGTAGATGTGCATTTT	ATGTGCAT		1.03212
1996	L471'			CCCACTGGCAGCATCTTCACT	GCATCTTC		1.03154
1695	L170'			CTAATGTTTATGAGCCAGACA	TGAGCCAG		1.03109
1759	L234'	24.2035	34.6623	TGTGAAGAGGGAGAAGCATGA	GAGAAGCA		1.02964
1638	L113'			GAACCAAGTGGACCTTGAGAC	GACCTTGA		1.02925
2342	L817'			GTGAAATGAAAACATGTAATA	AACATGTA		1.02802
1772	L247'			AAGCATGAAAAAGCAGCTACC	AAGCAGCT		1.02767
1750	L225'			GGGCTGCCATGTGAAGAGGGA	GTGAAGAG		1.02724
2031	L506'			CTGAGCCATCGGTGAAACTAA	GGTGAAAC		1.02578
1937	L412'	30.9602		TGGAAAAGGAAGACTAGAGGC	AGACTAGA		1.02492
1995	L470'			CCCCACTGGCAGCATCTTCAC	AGCATCTT		1.02492
2328	L803'			AGATGTGCATTTTTGTGAAAT	TTTTGTGA		1.02403
1892	L367'			GGACTGTCTTTCAGATACATG	TCAGATAC		1.02388
1688	L163'			AACTCACCTAATGTTTATGAG	ATGTTTAT		1.02278
2256	L731'			CTAATAGTGCTTAAAAATCAT	TTAAAAAT		1.02141
1766	L241'			AGGGAGAAGCATGAAAAAGCA	ATGAAAAA		1.01896
1871	L346'			TGGGCCTTGCTACCTCAAGGG	TACCTCAA		1.01896
2014	L489'			ACTTCTAAATGCATATCCTGA	GCATATCC		1.01896
2337	L812'			TTTTTGTGAAATGAAAACATG	ATGAAAAC		1.01697
1582	L57'			ATGTTGTATTCAGTGAGGGTC	CAGTGAGG		1.0162
2011	L486'			TTCACTTCTAAATGCATATCC	AATGCATA		1.01531
1702	L177'	5.46035		TTATGAGCCAGACAAATGGAG	GACAAATG		1.0123
1713	L188'			ACAAATGGAGGAATATGACGG	GAATATGA		1.01106
2116	L591'			TGCAATTGTAGGGGTGTGTGT	GGGGTGTG		1.00926
1690	L165'			CTCACCTAATGTTTATGAGCC	GTTTATGA		1.00867
1931	L406'			AAGGGATGGAAAAGGAAGACT	AAAGGAAG		1.00481
1919	L394'			ACCTGAGGATTTAAGGGATGG	TTAAGGGA		1.00279
1902	L377'	10.6435		TCAGATACATGGTTGTGACCT	GGTTGTGA		1.00154
2329	L804'		12.589	GATGTGCATTTTTGTGAAATG	TTTGTGAA		1.00135
1949	L424'			ACTAGAGGCTTGCATAATAAG	TGCATAAT		1.0007
1896	L371'			TGTCTTTCAGATACATGGTTG	ATACATGG		1.00009
1601	L76'		6.47715	TCTTCTTACATGCATTTGAGG	TGCATTTG		0.99898
2205	L680'			AAATATGGGTTGCATTTGGTC	TGCATTTG		0.99898
2032	L507'			TGAGCCATCGGTGAAACTAAC	GTGAAACT		0.998375
1835	L310'			GATTGAAAAGGACACCTTTTA	GACACCTT		0.997994
2041	L516'			GGTGAAACTAACAGATAAGCA	ACAGATAA		0.99754
1642	L117'			CAAGTGGACCTTGAGACCACA	TTGAGACC		0.996316
1757	L232'			CATGTGAAGAGGGAGAAGCAT	GGGAGAAG		0.996316
2344	L819'			GAAATGAAAACATGTAATAAA	CATGTAAT		0.996316
2072	L547'	13.3148	19.9912	TTTGGGGACTCATTTCATTCC	CATTTCAT		0.994014
1681	L156'			GCTCCTCAACTCACCTAATGT	TCACCTAA		0.9938
1587	L62'			GTATTCAGTGAGGGTCTTCTT	AGGGTCTT		0.99142
1822	L297'			GAGTATTTAGGCAGATTGAAA	GCAGATTG		0.989607
1829	L304'			TAGGCAGATTGAAAAGGACAC	GAAAAGGA		0.987825
1929	L404'	43.6484		TTAAGGGATGGAAAAGGAAGA	GAAAAGGA		0.987825
1583	L58'			TGTTGTATTCAGTGAGGGTCT	AGTGAGGG		0.983579
1614	L89'			ATTTGAGGTCAAGTAAGAAGA	AAGTAAGA		0.981221
1977	L452'	9.03819		GGCTGAAAGAGGCCAATGCCC	GGCCAATG		0.981221
2356	L831'			TGTAATAAAAAGTATATGTTA	AGTATATG		0.981221
2176	L651'			ATGTAGATATTGTGAAGTACA	TGTGAAGT		0.978372
1922	L397'			TGAGGATTTAAGGGATGGAAA	AGGGATGG		0.975829
1724	L199'			AATATGACGGAAGAACATAGA	AAGAACAT		0.973379
1849	L324'			CCTTTTAACTCACCTCTCAAG	CACCTCTC		0.972341
1957	L432'			CTTGCATAATAAGCTAAAGAG	AAGCTAAA		0.971614
1959	L434'			TGCATAATAAGCTAAAGAGGC	GCTAAAGA		0.971481
2319	L794'			TATTTATGTAGATGTGCATTT	GATGTGCA		0.971289
1589	L64'			ATTCAGTGAGGGTCTTCTTAC	GGTCTTCT		0.969144
2267	L742'			TAAAAATCATTGATTGTCAGC	TGATTGTC		0.969144
2053	L528'			AGATAAGCAAGAGAGATGTTT	GAGAGATG		0.968933
1906	L381'			ATACATGGTTGTGACCTGAGG	GTGACCTG		0.968641
1630	L105'			GAAGACATGAACCAAGTGGAC	ACCAAGTG		0.968207
2094	L569'			AACACAGCATGTGTATTTCCA	GTGTATTT		0.968094
2284	L759'			CAGCTACTAATGATGTTTTCC	TGATGTTT		0.967243
2099	L574'			AGCATGTGTATTTCCAGTGCA	TTTCCAGT		0.966338
1805	L280'			CTCATCTTAGTGCCTGAGAGT	TGCCTGAG		0.966125
1820	L295'			GAGAGTATTTAGGCAGATTGA	AGGCAGAT		0.96533
1913	L388'	9.43956		GTTGTGACCTGAGGATTTAAG	GAGGATTT		0.965047
1578	L53'			GAGAATGTTGTATTCAGTGAG	TATTCAGT		0.963461
1925	L400'			GGATTTAAGGGATGGAAAAGG	GATGGAAA		0.963461
1532	L7'		8.17867	AAGCACTTTGGGATTCTTTCC	GGATTCTT		0.960821
2006	L481'	138.778		GCATCTTCACTTCTAAATGCA	TTCTAAAT		0.960087
1939	L414'			GAAAAGGAAGACTAGAGGCTT	ACTAGAGG		0.959021
2093	L568'			TAACACAGCATGTGTATTTCC	TGTGTATT		0.958675
1824	L299'			GTATTTAGGCAGATTGAAAAG	AGATTGAA		0.958402
2326	L801'	74.0366		GTAGATGTGCATTTTTGTGAA	ATTTTTGT		0.954754
2051	L526'	6.71809		ACAGATAAGCAAGAGAGATGT	AAGAGAGA		0.954048
2158	L633'			TGTATGACTAAAGAGAGAATG	AAGAGAGA		0.954048
1832	L307'			GCAGATTGAAAAGGACACCTT	AAGGACAC		0.952591
1963	L438'	11.095		TAATAAGCTAAAGAGGCTGAA	AAGAGGCT		0.951953
1943	L418'	5.3248	8.79324	AGGAAGACTAGAGGCTTGCAT	GAGGCTTG		0.951029
2002	L477'	62.0605	16.0788	GGCAGCATCTTCACTTCTAAA	TCACTTCT		0.946912
1864	L339'		14.7514	CTCAAGGTGGGCCTTGCTACC	GCCTTGCT		0.945997
1643	L118'	5.05532		AAGTGGACCTTGAGACCACAG	TGAGACCA		0.94456
1725	L200'			ATATGACGGAAGAACATAGAA	AGAACATA		0.943481
1784	L259'	42.2906	75.6339	GCAGCTACCAGGTGTTCTACA	GGTGTTCT		0.943481
2226	L701'			AAGATTTTGAATGCTTCCTGA	ATGCTTCC		0.941972
1616	L91'			TTGAGGTCAAGTAAGAAGACA	GTAAGAAG		0.941123
2061	L536'			AAGAGAGATGTTTTGGGGACT	TTTTGGGG		0.936761
1732	L207'			GGAAGAACATAGAACTCTGGG	AGAACTCT		0.936342
1756	L231'			CCATGTGAAGAGGGAGAAGCA	AGGGAGAA		0.936159
1904	L379'			AGATACATGGTTGTGACCTGA	TTGTGACC		0.935277
2118	L593'		5.70344	CAATTGTAGGGGTGTGTGTGT	GGTGTGTG		0.933189
2178	L653'			GTAGATATTGTGAAGTACATA	TGAAGTAC		0.932914
2240	L715'			TTCCTGACAATCAACTCTAAT	TCAACTCT		0.932914
2150	L625'			TGTGTGTGTGTATGACTAAAG	TATGACTA		0.932382
2057	L532'		6.28341	AAGCAAGAGAGATGTTTTGGG	GATGTTTT		0.932209
2285	L760'			AGCTACTAATGATGTTTTCCT	GATGTTTT		0.932209
1837	L312'			TTGAAAAGGACACCTTTTAAC	CACCTTTT		0.931307
2104	L579'			GTGTATTTCCAGTGCAATTGT	AGTGCAAT		0.929329
1804	L279'			ACTCATCTTAGTGCCTGAGAG	GTGCCTGA		0.928386
2146	L621'	9.9539		TGTGTGTGTGTGTGTATGACT	TGTGTATG		0.926327
2144	L619'	19.017		TGTGTGTGTGTGTGTGTATGA	TGTGTGTA		0.92592
1542	L17'			GGATTCTTTCCATTATGATTC	CATTATGA		0.925432
2166	L641'			TAAAGAGAGAATGTAGATATT	ATGTAGAT		0.923619
2314	L789'			ATAAATATTTATGTAGATGTG	ATGTAGAT		0.923619
2282	L757'			GTCAGCTACTAATGATGTTTT	AATGATGT		0.922832
2220	L695'	6.7844		TTGGTCAAGATTTTGAATGCT	TTTTGAAT		0.922672
1909	L384'			CATGGTTGTGACCTGAGGATT	ACCTGAGG		0.921251
2090	L565'			TCCTAACACAGCATGTGTATT	GCATGTGT		0.920838
1816	L291'			GCCTGAGAGTATTTAGGCAGA	ATTTAGGC		0.919894
1636	L111'	44.7597		ATGAACCAAGTGGACCTTGAG	TGGACCTT		0.919062
2198	L673'	14.8411		ATTAGGAAAATATGGGTTGCA	TATGGGTT		0.915587
2279	L754'			ATTGTCAGCTACTAATGATGT	ACTAATGA		0.915587
1890	L365'			GGGGACTGTCTTTCAGATACA	TTTCAGAT		0.915048
1842	L317'			AAGGACACCTTTTAACTCACC	TTTAACTC		0.911862
2266	L741'			TTAAAAATCATTGATTGTCAG	TTGATTGT		0.911862
2300	L775'			TTTCCTATAATATAATAAATA	TATAATAA		0.911198
1827	L302'			TTTAGGCAGATTGAAAAGGAC	TTGAAAAG		0.910888
2012	L487'			TCACTTCTAAATGCATATCCT	ATGCATAT		0.910774
2183	L658'			TATTGTGAAGTACATATTAGG	TACATATT		0.90958
1651	L126'			CTTGAGACCACAGGGTTCAAA	CAGGGTTC		0.905742
1745	L220'			ACTCTGGGCTGCCATGTGAAG	GCCATGTG		0.905742
1769	L244'			GAGAAGCATGAAAAAGCAGCT	AAAAAGCA		0.905742
1924	L399'			AGGATTTAAGGGATGGAAAAG	GGATGGAA		0.905742
2034	L509'			AGCCATCGGTGAAACTAACAG	GAAACTAA		0.905742
2055	L530'			ATAAGCAAGAGAGATGTTTTG	GAGATGTT		0.905742
2078	L553'			GACTCATTTCATTCCTAACAC	ATTCCTAA		0.905742
1930	L405'			TAAGGGATGGAAAAGGAAGAC	AAAAGGAA		0.904361
1889	L364'			GGGGGACTGTCTTTCAGATAC	CTTTCAGA		0.902597
1533	L8'	17.7984		AGCACTTTGGGATTCTTTCCA	GATTCTTT		0.901549
1548	L23'			TTTCCATTATGATTCTTTGTT	GATTCTTT		0.901549
1709	L184'			CCAGACAAATGGAGGAATATG	GGAGGAAT		0.90082
2334	L809'			GCATTTTTGTGAAATGAAAAC	GAAATGAA		0.900151
1933	L408'			GGGATGGAAAAGGAAGACTAG	AGGAAGAC		0.898194
2052	L527'			CAGATAAGCAAGAGAGATGTT	AGAGAGAT		0.896685
1663	L138'			GGGTTCAAAATGTCTGTAGCT	TGTCTGTA		0.893612
2023	L498'			TGCATATCCTGAGCCATCGGT	GAGCCATC		0.892803
2060	L535'			CAAGAGAGATGTTTTGGGGAC	GTTTTGGG		0.891879
1790	L265'			ACCAGGTGTTCTACACTCATC	CTACACTC		0.89159
1537	L12'			CTTTGGGATTCTTTCCATTAT	CTTTCCAT		0.890894
1765	L240'			GAGGGAGAAGCATGAAAAAGC	CATGAAAA		0.890646
1770	L245'			AGAAGCATGAAAAAGCAGCTA	AAAAGCAG		0.890126
1733	L208'			GAAGAACATAGAACTCTGGGC	GAACTCTG		0.889174
1640	L115'			ACCAAGTGGACCTTGAGACCA	CCTTGAGA		0.888324
2214	L689'	30.9477		TTGCATTTGGTCAAGATTTTG	TCAAGATT		0.886873
1763	L238'			AAGAGGGAGAAGCATGAAAAA	AGCATGAA		0.886471
1652	L127'			TTGAGACCACAGGGTTCAAAA	AGGGTTCA		0.885157
1748	L223'			CTGGGCTGCCATGTGAAGAGG	ATGTGAAG		0.88484
1831	L306'			GGCAGATTGAAAAGGACACCT	AAAGGACA		0.883829
2062	L537'	134.781		AGAGAGATGTTTTGGGGACTC	TTTGGGGA		0.883651
1569	L44'		61.1484	ACAGGCACCGAGAATGTTGTA	AGAATGTT		0.883099
1644	L119'			AGTGGACCTTGAGACCACAGG	GAGACCAC		0.883099
2288	L763'			TACTAATGATGTTTTCCTATA	GTTTTCCT		0.882844
2303	L778'			CCTATAATATAATAAATATTT	AATAAATA		0.881589
2287	L762'			CTACTAATGATGTTTTCCTAT	TGTTTTCC		0.880859
1882	L357'			ACCTCAAGGGGGACTGTCTTT	GGACTGTC		0.880583
1991	L466'			AATGCCCCACTGGCAGCATCT	TGGCAGCA		0.880583
1659	L134'			CACAGGGTTCAAAATGTCTGT	AAAATGTC		0.880268
1607	L82'	5.23338		TACATGCATTTGAGGTCAAGT	TGAGGTCA		0.878371
2025	L500'			CATATCCTGAGCCATCGGTGA	GCCATCGG		0.877438
1907	L382'	8.86675		TACATGGTTGTGACCTGAGGA	TGACCTGA		0.876712
1620	L95'			GGTCAAGTAAGAAGACATGAA	GAAGACAT		0.876389
2335	L810'			CATTTTTGTGAAATGAAAACA	AAATGAAA		0.875382
1597	L72'			AGGGTCTTCTTACATGCATTT	TACATGCA		0.874293
2332	L807'			GTGCATTTTTGTGAAATGAAA	GTGAAATG		0.873394
2059	L534'			GCAAGAGAGATGTTTTGGGGA	TGTTTTGG		0.871434
1534	L9'	394.251		GCACTTTGGGATTCTTTCCAT	ATTCTTTC		0.871201
1966	L441'			TAAGCTAAAGAGGCTGAAAGA	AGGCTGAA		0.870223
1618	L93'			GAGGTCAAGTAAGAAGACATG	AAGAAGAC		0.869989
1903	L378'			CAGATACATGGTTGTGACCTG	GTTGTGAC		0.868003
1874	L349'			GCCTTGCTACCTCAAGGGGGA	CTCAAGGG		0.86381
1905	L380'			GATACATGGTTGTGACCTGAG	TGTGACCT		0.863615
1843	L318'			AGGACACCTTTTAACTCACCT	TTAACTCA		0.863285
2245	L720'			GACAATCAACTCTAATAGTGC	TCTAATAG		0.863285
2341	L816'			TGTGAAATGAAAACATGTAAT	AAACATGT		0.86308
2196	L671'			ATATTAGGAAAATATGGGTTG	AATATGGG		0.862903
1893	L368'			GACTGTCTTTCAGATACATGG	CAGATACA		0.861916
1927	L402'			ATTTAAGGGATGGAAAAGGAA	TGGAAAAG		0.860927
2216	L691'			GCATTTGGTCAAGATTTTGAA	AAGATTTT		0.858661
2217	L692'			CATTTGGTCAAGATTTTGAAT	AGATTTTG		0.857625
2190	L665'			AAGTACATATTAGGAAAATAT	TAGGAAAA		0.856971
1679	L154'	8.15913		TAGCTCCTCAACTCACCTAAT	ACTCACCT		0.855423
1846	L321'			ACACCTTTTAACTCACCTCTC	ACTCACCT		0.855423
1761	L236'			TGAAGAGGGAGAAGCATGAAA	GAAGCATG		0.854794
1993	L468'			TGCCCCACTGGCAGCATCTTC	GCAGCATC		0.853985
1697	L172'			AATGTTTATGAGCCAGACAAA	AGCCAGAC		0.853488
1647	L122'			GGACCTTGAGACCACAGGGTT	ACCACAGG		0.851398
2270	L745'			AAATCATTGATTGTCAGCTAC	TTGTCAGC		0.850849
2346	L821'			AATGAAAACATGTAATAAAAA	TGTAATAA		0.850391
1932	L407'			AGGGATGGAAAAGGAAGACTA	AAGGAAGA		0.850126
2096	L571'			CACAGCATGTGTATTTCCAGT	GTATTTCC		0.849133
2203	L678'			GAAAATATGGGTTGCATTTGG	GTTGCATT		0.849133
2276	L751'			TTGATTGTCAGCTACTAATGA	GCTACTAA		0.849133
2316	L791'			AAATATTTATGTAGATGTGCA	GTAGATGT		0.849133
2317	L792'			AATATTTATGTAGATGTGCAT	TAGATGTG		0.849133
2219	L694'			TTTGGTCAAGATTTTGAATGC	ATTTTGAA		0.848336
1687	L162'			CAACTCACCTAATGTTTATGA	AATGTTTA		0.848104
2221	L696'	7.5347		TGGTCAAGATTTTGAATGCTT	TTTGAATG		0.846869
2112	L587'			CCAGTGCAATTGTAGGGGTGT	TGTAGGGG		0.846672
2325	L800'			TGTAGATGTGCATTTTTGTGA	CATTTTTG		0.846488
1625	L100'			AGTAAGAAGACATGAACCAAG	CATGAACC		0.844543
1873	L348'			GGCCTTGCTACCTCAAGGGGG	CCTCAAGG		0.841876
2349	L824'			GAAAACATGTAATAAAAAGTA	AATAAAAA		0.841573
1755	L230'			GCCATGTGAAGAGGGAGAAGC	GAGGGAGA		0.841529
2048	L523'			CTAACAGATAAGCAAGAGAGA	AGCAAGAG		0.841046
1947	L422'			AGACTAGAGGCTTGCATAATA	CTTGCATA		0.839698
2340	L815'			TTGTGAAATGAAAACATGTAA	AAAACATG		0.838973
2327	L802'	48.468		TAGATGTGCATTTTTGTGAAA	TTTTTGTG		0.837811
2195	L670'			CATATTAGGAAAATATGGGTT	AAATATGG		0.837384
2218	L693'			ATTTGGTCAAGATTTTGAATG	GATTTTGA		0.837125
1974	L449'			AGAGGCTGAAAGAGGCCAATG	AGAGGCCA		0.836554
2159	L634'			GTATGACTAAAGAGAGAATGT	AGAGAGAA		0.83607
1985	L460'			GAGGCCAATGCCCCACTGGCA	CCCCACTG		0.835469
1970	L445'			CTAAAGAGGCTGAAAGAGGCC	TGAAAGAG		0.835213
1649	L124'			ACCTTGAGACCACAGGGTTCA	CACAGGGT		0.834577
2047	L522'			ACTAACAGATAAGCAAGAGAG	AAGCAAGA		0.834236
1953	L428'			GAGGCTTGCATAATAAGCTAA	TAATAAGC		0.833694
1979	L454'			CTGAAAGAGGCCAATGCCCCA	CCAATGCC		0.833694
1677	L152'		20.5163	TGTAGCTCCTCAACTCACCTA	CAACTCAC		0.830264
1851	L326'			TTTTAACTCACCTCTCAAGGT	CCTCTCAA		0.830264
1908	L383'	10.5053		ACATGGTTGTGACCTGAGGAT	GACCTGAG		0.828107
[truncated: 363 more rows]

## Sheet: CD95
Ranking	id	Infection -Dox	Infection +Dox	OLIGO_21mer_SEQ	8mer seed match		Toxicity Index (TI)
466	V466			GACAAGCAGAAGAACGGCATC	AGAACGGC		11.5482
251	V251			TCTTCAAGTCCGCCATGCCCG	CGCCATGC		11.0953
490	V490			GCCAACTTCAAGATCCGCCAC	AGATCCGC		11.0953
275	V275			GCTACGTCCAGGAGCGCACCA	GGAGCGCA		10.416
489	V489			GGCCAACTTCAAGATCCGCCA	AAGATCCG		10.1896
313	V313			GGCAACTACAAGACCCGCGCC	AGACCCGC		9.51029
79	V79			AAGTTCAGCGTGTCCGGCGAG	TGTCCGGC		9.28386
389	V389			ACTTCAAGGAGGACGGCAACA	GGACGGCA		9.05742
60	V60			CGGCGACGTAAACGGCCACAA	AACGGCCA		8.83099
212	V212			GCTTCGCCCGCTACCCCGACC	CTACCCCG		8.60455
205	V205			CTGCAGTGCTTCGCCCGCTAC	TCGCCCGC		7.47237
691	V691			ACTCTCGGCATGGACGAGCTG	TGGACGAG		7.35915
78	V78			CAAGTTCAGCGTGTCCGGCGA	GTGTCCGG		7.24594
260	V260			CCGCCATGCCCGAAGGCTACG	CGAAGGCT		7.24594
320	V320			ACAAGACCCGCGCCGAGGTGA	CGCCGAGG		7.24594
83	V83			TCAGCGTGTCCGGCGAGGGCG	CGGCGAGG		6.56663
234	V234			CATGAAGCAGCACGACTTCTT	CACGACTT		6.56663
264	V264			CATGCCCGAAGGCTACGTCCA	GGCTACGT		6.56663
218	V218			CCCGCTACCCCGACCACATGA	CGACCACA		6.3402
211	V211			TGCTTCGCCCGCTACCCCGAC	GCTACCCC		6.3402
502	V502			ATCCGCCACAACATCGAGGAC	ACATCGAG		6.3402
530	V530			TGCAGCTCGCCGACCACTACC	CGACCACT		6.3402
262	V262			GCCATGCCCGAAGGCTACGTC	AAGGCTAC		6.11376
185	V185			TGACCACCCTGGGCTACGGCC	GGGCTACG		5.88732
356	V356			CCCTGGTGAACCGCATCGAGC	CCGCATCG		5.66089
375	V375			GCTGAAGGGCATCGACTTCAA	ATCGACTT		5.66089
316	V316			AACTACAAGACCCGCGCCGAG	CCCGCGCC		5.54767
15	V15			CGAGGAGCTGTTCACCGGGGT	TTCACCGG		5.43445
447	V447			CAACGTCTATATCACCGCCGA	ATCACCGC		5.43445
362	V362			TGAACCGCATCGAGCTGAAGG	CGAGCTGA		5.32124
664	V664			CTGGAGTTCGTGACCGCCGCC	TGACCGCC		5.32124
95	V95			GCGAGGGCGAGGGCGATGCCA	GGGCGATG		5.20802
188	V188			CCACCCTGGGCTACGGCCTGC	CTACGGCC		5.20802
690	V690			CACTCTCGGCATGGACGAGCT	ATGGACGA		5.20802
62	V62			GCGACGTAAACGGCCACAAGT	CGGCCACA		5.13254
506	V506			GCCACAACATCGAGGACGGCG	CGAGGACG		5.0948
82	V82			TTCAGCGTGTCCGGCGAGGGC	CCGGCGAG		4.98158
638	V638			ACGAGAAGCGCGATCACATGG	CGATCACA		4.98158
246	V246			CGACTTCTTCAAGTCCGCCAT	AAGTCCGC		4.75515
339	V339			GAAGTTCGAGGGCGACACCCT	GGCGACAC		4.75515
17	V17			AGGAGCTGTTCACCGGGGTGG	CACCGGGG		4.75515
217	V217			GCCCGCTACCCCGACCACATG	CCGACCAC		4.64193
529	V529			GTGCAGCTCGCCGACCACTAC	CCGACCAC		4.64193
171	V171			CTGGCCCACCCTCGTGACCAC	CTCGTGAC		4.52871
358	V358			CTGGTGAACCGCATCGAGCTG	GCATCGAG		4.52871
558	V558			CACCCCCATCGGCGACGGCCC	GGCGACGG		4.52871
108	V108			CGATGCCACCTACGGCAAGCT	TACGGCAA		4.30228
189	V189			CACCCTGGGCTACGGCCTGCA	TACGGCCT		4.30228
446	V446			ACAACGTCTATATCACCGCCG	TATCACCG		4.30228
376	V376			CTGAAGGGCATCGACTTCAAG	TCGACTTC		4.18906
187	V187			ACCACCCTGGGCTACGGCCTG	GCTACGGC		4.07584
517	V517			GAGGACGGCGGCGTGCAGCTC	GCGTGCAG		4.00036
495	V495			CTTCAAGATCCGCCACAACAT	CGCCACAA		3.8494
59	V59			ACGGCGACGTAAACGGCCACA	AAACGGCC		3.62297
373	V373			GAGCTGAAGGGCATCGACTTC	GCATCGAC		3.62297
663	V663			GCTGGAGTTCGTGACCGCCGC	GTGACCGC		3.62297
11	V11			AGGGCGAGGAGCTGTTCACCG	GCTGTTCA		3.59278
48	V48			GGTCGAGCTGGACGGCGACGT	GACGGCGA		3.39653
317	V317			ACTACAAGACCCGCGCCGAGG	CCGCGCCG		3.39653
172	V172			TGGCCCACCCTCGTGACCACC	TCGTGACC		3.39653
661	V661			CTGCTGGAGTTCGTGACCGCC	TCGTGACC		3.39653
84	V84			CAGCGTGTCCGGCGAGGGCGA	GGCGAGGG		3.28332
90	V90			GTCCGGCGAGGGCGAGGGCGA	GGCGAGGG		3.28332
168	V168			GCCCTGGCCCACCCTCGTGAC	ACCCTCGT		3.28332
186	V186			GACCACCCTGGGCTACGGCCT	GGCTACGG		3.28332
468	V468			CAAGCAGAAGAACGGCATCAA	AACGGCAT		3.28332
492	V492			CAACTTCAAGATCCGCCACAA	ATCCGCCA		3.28332
681	V681			CGCCGGGATCACTCTCGGCAT	ACTCTCGG		3.28332
415	V415			GGGCACAAGCTGGAGTACAAC	TGGAGTAC		3.18897
357	V357			CCTGGTGAACCGCATCGAGCT	CGCATCGA		3.1701
61	V61			GGCGACGTAAACGGCCACAAG	ACGGCCAC		3.1701
71	V71			ACGGCCACAAGTTCAGCGTGT	GTTCAGCG		3.1701
525	V525			CGGCGTGCAGCTCGCCGACCA	CTCGCCGA		3.1701
579	V579			CGTGCTGCTGCCCGACAACCA	CCCGACAA		3.1701
203	V203			GCCTGCAGTGCTTCGCCCGCT	CTTCGCCC		3.11349
404	V404			GCAACATCCTGGGGCACAAGC	GGGGCACA		3.11349
403	V403			GGCAACATCCTGGGGCACAAG	TGGGGCAC		3.10217
467	V467			ACAAGCAGAAGAACGGCATCA	GAACGGCA		3.09462
98	V98			AGGGCGAGGGCGATGCCACCT	CGATGCCA		3.03424
500	V500			AGATCCGCCACAACATCGAGG	CAACATCG		3.01914
233	V233			ACATGAAGCAGCACGACTTCT	GCACGACT		2.94366
562	V562			CCCATCGGCGACGGCCCCGTG	ACGGCCCC		2.94366
119	V119			ACGGCAAGCTGACCCTGAAGC	GACCCTGA		2.93034
569	V569			GCGACGGCCCCGTGCTGCTGC	CGTGCTGC		2.87897
169	V169			CCCTGGCCCACCCTCGTGACC	CCCTCGTG		2.85309
177	V177			CACCCTCGTGACCACCCTGGG	ACCACCCT		2.84662
175	V175			CCCACCCTCGTGACCACCCTG	TGACCACC		2.77384
606	V606			GAGCTACCAGTCCGCCCTGAG	TCCGCCCT		2.77384
215	V215			TCGCCCGCTACCCCGACCACA	CCCCGACC		2.74553
176	V176			CCACCCTCGTGACCACCCTGG	GACCACCC		2.7361
528	V528			CGTGCAGCTCGCCGACCACTA	GCCGACCA		2.71723
553	V553			CAGAACACCCCCATCGGCGAC	CCATCGGC		2.71723
412	V412			CTGGGGCACAAGCTGGAGTAC	AGCTGGAG		2.69664
561	V561			CCCCATCGGCGACGGCCCCGT	GACGGCCC		2.58137
578	V578			CCGTGCTGCTGCCCGACAACC	GCCCGACA		2.56627
166	V166			GTGCCCTGGCCCACCCTCGTG	CCACCCTC		2.56383
274	V274			GGCTACGTCCAGGAGCGCACC	AGGAGCGC		2.5474
581	V581			TGCTGCTGCCCGACAACCACT	CGACAACC		2.49079
637	V637			AACGAGAAGCGCGATCACATG	GCGATCAC		2.49079
439	V439	6.05031	8.77778	AACAGCCACAACGTCTATATC	ACGTCTAT		2.49079
416	V416			GGCACAAGCTGGAGTACAACT	GGAGTACA		2.43854
183	V183			CGTGACCACCCTGGGCTACGG	CTGGGCTA		2.42286
75	V75			CCACAAGTTCAGCGTGTCCGG	AGCGTGTC		2.41531
138	V138			GCTGATCTGCACCACCGGCAA	ACCACCGG		2.41531
206	V206			TGCAGTGCTTCGCCCGCTACC	CGCCCGCT		2.41531
469	V469		8.66832	AAGCAGAAGAACGGCATCAAG	ACGGCATC		2.41531
265	V265			ATGCCCGAAGGCTACGTCCAG	GCTACGTC		2.37757
609	V609			CTACCAGTCCGCCCTGAGCAA	GCCCTGAG		2.37338
668	V668			AGTTCGTGACCGCCGCCGGGA	CGCCGCCG		2.33983
201	V201			CGGCCTGCAGTGCTTCGCCCG	TGCTTCGC		2.32096
294	V294			CATCTTCTTCAAGGACGACGG	AAGGACGA		2.32096
94	V94			GGCGAGGGCGAGGGCGATGCC	AGGGCGAT		2.26436
167	V167			TGCCCTGGCCCACCCTCGTGA	CACCCTCG		2.26436
501	V501			GATCCGCCACAACATCGAGGA	AACATCGA		2.26436
526	V526			GGCGTGCAGCTCGCCGACCAC	TCGCCGAC		2.26436
633	V633			CCCCAACGAGAAGCGCGATCA	AAGCGCGA		2.26436
298	V298			TTCTTCAAGGACGACGGCAAC	ACGACGGC		2.26436
314	V314			GCAACTACAAGACCCGCGCCG	GACCCGCG		2.26436
647	V647			GCGATCACATGGTCCTGCTGG	GGTCCTGC		2.24926
149	V149			CCACCGGCAAGCTGCCCGTGC	GCTGCCCG		2.24377
575	V575			GCCCCGTGCTGCTGCCCGACA	GCTGCCCG		2.24377
111	V111			TGCCACCTACGGCAAGCTGAC	GGCAAGCT		2.23605
144	V144			CTGCACCACCGGCAAGCTGCC	GGCAAGCT		2.23605
118	V118			TACGGCAAGCTGACCCTGAAG	TGACCCTG		2.20189
532	V532			CAGCTCGCCGACCACTACCAG	ACCACTAC		2.16372
586	V586			CTGCCCGACAACCACTACCTG	ACCACTAC		2.16372
365	V365			ACCGCATCGAGCTGAAGGGCA	GCTGAAGG		2.12501
14	V14			GCGAGGAGCTGTTCACCGGGG	GTTCACCG		2.1134
520	V520			GACGGCGGCGTGCAGCTCGCC	TGCAGCTC		2.08509
533	V533			AGCTCGCCGACCACTACCAGC	CCACTACC		2.06308
587	V587			TGCCCGACAACCACTACCTGA	CCACTACC		2.06308
72	V72			CGGCCACAAGTTCAGCGTGTC	TTCAGCGT		2.03792
80	V80			AGTTCAGCGTGTCCGGCGAGG	GTCCGGCG		2.03792
204	V204			CCTGCAGTGCTTCGCCCGCTA	TTCGCCCG		2.03792
207	V207			GCAGTGCTTCGCCCGCTACCC	GCCCGCTA		2.03792
302	V302			TCAAGGACGACGGCAACTACA	CGGCAACT		2.03792
657	V657			GGTCCTGCTGGAGTTCGTGAC	GAGTTCGT		2.03792
680	V680			CCGCCGGGATCACTCTCGGCA	CACTCTCG		2.03792
49	V49			GTCGAGCTGGACGGCGACGTA	ACGGCGAC		2.03792
81	V81			GTTCAGCGTGTCCGGCGAGGG	TCCGGCGA		2.03792
325	V325			ACCCGCGCCGAGGTGAAGTTC	AGGTGAAG		2.02886
41	V41			CCATCCTGGTCGAGCTGGACG	CGAGCTGG		2.01276
448	V448			AACGTCTATATCACCGCCGAC	TCACCGCC		2.00962
324	V324			GACCCGCGCCGAGGTGAAGTT	GAGGTGAA		2.00217
576	V576			CCCCGTGCTGCTGCCCGACAA	CTGCCCGA		2.00018
202	V202			GGCCTGCAGTGCTTCGCCCGC	GCTTCGCC		1.99263
152	V152			CCGGCAAGCTGCCCGTGCCCT	GCCCGTGC		1.97322
116	V116			CCTACGGCAAGCTGACCCTGA	GCTGACCC		1.97132
599	V599			ACTACCTGAGCTACCAGTCCG	CTACCAGT		1.96999
174	V174			GCCCACCCTCGTGACCACCCT	GTGACCAC		1.96825
312	V312			CGGCAACTACAAGACCCGCGC	AAGACCCG		1.96244
351	V351			CGACACCCTGGTGAACCGCAT	GTGAACCG		1.96244
510	V510			CAACATCGAGGACGGCGGCGT	GACGGCGG		1.96244
693	V693			TCTCGGCATGGACGAGCTGTA	GACGAGCT		1.96244
488	V488			AGGCCAACTTCAAGATCCGCC	CAAGATCC		1.93066
7	V7			AGCAAGGGCGAGGAGCTGTTC	AGGAGCTG		1.93027
333	V333			CGAGGTGAAGTTCGAGGGCGA	TTCGAGGG		1.9247
627	V627			CAAAGACCCCAACGAGAAGCG	AACGAGAA		1.9247
669	V669			GTTCGTGACCGCCGCCGGGAT	GCCGCCGG		1.9247
545	V545			ACTACCAGCAGAACACCCCCA	GAACACCC		1.91715
191	V191			CCCTGGGCTACGGCCTGCAGT	CGGCCTGC		1.91441
491	V491			CCAACTTCAAGATCCGCCACA	GATCCGCC		1.90853
293	V293			CCATCTTCTTCAAGGACGACG	CAAGGACG		1.90206
531	V531			GCAGCTCGCCGACCACTACCA	GACCACTA		1.90206
229	V229			GACCACATGAAGCAGCACGAC	AGCAGCAC		1.89737
603	V603			CCTGAGCTACCAGTCCGCCCT	CAGTCCGC		1.88696
150	V150			CACCGGCAAGCTGCCCGTGCC	CTGCCCGT		1.87941
388	V388			GACTTCAAGGAGGACGGCAAC	AGGACGGC		1.87618
508	V508			CACAACATCGAGGACGGCGGC	AGGACGGC		1.87618
319	V319			TACAAGACCCGCGCCGAGGTG	GCGCCGAG		1.86809
374	V374			AGCTGAAGGGCATCGACTTCA	CATCGACT		1.86809
43	V43			ATCCTGGTCGAGCTGGACGGC	AGCTGGAC		1.86432
46	V46			CTGGTCGAGCTGGACGGCGAC	TGGACGGC		1.85677
181	V181			CTCGTGACCACCCTGGGCTAC	CCCTGGGC		1.85174
42	V42			CATCCTGGTCGAGCTGGACGG	GAGCTGGA		1.84293
123	V123			CAAGCTGACCCTGAAGCTGAT	CTGAAGCT		1.83979
464	V464			CCGACAAGCAGAAGAACGGCA	GAAGAACG		1.83979
409	V409			ATCCTGGGGCACAAGCTGGAG	ACAAGCTG		1.83532
348	V348			GGGCGACACCCTGGTGAACCG	CTGGTGAA		1.83035
456	V456			TATCACCGCCGACAAGCAGAA	GACAAGCA		1.8289
580	V580			GTGCTGCTGCCCGACAACCAC	CCGACAAC		1.81148
54	V54			GCTGGACGGCGACGTAAACGG	GACGTAAA		1.81148
277	V277			TACGTCCAGGAGCGCACCATC	AGCGCACC		1.81148
359	V359			TGGTGAACCGCATCGAGCTGA	CATCGAGC		1.81148
377	V377			TGAAGGGCATCGACTTCAAGG	CGACTTCA		1.81148
623	V623			TGAGCAAAGACCCCAACGAGA	CCCCAACG		1.81148
662	V662			TGCTGGAGTTCGTGACCGCCG	CGTGACCG		1.81148
650	V650			ATCACATGGTCCTGCTGGAGT	CCTGCTGG		1.7909
546	V546			CTACCAGCAGAACACCCCCAT	AACACCCC		1.78129
694	V694			CTCGGCATGGACGAGCTGTAC	ACGAGCTG		1.77375
400	V400			GACGGCAACATCCTGGGGCAC	TCCTGGGG		1.76709
200	V200			ACGGCCTGCAGTGCTTCGCCC	GTGCTTCG		1.75488
347	V347			AGGGCGACACCCTGGTGAACC	CCTGGTGA		1.75305
567	V567			CGGCGACGGCCCCGTGCTGCT	CCCGTGCT		1.74679
592	V592			GACAACCACTACCTGAGCTAC	ACCTGAGC		1.74679
263	V263			CCATGCCCGAAGGCTACGTCC	AGGCTACG		1.73601
667	V667			GAGTTCGTGACCGCCGCCGGG	CCGCCGCC		1.73061
20	V20			AGCTGTTCACCGGGGTGGTGC	CGGGGTGG		1.72914
309	V309			CGACGGCAACTACAAGACCCG	TACAAGAC		1.72914
101	V101			GCGAGGGCGATGCCACCTACG	TGCCACCT		1.71949
252	V252			CTTCAAGTCCGCCATGCCCGA	GCCATGCC		1.71825
433	V433			AACTACAACAGCCACAACGTC	GCCACAAC		1.70856
496	V496			TTCAAGATCCGCCACAACATC	GCCACAAC		1.70856
594	V594			CAACCACTACCTGAGCTACCA	CTGAGCTA		1.70581
371	V371			TCGAGCTGAAGGGCATCGACT	GGGCATCG		1.69827
438	V438			CAACAGCCACAACGTCTATAT	AACGTCTA		1.69827
656	V656			TGGTCCTGCTGGAGTTCGTGA	GGAGTTCG		1.69827
671	V671			TCGTGACCGCCGCCGGGATCA	CGCCGGGA		1.69827
494	V494			ACTTCAAGATCCGCCACAACA	CCGCCACA		1.68569
159	V159			GCTGCCCGTGCCCTGGCCCAC	CCCTGGCC		1.67311
476	V476	5.76289		AGAACGGCATCAAGGCCAACT	CAAGGCCA		1.66808
654	V654			CATGGTCCTGCTGGAGTTCGT	CTGGAGTT		1.66739
307	V307			GACGACGGCAACTACAAGACC	ACTACAAG		1.6643
646	V646			CGCGATCACATGGTCCTGCTG	TGGTCCTG		1.66343
182	V182			TCGTGACCACCCTGGGCTACG	CCTGGGCT		1.66053
692	V692			CTCTCGGCATGGACGAGCTGT	GGACGAGC		1.66053
411	V411			CCTGGGGCACAAGCTGGAGTA	AAGCTGGA		1.65396
24	V24			GTTCACCGGGGTGGTGCCCAT	GTGGTGCC		1.65298
6	V6			GAGCAAGGGCGAGGAGCTGTT	GAGGAGCT		1.6525
621	V621			CCTGAGCAAAGACCCCAACGA	GACCCCAA		1.63833
608	V608			GCTACCAGTCCGCCCTGAGCA	CGCCCTGA		1.61335
655	V655			ATGGTCCTGCTGGAGTTCGTG	TGGAGTTC		1.61222
571	V571			GACGGCCCCGTGCTGCTGCCC	TGCTGCTG		1.60703
345	V345			CGAGGGCGACACCCTGGTGAA	ACCCTGGT		1.59837
318	V318			CTACAAGACCCGCGCCGAGGT	CGCGCCGA		1.58505
76	V76			CACAAGTTCAGCGTGTCCGGC	GCGTGTCC		1.58505
86	V86			GCGTGTCCGGCGAGGGCGAGG	CGAGGGCG		1.58505
92	V92			CCGGCGAGGGCGAGGGCGATG	CGAGGGCG		1.58505
96	V96			CGAGGGCGAGGGCGATGCCAC	GGCGATGC		1.58505
335	V335			AGGTGAAGTTCGAGGGCGACA	CGAGGGCG		1.58505
523	V523			GGCGGCGTGCAGCTCGCCGAC	AGCTCGCC		1.58505
605	V605			TGAGCTACCAGTCCGCCCTGA	GTCCGCCC		1.58505
658	V658			GTCCTGCTGGAGTTCGTGACC	AGTTCGTG		1.58505
593	V593			ACAACCACTACCTGAGCTACC	CCTGAGCT		1.57909
165	V165			CGTGCCCTGGCCCACCCTCGT	CCCACCCT		1.57173
394	V394			AAGGAGGACGGCAACATCCTG	GCAACATC		1.5709
12	V12			GGGCGAGGAGCTGTTCACCGG	CTGTTCAC		1.56995
572	V572			ACGGCCCCGTGCTGCTGCCCG	GCTGCTGC		1.55382
10	V10			AAGGGCGAGGAGCTGTTCACC	AGCTGTTC		1.53976
153	V153			CGGCAAGCTGCCCGTGCCCTG	CCCGTGCC		1.53279
249	V249			CTTCTTCAAGTCCGCCATGCC	TCCGCCAT		1.52844
323	V323			AGACCCGCGCCGAGGTGAAGT	CGAGGTGA		1.52844
477	V477			GAACGGCATCAAGGCCAACTT	AAGGCCAA		1.51796
574	V574			GGCCCCGTGCTGCTGCCCGAC	TGCTGCCC		1.51242
103	V103			GAGGGCGATGCCACCTACGGC	CCACCTAC		1.50957
192	V192			CCTGGGCTACGGCCTGCAGTG	GGCCTGCA		1.50957
600	V600			CTACCTGAGCTACCAGTCCGC	TACCAGTC		1.50957
170	V170			CCTGGCCCACCCTCGTGACCA	CCTCGTGA		1.50513
113	V113			CCACCTACGGCAAGCTGACCC	CAAGCTGA		1.50353
157	V157			AAGCTGCCCGTGCCCTGGCCC	TGCCCTGG		1.49447
156	V156			CAAGCTGCCCGTGCCCTGGCC	GTGCCCTG		1.48515
338	V338			TGAAGTTCGAGGGCGACACCC	GGGCGACA		1.48441
631	V631			GACCCCAACGAGAAGCGCGAT	AGAAGCGC		1.47183
428	V428	5.86032		AGTACAACTACAACAGCCACA	CAACAGCC		1.46644
410	V410			TCCTGGGGCACAAGCTGGAGT	CAAGCTGG		1.46475
610	V610			TACCAGTCCGCCCTGAGCAAA	CCCTGAGC		1.46355
128	V128			TGACCCTGAAGCTGATCTGCA	GCTGATCT		1.45296
110	V110			ATGCCACCTACGGCAAGCTGA	CGGCAAGC		1.44919
143	V143			TCTGCACCACCGGCAAGCTGC	CGGCAAGC		1.44919
214	V214			TTCGCCCGCTACCCCGACCAC	ACCCCGAC		1.44919
219	V219			CCGCTACCCCGACCACATGAA	GACCACAT		1.44353
399	V399			GGACGGCAACATCCTGGGGCA	ATCCTGGG		1.43948
139	V139			CTGATCTGCACCACCGGCAAG	CCACCGGC		1.43409
141	V141			GATCTGCACCACCGGCAAGCT	ACCGGCAA		1.43409
334	V334			GAGGTGAAGTTCGAGGGCGAC	TCGAGGGC		1.43409
271	V271			GAAGGCTACGTCCAGGAGCGC	TCCAGGAG		1.43255
346	V346			GAGGGCGACACCCTGGTGAAC	CCCTGGTG		1.4322
155	V155			GCAAGCTGCCCGTGCCCTGGC	CGTGCCCT		1.42331
458	V458			TCACCGCCGACAAGCAGAAGA	CAAGCAGA		1.42331
228	V228			CGACCACATGAAGCAGCACGA	AAGCAGCA		1.41749
210	V210			GTGCTTCGCCCGCTACCCCGA	CGCTACCC		1.41522
239	V239			AGCAGCACGACTTCTTCAAGT	CTTCTTCA		1.41522
287	V287			AGCGCACCATCTTCTTCAAGG	CTTCTTCA		1.41522
689	V689			TCACTCTCGGCATGGACGAGC	CATGGACG		1.41522
194	V194			TGGGCTACGGCCTGCAGTGCT	CCTGCAGT		1.40893
196	V196		11.6214	GGCTACGGCCTGCAGTGCTTC	TGCAGTGC		1.40815
109	V109			GATGCCACCTACGGCAAGCTG	ACGGCAAG		1.4039
250	V250			TTCTTCAAGTCCGCCATGCCC	CCGCCATG		1.39978
151	V151			ACCGGCAAGCTGCCCGTGCCC	TGCCCGTG		1.39096
163	V163			CCCGTGCCCTGGCCCACCCTC	GGCCCACC		1.38018
478	V478			AACGGCATCAAGGCCAACTTC	AGGCCAAC		1.37277
158	V158			AGCTGCCCGTGCCCTGGCCCA	GCCCTGGC		1.367
18	V18			GGAGCTGTTCACCGGGGTGGT	ACCGGGGT		1.35861
216	V216			CGCCCGCTACCCCGACCACAT	CCCGACCA		1.35861
231	V231			CCACATGAAGCAGCACGACTT	CAGCACGA		1.35861
440	V440		31.2831	ACAGCCACAACGTCTATATCA	CGTCTATA		1.35861
454	V454			TATATCACCGCCGACAAGCAG	CCGACAAG		1.35861
487	V487			AAGGCCAACTTCAAGATCCGC	TCAAGATC		1.35861
504	V504			CCGCCACAACATCGAGGACGG	ATCGAGGA		1.35861
514	V514			ATCGAGGACGGCGGCGTGCAG	GCGGCGTG		1.35861
644	V644			AGCGCGATCACATGGTCCTGC	CATGGTCC		1.35861
401	V401			ACGGCAACATCCTGGGGCACA	CCTGGGGC		1.35131
197	V197			GCTACGGCCTGCAGTGCTTCG	GCAGTGCT		1.35107
519	V519			GGACGGCGGCGTGCAGCTCGC	GTGCAGCT		1.35081
649	V649			GATCACATGGTCCTGCTGGAG	TCCTGCTG		1.34847
497	V497			TCAAGATCCGCCACAACATCG	CCACAACA		1.3467
570	V570			CGACGGCCCCGTGCTGCTGCC	GTGCTGCT		1.34529
472	V472			CAGAAGAACGGCATCAAGGCC	GCATCAAG		1.34446
630	V630			AGACCCCAACGAGAAGCGCGA	GAGAAGCG		1.33597
414	V414			GGGGCACAAGCTGGAGTACAA	CTGGAGTA		1.33117
209	V209			AGTGCTTCGCCCGCTACCCCG	CCGCTACC		1.32087
160	V160			CTGCCCGTGCCCTGGCCCACC	CCTGGCCC		1.31275
384	V384			CATCGACTTCAAGGAGGACGG	AAGGAGGA		1.30984
397	V397			GAGGACGGCAACATCCTGGGG	ACATCCTG		1.30715
330	V330			CGCCGAGGTGAAGTTCGAGGG	AAGTTCGA		1.302
583	V583			CTGCTGCCCGACAACCACTAC	ACAACCAC		1.302
363	V363			GAACCGCATCGAGCTGAAGGG	GAGCTGAA		1.29902
565	V565			ATCGGCGACGGCCCCGTGCTG	GCCCCGTG		1.29201
290	V290			GCACCATCTTCTTCAAGGACG	CTTCAAGG		1.28502
380	V380			AGGGCATCGACTTCAAGGAGG	CTTCAAGG		1.28502
47	V47	13.3247		TGGTCGAGCTGGACGGCGACG	GGACGGCG		1.28313
308	V308			ACGACGGCAACTACAAGACCC	CTACAAGA		1.28313
364	V364			AACCGCATCGAGCTGAAGGGC	AGCTGAAG		1.28313
434	V434			ACTACAACAGCCACAACGTCT	CCACAACG		1.28313
509	V509			ACAACATCGAGGACGGCGGCG	GGACGGCG		1.28313
682	V682		17.7377	GCCGGGATCACTCTCGGCATG	CTCTCGGC		1.28313
142	V142			ATCTGCACCACCGGCAAGCTG	CCGGCAAG		1.26804
280	V280			GTCCAGGAGCGCACCATCTTC	GCACCATC		1.26804
685	V685			GGGATCACTCTCGGCATGGAC	TCGGCATG		1.26804
582	V582			GCTGCTGCCCGACAACCACTA	GACAACCA		1.26427
40	V40			CCCATCCTGGTCGAGCTGGAC	TCGAGCTG		1.26157
361	V361			GTGAACCGCATCGAGCTGAAG	TCGAGCTG		1.26157
127	V127			CTGACCCTGAAGCTGATCTGC	AGCTGATC		1.25955
645	V645			GCGCGATCACATGGTCCTGCT	ATGGTCCT		1.25955
303	V303			CAAGGACGACGGCAACTACAA	GGCAACTA		1.25798
479	V479			ACGGCATCAAGGCCAACTTCA	GGCCAACT		1.25294
36	V36			GGTGCCCATCCTGGTCGAGCT	CTGGTCGA		1.2454
104	V104			AGGGCGATGCCACCTACGGCA	CACCTACG		1.2454
112	V112			GCCACCTACGGCAAGCTGACC	GCAAGCTG		1.2454
145	V145			TGCACCACCGGCAAGCTGCCC	GCAAGCTG		1.2454
213	V213			CTTCGCCCGCTACCCCGACCA	TACCCCGA		1.2454
465	V465			CGACAAGCAGAAGAACGGCAT	AAGAACGG		1.2454
584	V584			TGCTGCCCGACAACCACTACC	CAACCACT		1.2454
137	V137			AGCTGATCTGCACCACCGGCA	CACCACCG		1.23669
512	V512			ACATCGAGGACGGCGGCGTGC	CGGCGGCG		1.23282
534	V534		6.4885	GCTCGCCGACCACTACCAGCA	CACTACCA		1.23282
607	V607			AGCTACCAGTCCGCCCTGAGC	CCGCCCTG		1.23282
99	V99			GGGCGAGGGCGATGCCACCTA	GATGCCAC		1.22275
419	V419			ACAAGCTGGAGTACAACTACA	GTACAACT		1.22275
547	V547			TACCAGCAGAACACCCCCATC	ACACCCCC		1.22275
240	V240			GCAGCACGACTTCTTCAAGTC	TTCTTCAA		1.22098
288	V288			GCGCACCATCTTCTTCAAGGA	TTCTTCAA		1.22098
474	V474			GAAGAACGGCATCAAGGCCAA	ATCAAGGC		1.21709
588	V588			GCCCGACAACCACTACCTGAG	CACTACCT		1.21709
349	V349			GGCGACACCCTGGTGAACCGC	TGGTGAAC		1.21604
568	V568			GGCGACGGCCCCGTGCTGCTG	CCGTGCTG		1.21305
178	V178			ACCCTCGTGACCACCCTGGGC	CCACCCTG		1.21125
614	V614			AGTCCGCCCTGAGCAAAGACC	GAGCAAAG		1.20981
97	V97			GAGGGCGAGGGCGATGCCACC	GCGATGCC		1.20766
230	V230			ACCACATGAAGCAGCACGACT	GCAGCACG		1.20766
245	V245			ACGACTTCTTCAAGTCCGCCA	CAAGTCCG		1.20766
120	V120			CGGCAAGCTGACCCTGAAGCT	ACCCTGAA		1.20496
121	V121			GGCAAGCTGACCCTGAAGCTG	CCCTGAAG		1.20054
117	V117			CTACGGCAAGCTGACCCTGAA	CTGACCCT		1.19878
122	V122			GCAAGCTGACCCTGAAGCTGA	CCTGAAGC		1.19772
22	V22			CTGTTCACCGGGGTGGTGCCC	GGGTGGTG		1.19687
161	V161			TGCCCGTGCCCTGGCCCACCC	CTGGCCCA		1.19633
620	V620			CCCTGAGCAAAGACCCCAACG	AGACCCCA		1.19293
674	V674			TGACCGCCGCCGGGATCACTC	CGGGATCA		1.18879
147	V147			CACCACCGGCAAGCTGCCCGT	AAGCTGCC		1.18741
651	V651			TCACATGGTCCTGCTGGAGTT	CTGCTGGA		1.18625
32	V32			GGGTGGTGCCCATCCTGGTCG	CATCCTGG		1.18207
398	V398			AGGACGGCAACATCCTGGGGC	CATCCTGG		1.18207
69	V69			AAACGGCCACAAGTTCAGCGT	AAGTTCAG		1.18021
77	V77			ACAAGTTCAGCGTGTCCGGCG	CGTGTCCG		1.17746
310	V310			GACGGCAACTACAAGACCCGC	ACAAGACC		1.17746
73	V73			GGCCACAAGTTCAGCGTGTCC	TCAGCGTG		1.17335
258	V258			GTCCGCCATGCCCGAAGGCTA	CCCGAAGG		1.16992
259	V259			TCCGCCATGCCCGAAGGCTAC	CCGAAGGC		1.16992
536	V536			TCGCCGACCACTACCAGCAGA	CTACCAGC		1.16992
430	V430	5.3982		TACAACTACAACAGCCACAAC	ACAGCCAC		1.16756
184	V184			GTGACCACCCTGGGCTACGGC	TGGGCTAC		1.16237
595	V595			AACCACTACCTGAGCTACCAG	TGAGCTAC		1.16171
327	V327			CCGCGCCGAGGTGAAGTTCGA	GTGAAGTT		1.1614
244	V244			CACGACTTCTTCAAGTCCGCC	TCAAGTCC		1.16048
549	V549			CCAGCAGAACACCCCCATCGG	ACCCCCAT		1.16048
311	V311			ACGGCAACTACAAGACCCGCG	CAAGACCC		1.15962
253	V253			TTCAAGTCCGCCATGCCCGAA	CCATGCCC		1.15882
676	V676			ACCGCCGCCGGGATCACTCTC	GGATCACT		1.15666
304	V304			AAGGACGACGGCAACTACAAG	GCAACTAC		1.15482
224	V224			ACCCCGACCACATGAAGCAGC	CATGAAGC		1.15341
136	V136			AAGCTGATCTGCACCACCGGC	GCACCACC		1.15276
27	V27			CACCGGGGTGGTGCCCATCCT	GTGCCCAT		1.14633
480	V480			CGGCATCAAGGCCAACTTCAA	GCCAACTT		1.14247
402	V402			CGGCAACATCCTGGGGCACAA	CTGGGGCA		1.14181
591	V591			CGACAACCACTACCTGAGCTA	TACCTGAG		1.14124
427	V427			GAGTACAACTACAACAGCCAC	ACAACAGC		1.14056
548	V548			ACCAGCAGAACACCCCCATCG	CACCCCCA		1.13904
648	V648			CGATCACATGGTCCTGCTGGA	GTCCTGCT		1.13904
1	V1			ATGGTGAGCAAGGGCGAGGAG	AGGGCGAG		1.13218
2	V2			TGGTGAGCAAGGGCGAGGAGC	GGGCGAGG		1.13218
44	V44			TCCTGGTCGAGCTGGACGGCG	GCTGGACG		1.13218
56	V56			TGGACGGCGACGTAAACGGCC	CGTAAACG		1.13218
88	V88			GTGTCCGGCGAGGGCGAGGGC	AGGGCGAG		1.13218
89	V89			TGTCCGGCGAGGGCGAGGGCG	GGGCGAGG		1.13218
329	V329			GCGCCGAGGTGAAGTTCGAGG	GAAGTTCG		1.13218
372	V372			CGAGCTGAAGGGCATCGACTT	GGCATCGA		1.13218
452	V452			TCTATATCACCGCCGACAAGC	CGCCGACA		1.13218
473	V473		43.3499	AGAAGAACGGCATCAAGGCCA	CATCAAGG		1.13218
485	V485	76.7452		TCAAGGCCAACTTCAAGATCC	CTTCAAGA		1.13218
515	V515			TCGAGGACGGCGGCGTGCAGC	CGGCGTGC		1.13218
559	V559			ACCCCCATCGGCGACGGCCCC	GCGACGGC		1.13218
602	V602			ACCTGAGCTACCAGTCCGCCC	CCAGTCCG		1.13218
626	V626			GCAAAGACCCCAACGAGAAGC	CAACGAGA		1.13218
629	V629			AAGACCCCAACGAGAAGCGCG	CGAGAAGC		1.13218
666	V666			GGAGTTCGTGACCGCCGCCGG	ACCGCCGC		1.13218
227	V227			CCGACCACATGAAGCAGCACG	GAAGCAGC		1.12782
198	V198			CTACGGCCTGCAGTGCTTCGC	CAGTGCTT		1.12665
408	V408			CATCCTGGGGCACAAGCTGGA	CACAAGCT		1.12274
225	V225			CCCCGACCACATGAAGCAGCA	ATGAAGCA		1.12086
396	V396			GGAGGACGGCAACATCCTGGG	AACATCCT		1.1196
688	V688			ATCACTCTCGGCATGGACGAG	GCATGGAC		1.1196
193	V193			CTGGGCTACGGCCTGCAGTGC	GCCTGCAG		1.11502
589	V589			CCCGACAACCACTACCTGAGC	ACTACCTG		1.11249
393	V393			CAAGGAGGACGGCAACATCCT	GGCAACAT		1.11205
125	V125			AGCTGACCCTGAAGCTGATCT	GAAGCTGA		1.11128
63	V63			CGACGTAAACGGCCACAAGTT	GGCCACAA		1.11061
284	V284			AGGAGCGCACCATCTTCTTCA	CATCTTCT		1.10456
652	V652			CACATGGTCCTGCTGGAGTTC	TGCTGGAG		1.09904
460	V460			ACCGCCGACAAGCAGAAGAAC	AGCAGAAG		1.0971
272	V272			AAGGCTACGTCCAGGAGCGCA	CCAGGAGC		1.09624
248	V248			ACTTCTTCAAGTCCGCCATGC	GTCCGCCA		1.09444
503	V503			TCCGCCACAACATCGAGGACG	CATCGAGG		1.09444
162	V162			GCCCGTGCCCTGGCCCACCCT	TGGCCCAC		1.09101
564	V564			CATCGGCGACGGCCCCGTGCT	GGCCCCGT		1.09101
585	V585			GCTGCCCGACAACCACTACCT	AACCACTA		1.08972
195	V195			GGGCTACGGCCTGCAGTGCTT	CTGCAGTG		1.08875
87	V87			CGTGTCCGGCGAGGGCGAGGG	GAGGGCGA		1.08689
93	V93			CGGCGAGGGCGAGGGCGATGC	GAGGGCGA		1.08689
336	V336			GGTGAAGTTCGAGGGCGACAC	GAGGGCGA		1.08689
573	V573			CGGCCCCGTGCTGCTGCCCGA	CTGCTGCC		1.08348
462	V462			CGCCGACAAGCAGAAGAACGG	CAGAAGAA		1.08129
463	V463			GCCGACAAGCAGAAGAACGGC	AGAAGAAC		1.0789
696	V696			CGGCATGGACGAGCTGTACAA	GAGCTGTA		1.07826
199	V199			TACGGCCTGCAGTGCTTCGCC	AGTGCTTC		1.07557
179	V179			CCCTCGTGACCACCCTGGGCT	CACCCTGG		1.07042
344	V344			TCGAGGGCGACACCCTGGTGA	CACCCTGG		1.07042
295	V295			ATCTTCTTCAAGGACGACGGC	AGGACGAC		1.06748
23	V23			TGTTCACCGGGGTGGTGCCCA	GGTGGTGC		1.06473
426	V426		28.5007	GGAGTACAACTACAACAGCCA	TACAACAG		1.06251
9	V9			CAAGGGCGAGGAGCTGTTCAC	GAGCTGTT		1.0567
679	V679			GCCGCCGGGATCACTCTCGGC	TCACTCTC		1.0567
164	V164			CCGTGCCCTGGCCCACCCTCG	GCCCACCC		1.04944
115	V115			ACCTACGGCAAGCTGACCCTG	AGCTGACC		1.04831
342	V342			GTTCGAGGGCGACACCCTGGT	GACACCCT		1.04831
238	V238			AAGCAGCACGACTTCTTCAAG	ACTTCTTC		1.0456
45	V45			CCTGGTCGAGCTGGACGGCGA	CTGGACGG		1.04509
134	V134			TGAAGCTGATCTGCACCACCG	CTGCACCA		1.04453
282	V282			CCAGGAGCGCACCATCTTCTT	ACCATCTT		1.04412
16	V16			GAGGAGCTGTTCACCGGGGTG	TCACCGGG		1.0416
107	V107			GCGATGCCACCTACGGCAAGC	CTACGGCA		1.0416
257	V257			AGTCCGCCATGCCCGAAGGCT	GCCCGAAG		1.0416
541	V541			GACCACTACCAGCAGAACACC	AGCAGAAC		1.03684
539	V539			CCGACCACTACCAGCAGAACA	CCAGCAGA		1.03638
413	V413			TGGGGCACAAGCTGGAGTACA	GCTGGAGT		1.03566
653	V653			ACATGGTCCTGCTGGAGTTCG	GCTGGAGT		1.03566
625	V625			AGCAAAGACCCCAACGAGAAG	CCAACGAG		1.03513
236	V236			TGAAGCAGCACGACTTCTTCA	CGACTTCT		1.03154
133	V133			CTGAAGCTGATCTGCACCACC	TCTGCACC		1.03067
154	V154			GGCAAGCTGCCCGTGCCCTGG	CCGTGCCC		1.02925
542	V542			ACCACTACCAGCAGAACACCC	GCAGAACA		1.02925
326	V326			CCCGCGCCGAGGTGAAGTTCG	GGTGAAGT		1.02435
64	V64			GACGTAAACGGCCACAAGTTC	GCCACAAG		1.01896
632	V632			ACCCCAACGAGAAGCGCGATC	GAAGCGCG		1.01896
665	V665			TGGAGTTCGTGACCGCCGCCG	GACCGCCG		1.01896
378	V378	15.5849		GAAGGGCATCGACTTCAAGGA	GACTTCAA		1.01506
148	V148			ACCACCGGCAAGCTGCCCGTG	AGCTGCCC		1.01255
611	V611			ACCAGTCCGCCCTGAGCAAAG	CCTGAGCA		1.0123
443	V443			GCCACAACGTCTATATCACCG	CTATATCA		1.01025
190	V190			ACCCTGGGCTACGGCCTGCAG	ACGGCCTG		1.00638
538	V538			GCCGACCACTACCAGCAGAAC	ACCAGCAG		1.00279
383	V383			GCATCGACTTCAAGGAGGACG	CAAGGAGG		0.99898
366	V366			CCGCATCGAGCTGAAGGGCAT	CTGAAGGG		0.998375
417	V417			GCACAAGCTGGAGTACAACTA	GAGTACAA		0.997994
619	V619			GCCCTGAGCAAAGACCCCAAC	AAGACCCC		0.997994
331	V331			GCCGAGGTGAAGTTCGAGGGC	AGTTCGAG		0.992003
566	V566			TCGGCGACGGCCCCGTGCTGC	CCCCGTGC		0.990655
622	V622			CTGAGCAAAGACCCCAACGAG	ACCCCAAC		0.990655
475	V475			AAGAACGGCATCAAGGCCAAC	TCAAGGCC		0.988769
379	V379			AAGGGCATCGACTTCAAGGAG	ACTTCAAG		0.984995
484	V484			ATCAAGGCCAACTTCAAGATC	ACTTCAAG		0.984995
367	V367			CGCATCGAGCTGAAGGGCATC	TGAAGGGC		0.974359
382	V382			GGCATCGACTTCAAGGAGGAC	TCAAGGAG		0.967497
21	V21			GCTGTTCACCGGGGTGGTGCC	GGGGTGGT		0.965681
8	V8			GCAAGGGCGAGGAGCTGTTCA	GGAGCTGT		0.962351
296	V296			TCTTCTTCAAGGACGACGGCA	GGACGACG		0.962351
449	V449			ACGTCTATATCACCGCCGACA	CACCGCCG		0.962351
560	V560			CCCCCATCGGCGACGGCCCCG	CGACGGCC		0.962351
321	V321			CAAGACCCGCGCCGAGGTGAA	GCCGAGGT		0.952916
25	V25			TTCACCGGGGTGGTGCCCATC	TGGTGCCC		0.95219
350	V350			GCGACACCCTGGTGAACCGCA	GGTGAACC		0.951029
370	V370			ATCGAGCTGAAGGGCATCGAC	AGGGCATC		0.945701
70	V70			AACGGCCACAAGTTCAGCGTG	AGTTCAGC		0.943481
247	V247			GACTTCTTCAAGTCCGCCATG	AGTCCGCC		0.943481
604	V604			CTGAGCTACCAGTCCGCCCTG	AGTCCGCC		0.943481
612	V612			CCAGTCCGCCCTGAGCAAAGA	CTGAGCAA		0.934649
387	V387			CGACTTCAAGGAGGACGGCAA	GAGGACGG		0.934047
507	V507			CCACAACATCGAGGACGGCGG	GAGGACGG		0.934047
687	V687			GATCACTCTCGGCATGGACGA	GGCATGGA		0.93162
521	V521			ACGGCGGCGTGCAGCTCGCCG	GCAGCTCG		0.930902
444	V444			CCACAACGTCTATATCACCGC	TATATCAC		0.926327
29	V29			CCGGGGTGGTGCCCATCCTGG	GCCCATCC		0.925151
695	V695			TCGGCATGGACGAGCTGTACA	CGAGCTGT		0.924612
516	V516			CGAGGACGGCGGCGTGCAGCT	GGCGTGCA		0.921916
699	V699			CATGGACGAGCTGTACAAGTA	CTGTACAA		0.919894
457	V457			ATCACCGCCGACAAGCAGAAG	ACAAGCAG		0.917982
124	V124			AAGCTGACCCTGAAGCTGATC	TGAAGCTG		0.916398
114	V114			CACCTACGGCAAGCTGACCCT	AAGCTGAC		0.912402
50	V50			TCGAGCTGGACGGCGACGTAA	CGGCGACG		0.905742
557	V557			ACACCCCCATCGGCGACGGCC	CGGCGACG		0.905742
58	V58			GACGGCGACGTAAACGGCCAC	TAAACGGC		0.905742
102	V102			CGAGGGCGATGCCACCTACGG	GCCACCTA		0.905742
235	V235			ATGAAGCAGCACGACTTCTTC	ACGACTTC		0.905742
278	V278			ACGTCCAGGAGCGCACCATCT	GCGCACCA		0.905742
283	V283			CAGGAGCGCACCATCTTCTTC	CCATCTTC		0.905742
554	V554			AGAACACCCCCATCGGCGACG	CATCGGCG		0.905742
628	V628			AAAGACCCCAACGAGAAGCGC	ACGAGAAG		0.905742
670	V670		10.5579	TTCGTGACCGCCGCCGGGATC	CCGCCGGG		0.905742
461	V461			CCGCCGACAAGCAGAAGAACG	GCAGAAGA		0.902507
306	V306			GGACGACGGCAACTACAAGAC	AACTACAA		0.898666
423	V423			GCTGGAGTACAACTACAACAG	AACTACAA		0.898666
241	V241			CAGCACGACTTCTTCAAGTCC	TCTTCAAG		0.897356
289	V289			CGCACCATCTTCTTCAAGGAC	TCTTCAAG		0.897356
445	V445			CACAACGTCTATATCACCGCC	ATATCACC		0.89496
65	V65			ACGTAAACGGCCACAAGTTCA	CCACAAGT		0.888324
471	V471			GCAGAAGAACGGCATCAAGGC	GGCATCAA		0.885157
459	V459			CACCGCCGACAAGCAGAAGAA	AAGCAGAA		0.884678
28	V28			ACCGGGGTGGTGCCCATCCTG	TGCCCATC		0.884177
698	V698			GCATGGACGAGCTGTACAAGT	GCTGTACA		0.882518
683	V683			CCGGGATCACTCTCGGCATGG	TCTCGGCA		0.880583
675	V675			GACCGCCGCCGGGATCACTCT	GGGATCAC		0.879103
180	V180			CCTCGTGACCACCCTGGGCTA	ACCCTGGG		0.869512
34	V34			GTGGTGCCCATCCTGGTCGAG	TCCTGGTC		0.868003
256	V256			AAGTCCGCCATGCCCGAAGGC	TGCCCGAA		0.868003
360	V360			GGTGAACCGCATCGAGCTGAA	ATCGAGCT		0.868003
563	V563			CCATCGGCGACGGCCCCGTGC	CGGCCCCG		0.868003
684	V684			CGGGATCACTCTCGGCATGGA	CTCGGCAT		0.868003
5	V5			TGAGCAAGGGCGAGGAGCTGT	CGAGGAGC		0.866362
616	V616			TCCGCCCTGAGCAAAGACCCC	GCAAAGAC		0.865783
55	V55			CTGGACGGCGACGTAAACGGC	ACGTAAAC		0.860455
226	V226			CCCGACCACATGAAGCAGCAC	TGAAGCAG		0.860455
299	V299			TCTTCAAGGACGACGGCAACT	CGACGGCA		0.860455
697	V697			GGCATGGACGAGCTGTACAAG	AGCTGTAC		0.860455
395	V395			AGGAGGACGGCAACATCCTGG	CAACATCC		0.85722
678	V678			CGCCGCCGGGATCACTCTCGG	ATCACTCT		0.855423
322	V322			AAGACCCGCGCCGAGGTGAAG	CCGAGGTG		0.852907
31	V31			GGGGTGGTGCCCATCCTGGTC	CCATCCTG		0.852338
337	V337			GTGAAGTTCGAGGGCGACACC	AGGGCGAC		0.849133
635	V635			CCAACGAGAAGCGCGATCACA	GCGCGATC		0.849133
535	V535			CTCGCCGACCACTACCAGCAG	ACTACCAG		0.845359
470	V470			AGCAGAAGAACGGCATCAAGG	CGGCATCA		0.841046
550	V550			CAGCAGAACACCCCCATCGGC	CCCCCATC		0.841046
328	V328			CGCGCCGAGGTGAAGTTCGAG	TGAAGTTC		0.838423
640	V640			GAGAAGCGCGATCACATGGTC	ATCACATG		0.834981
135	V135			GAAGCTGATCTGCACCACCGG	TGCACCAC		0.833283
270	V270			CGAAGGCTACGTCCAGGAGCG	GTCCAGGA		0.830264
499	V499			AAGATCCGCCACAACATCGAG	ACAACATC		0.830264
513	V513			CATCGAGGACGGCGGCGTGCA	GGCGGCGT		0.830264
673	V673			GTGACCGCCGCCGGGATCACT	CCGGGATC		0.830264
242	V242			AGCACGACTTCTTCAAGTCCG	CTTCAAGT		0.824225
332	V332			CCGAGGTGAAGTTCGAGGGCG	GTTCGAGG		0.815168
418	V418			CACAAGCTGGAGTACAACTAC	AGTACAAC		0.808698
615	V615			GTCCGCCCTGAGCAAAGACCC	AGCAAAGA		0.807421
237	V237			GAAGCAGCACGACTTCTTCAA	GACTTCTT		0.806111
598	V598			CACTACCTGAGCTACCAGTCC	GCTACCAG		0.806111
261	V261			CGCCATGCCCGAAGGCTACGT	GAAGGCTA		0.805104
672	V672			CGTGACCGCCGCCGGGATCAC	GCCGGGAT		0.805104
543	V543			CCACTACCAGCAGAACACCCC	CAGAACAC		0.804237
132	V132			CCTGAAGCTGATCTGCACCAC	ATCTGCAC		0.792524
279	V279			CGTCCAGGAGCGCACCATCTT	CGCACCAT		0.792524
493	V493			AACTTCAAGATCCGCCACAAC	TCCGCCAC		0.792524
130	V130		7.5304	ACCCTGAAGCTGATCTGCACC	TGATCTGC		0.790115
481	V481			GGCATCAAGGCCAACTTCAAG	CCAACTTC		0.786235
126	V126			GCTGACCCTGAAGCTGATCTG	AAGCTGAT		0.785593
129	V129			GACCCTGAAGCTGATCTGCAC	CTGATCTG		0.779205
420	V420			CAAGCTGGAGTACAACTACAA	TACAACTA		0.777757
66	V66			CGTAAACGGCCACAAGTTCAG	CACAAGTT		0.77635
33	V33			GGTGGTGCCCATCCTGGTCGA	ATCCTGGT		0.77537
305	V305			AGGACGACGGCAACTACAAGA	CAACTACA		0.773655
422	V422			AGCTGGAGTACAACTACAACA	CAACTACA		0.773655
537	V537			CGCCGACCACTACCAGCAGAA	TACCAGCA		0.769881
30	V30			CGGGGTGGTGCCCATCCTGGT	CCCATCCT		0.7691
269	V269			CCGAAGGCTACGTCCAGGAGC	CGTCCAGG		0.760176
486	V486			CAAGGCCAACTTCAAGATCCG	TTCAAGAT		0.758978
386	V386			TCGACTTCAAGGAGGACGGCA	GGAGGACG		0.757388
140	V140			TGATCTGCACCACCGGCAAGC	CACCGGCA		0.754785
406	V406			AACATCCTGGGGCACAAGCTG	GGCACAAG		0.75235
286	V286			GAGCGCACCATCTTCTTCAAG	TCTTCTTC		0.746899
617	V617			CCGCCCTGAGCAAAGACCCCA	CAAAGACC		0.739245
368	V368			GCATCGAGCTGAAGGGCATCG	GAAGGGCA		0.73712
482	V482	26.0412		GCATCAAGGCCAACTTCAAGA	CAACTTCA		0.73712
276	V276			CTACGTCCAGGAGCGCACCAT	GAGCGCAC		0.735915
435	V435			CTACAACAGCCACAACGTCTA	CACAACGT		0.735915
597	V597			CCACTACCTGAGCTACCAGTC	AGCTACCA		0.735915
291	V291			CACCATCTTCTTCAAGGACGA	TTCAAGGA		0.731872
381	V381			GGGCATCGACTTCAAGGAGGA	TTCAAGGA		0.731872
544	V544			CACTACCAGCAGAACACCCCC	AGAACACC		0.731561
405	V405			CAACATCCTGGGGCACAAGCT	GGGCACAA		0.726481
100	V100			GGCGAGGGCGATGCCACCTAC	ATGCCACC		0.724594
641	V641			AGAAGCGCGATCACATGGTCC	TCACATGG		0.716026
601	V601			TACCTGAGCTACCAGTCCGCC	ACCAGTCC		0.710184
551	V551			AGCAGAACACCCCCATCGGCG	CCCCATCG		0.707611
68	V68			TAAACGGCCACAAGTTCAGCG	CAAGTTCA		0.703919
498	V498			CAAGATCCGCCACAACATCGA	CACAACAT		0.703568
26	V26			TCACCGGGGTGGTGCCCATCC	GGTGCCCA		0.703142
173	V173			GGCCCACCCTCGTGACCACCC	CGTGACCA		0.698176
74	V74			GCCACAAGTTCAGCGTGTCCG	CAGCGTGT		0.692626
431	V431			ACAACTACAACAGCCACAACG	CAGCCACA		0.69232
483	V483			CATCAAGGCCAACTTCAAGAT	AACTTCAA		0.691658
292	V292			ACCATCTTCTTCAAGGACGAC	TCAAGGAC		0.688549
643	V643			AAGCGCGATCACATGGTCCTG	ACATGGTC		0.687693
222	V222			CTACCCCGACCACATGAAGCA	CACATGAA		0.679307
281	V281			TCCAGGAGCGCACCATCTTCT	CACCATCT		0.679307
315	V315			CAACTACAAGACCCGCGCCGA	ACCCGCGC		0.679307
340	V340			AAGTTCGAGGGCGACACCCTG	GCGACACC		0.679307
341	V341			AGTTCGAGGGCGACACCCTGG	CGACACCC		0.679307
555	V555			GAACACCCCCATCGGCGACGG	ATCGGCGA		0.679307
556	V556			AACACCCCCATCGGCGACGGC	TCGGCGAC		0.679307
686	V686	57.2856		GGATCACTCTCGGCATGGACG	CGGCATGG		0.679307
223	V223			TACCCCGACCACATGAAGCAG	ACATGAAG		0.672118
285	V285			GGAGCGCACCATCTTCTTCAA	ATCTTCTT		0.669872
131	V131		15.5108	CCCTGAAGCTGATCTGCACCA	GATCTGCA		0.667695
369	V369			CATCGAGCTGAAGGGCATCGA	AAGGGCAT		0.665154
13	V13			GGCGAGGAGCTGTTCACCGGG	TGTTCACC		0.662324
85	V85			AGCGTGTCCGGCGAGGGCGAG	GCGAGGGC		0.646959
91	V91			TCCGGCGAGGGCGAGGGCGAT	GCGAGGGC		0.646959
424	V424			CTGGAGTACAACTACAACAGC	ACTACAAC		0.645341
232	V232			CACATGAAGCAGCACGACTTC	AGCACGAC		0.641567
577	V577			CCCGTGCTGCTGCCCGACAAC	TGCCCGAC		0.638137
254	V254			TCAAGTCCGCCATGCCCGAAG	CATGCCCG		0.63402
19	V19			GAGCTGTTCACCGGGGTGGTG	CCGGGGTG		0.630785
146	V146			GCACCACCGGCAAGCTGCCCG	CAAGCTGC		0.628612
243	V243			GCACGACTTCTTCAAGTCCGC	TTCAAGTC		0.616115
106	V106			GGCGATGCCACCTACGGCAAG	CCTACGGC		0.614611
437	V437			ACAACAGCCACAACGTCTATA	CAACGTCT		0.603828
450	V450			CGTCTATATCACCGCCGACAA	ACCGCCGA		0.603828
273	V273			AGGCTACGTCCAGGAGCGCAC	CAGGAGCG		0.593045
392	V392			TCAAGGAGGACGGCAACATCC	CGGCAACA		0.582263
660	V660			CCTGCTGGAGTTCGTGACCGC	TTCGTGAC		0.578669
385	V385			ATCGACTTCAAGGAGGACGGC	AGGAGGAC		0.573165
4	V4			GTGAGCAAGGGCGAGGAGCTG	GCGAGGAG		0.566089
297	V297			CTTCTTCAAGGACGACGGCAA	GACGACGG		0.566089
453	V453			CTATATCACCGCCGACAAGCA	GCCGACAA		0.566089
3	V3			GGTGAGCAAGGGCGAGGAGCT	GGCGAGGA		0.555796
522	V522			CGGCGGCGTGCAGCTCGCCGA	CAGCTCGC		0.555796
700	V700			ATGGACGAGCTGTACAAGTAA	TGTACAAG		0.554171
421	V421			AAGCTGGAGTACAACTACAAC	ACAACTAC		0.543445
540	V540			CGACCACTACCAGCAGAACAC	CAGCAGAA		0.543006
613	V613			CAGTCCGCCCTGAGCAAAGAC	TGAGCAAA		0.541322
677	V677			CCGCCGCCGGGATCACTCTCG	GATCACTC		0.532789
39	V39			GCCCATCCTGGTCGAGCTGGA	GTCGAGCT		0.52835
268	V268			CCCGAAGGCTACGTCCAGGAG	ACGTCCAG		0.52835
618	V618			CGCCCTGAGCAAAGACCCCAA	AAAGACCC		0.52835
407	V407			ACATCCTGGGGCACAAGCTGG	GCACAAGC		0.525915
455	V455			ATATCACCGCCGACAAGCAGA	CGACAAGC		0.517567
300	V300			CTTCAAGGACGACGGCAACTA	GACGGCAA		0.514626
390	V390			CTTCAAGGAGGACGGCAACAT	GACGGCAA		0.514626
220	V220			CGCTACCCCGACCACATGAAG	ACCACATG		0.51059
301	V301			TTCAAGGACGACGGCAACTAC	ACGGCAAC		0.50948
391	V391			TTCAAGGAGGACGGCAACATC	ACGGCAAC		0.50948
624	V624			GAGCAAAGACCCCAACGAGAA	CCCAACGA		0.50948
343	V343			TTCGAGGGCGACACCCTGGTG	ACACCCTG		0.506784
590	V590			CCGACAACCACTACCTGAGCT	CTACCTGA		0.50319
432	V432			CAACTACAACAGCCACAACGT	AGCCACAA		0.494384
35	V35			TGGTGCCCATCCTGGTCGAGC	CCTGGTCG		0.494041
642	V642			GAAGCGCGATCACATGGTCCT	CACATGGT		0.492497
57	V57			GGACGGCGACGTAAACGGCCA	GTAAACGG		0.485219
352	V352			GACACCCTGGTGAACCGCATC	TGAACCGC		0.485219
425	V425			TGGAGTACAACTACAACAGCC	CTACAACA		0.48347
552	V552			GCAGAACACCCCCATCGGCGA	CCCATCGG		0.481176
441	V441			CAGCCACAACGTCTATATCAC	GTCTATAT		0.480043
221	V221			GCTACCCCGACCACATGAAGC	CCACATGA		0.478031
267	V267			GCCCGAAGGCTACGTCCAGGA	TACGTCCA		0.452871
511	V511			AACATCGAGGACGGCGGCGTG	ACGGCGGC		0.452871
596	V596			ACCACTACCTGAGCTACCAGT	GAGCTACC		0.452871
634	V634			CCCAACGAGAAGCGCGATCAC	AGCGCGAT		0.452871
429	V429			GTACAACTACAACAGCCACAA	AACAGCCA		0.445152
639	V639			CGAGAAGCGCGATCACATGGT	GATCACAT		0.436697
518	V518			AGGACGGCGGCGTGCAGCTCG	CGTGCAGC		0.421422
436	V436			TACAACAGCCACAACGTCTAT	ACAACGTC		0.420523
208	V208			CAGTGCTTCGCCCGCTACCCC	CCCGCTAC		0.411701
442	V442			AGCCACAACGTCTATATCACC	TCTATATC		0.408842
353	V353			ACACCCTGGTGAACCGCATCG	GAACCGCA		0.407584
659	V659			TCCTGCTGGAGTTCGTGACCG	GTTCGTGA		0.402552
38	V38			TGCCCATCCTGGTCGAGCTGG	GGTCGAGC		0.396262
105	V105			GGGCGATGCCACCTACGGCAA	ACCTACGG		0.396262
67	V67			GTAAACGGCCACAAGTTCAGC	ACAAGTTC		0.394166
524	V524			GCGGCGTGCAGCTCGCCGACC	GCTCGCCG		0.388175
255	V255			CAAGTCCGCCATGCCCGAAGG	ATGCCCGA		0.38494
37	V37			GTGCCCATCCTGGTCGAGCTG	TGGTCGAG		0.355827
451	V451			GTCTATATCACCGCCGACAAG	CCGCCGAC		0.355827
51	V51			CGAGCTGGACGGCGACGTAAA	GGCGACGT		0.339653
355	V355			ACCCTGGTGAACCGCATCGAG	ACCGCATC		0.321777
505	V505			CGCCACAACATCGAGGACGGC	TCGAGGAC		0.307305
527	V527			GCGTGCAGCTCGCCGACCACT	CGCCGACC		0.301914
354	V354			CACCCTGGTGAACCGCATCGA	AACCGCAT		0.294366
52	V52			GAGCTGGACGGCGACGTAAAC	GCGACGTA		0.226436
53	V53			AGCTGGACGGCGACGTAAACG	CGACGTAA		0.226436
636	V636			CAACGAGAAGCGCGATCACAT	CGCGATCA		0.226436
266	V266			TGCCCGAAGGCTACGTCCAGG	CTACGTCC		0.226436
722	R22			TACCTCTGGTTCTTACGTCTG	TCTTACGT		7.0195
1432	R732		48.1682	GTTAAAGGCTTTGTTCGAAAG	TTGTTCGA		5.20802
966	R266			GGAGTACACAGACAAAGCCCA	GACAAAGC		3.9788
1520	R820			AAGTTCAACTGCTTCGTAATT	GCTTCGTA		3.8494
1433	R733			TTAAAGGCTTTGTTCGAAAGA	TGTTCGAA		3.8494
1553	R853			ATGGAAAGAAAGAAGCGTATG	AGAAGCGT		3.77393
930	R230			GGATGAACCAGACTGCGTGCC	GACTGCGT		3.73619
1018	R318			TGTGATGAAGGACATGGCTTA	GACATGGC		3.71354
1556	R856			GAAAGAAAGAAGCGTATGACA	AGCGTATG		3.62297
1144	R444			TGTGAACATGGAATCATCAAG	GAATCATC		3.20784
932	R232			ATGAACCAGACTGCGTGCCCT	CTGCGTGC		3.1701
1051	R351			AACTGCACCCGGACCCAGAAT	GGACCCAG		3.1072
838	R138	7.69427		CAGAACTTGGAAGGCCTGCAT	AAGGCCTG		3.03424
1434	R734			TAAAGGCTTTGTTCGAAAGAA	GTTCGAAA		2.94366
1521	R821			AGTTCAACTGCTTCGTAATTG	CTTCGTAA		2.83044
931	R231			GATGAACCAGACTGCGTGCCC	ACTGCGTG		2.8078
1256	R556	5.48302		TAATTGTTTGGGTGAAGAGAA	GGTGAAGA		2.70531
733	R33			CTTACGTCTGTTGCTAGATTA	TTGCTAGA		2.60401
1117	R417			TGTGAACACTGTGACCCTTGC	GTGACCCT		2.5757
732	R32		258.46	TCTTACGTCTGTTGCTAGATT	GTTGCTAG		2.53608
744	R44			TGCTAGATTATCGTCCAAAAG	TCGTCCAA		2.49079
956	R256			AAGAAGGGAAGGAGTACACAG	GGAGTACA		2.43854
721	R21			CTACCTCTGGTTCTTACGTCT	TTCTTACG		2.26436
939	R239			AGACTGCGTGCCCTGCCAAGA	CCCTGCCA		2.26436
1262	R562		5.98511	TTTGGGTGAAGAGAAAGGAAG	GAGAAAGG		2.20928
1171	R471			ACACTCACCAGCAACACCAAG	GCAACACC		2.19966
1063	R363			ACCCAGAATACCAAGTGCAGA	CCAAGTGC		2.17378
1177	R477			ACCAGCAACACCAAGTGCAAA	CCAAGTGC		2.17378
724	R24			CCTCTGGTTCTTACGTCTGTT	TTACGTCT		2.15114
1642	R942			CTCAAGGACATTACTAGTGAC	TTACTAGT		2.15114
1685	R985			ATGAAATCCAAAGCTTGGTCT	AAGCTTGG		2.07566
770	R70			ATGCCCAAGTGACTGACATCA	GACTGACA		2.07276
803	R103		11.9763	TGGAATTGAGGAAGACTGTTA	GAAGACTG		2.06622
1159	R459			ATCAAGGAATGCACACTCACC	GCACACTC		2.03792
723	R23			ACCTCTGGTTCTTACGTCTGT	CTTACGTC		2.03792
710	R10			TCTGGACCCTCCTACCTCTGG	CCTACCTC		2.0266
842	R142			ACTTGGAAGGCCTGCATCATG	CCTGCATC		2.026
944	R244			GCGTGCCCTGCCAAGAAGGGA	CCAAGAAG		2.00557
869	R169			AATTCTGCCATAAGCCCTGTC	TAAGCCCT		1.97616
1197	R497			AGAGGAAGGATCCAGATCTAA	TCCAGATC		1.96641
901	R201	26.9616		AGGAAAGCTAGGGACTGCACA	GGGACTGC		1.95301
1061	R361			GGACCCAGAATACCAAGTGCA	TACCAAGT		1.95301
1519	R819			AAAGTTCAACTGCTTCGTAAT	TGCTTCGT		1.94735
1389	R689			TAAATATATCACCACTATTGC	ACCACTAT		1.91212
955	R255			CAAGAAGGGAAGGAGTACACA	AGGAGTAC		1.8964
1627	R927			ATTCAGACTATCATCCTCAAG	TCATCCTC		1.87055
1149	R449			ACATGGAATCATCAAGGAATG	ATCAAGGA		1.8654
1431	R731			AGTTAAAGGCTTTGTTCGAAA	TTTGTTCG		1.85677
1161	R461	144.018		CAAGGAATGCACACTCACCAG	ACACTCAC		1.84922
1233	R533			TCTTCTTCTTTTGCCAATTCC	TTGCCAAT		1.83979
1514	R814			AACAGAAAGTTCAACTGCTTC	TCAACTGC		1.83979
1444	R744			GTTCGAAAGAATGGTGTCAAT	ATGGTGTC		1.83812
1446	R746			TCGAAAGAATGGTGTCAATGA	GGTGTCAA		1.83664
719	R19			TCCTACCTCTGGTTCTTACGT	GGTTCTTA		1.83207
818	R118			CTGTTACTACAGTTGAGACTC	AGTTGAGA		1.83207
902	R202			GGAAAGCTAGGGACTGCACAG	GGACTGCA		1.82227
1196	R496			AAGAGGAAGGATCCAGATCTA	ATCCAGAT		1.82227
806	R106			AATTGAGGAAGACTGTTACTA	GACTGTTA		1.79733
734	R34			TTACGTCTGTTGCTAGATTAT	TGCTAGAT		1.7909
895	R195			GGTGAAAGGAAAGCTAGGGAC	AAGCTAGG		1.7909
1605	R905			TCTTTGTACTCTTGCAGAGAA	CTTGCAGA		1.7909
886	R186		10.112	TGTCCTCCAGGTGAAAGGAAA	GTGAAAGG		1.77153
1332	R632			ATCTCCAACTTTAAATCCTGA	TTAAATCC		1.76903
1208	R508			CCAGATCTAACTTGGGGTGGC	CTTGGGGT		1.75757
899	R199			AAAGGAAAGCTAGGGACTGCA	TAGGGACT		1.75488
1060	R360			CGGACCCAGAATACCAAGTGC	ATACCAAG		1.7511
1120	R420			GAACACTGTGACCCTTGCACC	ACCCTTGC		1.74973
776	R76			AAGTGACTGACATCAACTCCA	CATCAACT		1.73601
1533	R833			TCGTAATTGGCATCAACTTCA	CATCAACT		1.73601
903	R203			GAAAGCTAGGGACTGCACAGT	GACTGCAC		1.72439
1095	R395			CTTTTTTTGTAACTCTACTGT	AACTCTAC		1.70581
839	R139	11.189	29.1744	AGAACTTGGAAGGCCTGCATC	AGGCCTGC		1.69827
1045	R345			GAAATAAACTGCACCCGGACC	GCACCCGG		1.69827
833	R133		243.593	AGACTCAGAACTTGGAAGGCC	CTTGGAAG		1.69119
1430	R730			AAGTTAAAGGCTTTGTTCGAA	CTTTGTTC		1.68317
793	R93			TCCAAGGGATTGGAATTGAGG	TGGAATTG		1.67894
898	R198			GAAAGGAAAGCTAGGGACTGC	CTAGGGAC		1.66053
879	R179			TAAGCCCTGTCCTCCAGGTGA	CCTCCAGG		1.65899
1628	R928			TTCAGACTATCATCCTCAAGG	CATCCTCA		1.65214
1058	R358			CCCGGACCCAGAATACCAAGT	GAATACCA		1.6468
929	R229			GGGATGAACCAGACTGCGTGC	AGACTGCG		1.64166
1424	R724			TAAGTCAAGTTAAAGGCTTTG	TAAAGGCT		1.64166
1427	R727			GTCAAGTTAAAGGCTTTGTTC	AGGCTTTG		1.63034
870	R170	87.6651	31.5962	ATTCTGCCATAAGCCCTGTCC	AAGCCCTG		1.62887
1220	R520	105.24		TGGGGTGGCTTTGTCTTCTTC	TTGTCTTC		1.61524
907	R207			GCTAGGGACTGCACAGTCAAT	GCACAGTC		1.61335
1210	R510	8.78189		AGATCTAACTTGGGGTGGCTT	TGGGGTGG		1.60641
807	R107			ATTGAGGAAGACTGTTACTAC	ACTGTTAC		1.59763
1270	R570			AAGAGAAAGGAAGTACAGAAA	AAGTACAG		1.59411
831	R131			TGAGACTCAGAACTTGGAAGG	AACTTGGA		1.59344
1047	R347			AATAAACTGCACCCGGACCCA	ACCCGGAC		1.58505
1660	R960			GACTCAGAAAATTCAAACTTC	ATTCAAAC		1.56618
778	R78			GTGACTGACATCAACTCCAAG	TCAACTCC		1.55841
874	R174			TGCCATAAGCCCTGTCCTCCA	CCTGTCCT		1.5527
1401	R701			CACTATTGCTGGAGTCATGAC	GGAGTCAT		1.54509
769	R69			AATGCCCAAGTGACTGACATC	TGACTGAC		1.54192
1439	R739	21.0473	42.0647	GCTTTGTTCGAAAGAATGGTG	AAAGAATG		1.53899
817	R117			ACTGTTACTACAGTTGAGACT	CAGTTGAG		1.53787
1687	R987			GAAATCCAAAGCTTGGTCTAG	GCTTGGTC		1.53279
1518	R818			GAAAGTTCAACTGCTTCGTAA	CTGCTTCG		1.52844
926	R226			ATGGGGATGAACCAGACTGCG	ACCAGACT		1.52035
823	R123			ACTACAGTTGAGACTCAGAAC	AGACTCAG		1.513
840	R140			GAACTTGGAAGGCCTGCATCA	GGCCTGCA		1.50957
1412	R712			GAGTCATGACACTAAGTCAAG	ACTAAGTC		1.50957
1192	R492			TGCAAAGAGGAAGGATCCAGA	AAGGATCC		1.50513
841	R141			AACTTGGAAGGCCTGCATCAT	GCCTGCAT		1.49447
992	R292			CTTCCAAATGCAGAAGATGTA	CAGAAGAT		1.49026
1318	R618			CAAGGTTCTCATGAATCTCCA	ATGAATCT		1.48925
878	R178	148.814		ATAAGCCCTGTCCTCCAGGTG	TCCTCCAG		1.48869
1620	R920			AGAGAAAATTCAGACTATCAT	CAGACTAT		1.488
936	R236			ACCAGACTGCGTGCCCTGCCA	GTGCCCTG		1.48515
1571	R871			ATGACACATTGATTAAAGATC	GATTAAAG		1.48127
1231	R531			TGTCTTCTTCTTTTGCCAATT	TTTTGCCA		1.47876
708	R8	7.25415		CATCTGGACCCTCCTACCTCT	CTCCTACC		1.47183
1020	R320			TGATGAAGGACATGGCTTAGA	CATGGCTT		1.46587
1630	R930			CAGACTATCATCCTCAAGGAC	TCCTCAAG		1.46374
1476	R776			AGATGAGATCAAGAATGACAA	AAGAATGA		1.45824
1363	R663			ATAAATTTATCTGATGTTGAC	CTGATGTT		1.45395
731	R31			TTCTTACGTCTGTTGCTAGAT	TGTTGCTA		1.45125
1230	R530			TTGTCTTCTTCTTTTGCCAAT	CTTTTGCC		1.44919
1211	R511			GATCTAACTTGGGGTGGCTTT	GGGGTGGC		1.44353
1676	R976			ACTTCAGAAATGAAATCCAAA	TGAAATCC		1.44164
1217	R517			ACTTGGGGTGGCTTTGTCTTC	GCTTTGTC		1.43896
1388	R688			GTAAATATATCACCACTATTG	CACCACTA		1.43853
727	R27	6.26108		CTGGTTCTTACGTCTGTTGCT	CGTCTGTT		1.43409
1308	R608			AAAGGAAAACCAAGGTTCTCA	CAAGGTTC		1.43409
1471	R771			AAAATAGATGAGATCAAGAAT	AGATCAAG		1.4322
1175	R475			TCACCAGCAACACCAAGTGCA	CACCAAGT		1.43012
1255	R555			CTAATTGTTTGGGTGAAGAGA	GGGTGAAG		1.42654
1491	R791	19.93		TGACAATGTCCAAGACACAGC	CAAGACAC		1.42654
1560	R860			GAAAGAAGCGTATGACACATT	TATGACAC		1.42654
935	R235			AACCAGACTGCGTGCCCTGCC	CGTGCCCT		1.42331
1268	R568			TGAAGAGAAAGGAAGTACAGA	GGAAGTAC		1.42331
1204	R504		97.337	GGATCCAGATCTAACTTGGGG	CTAACTTG		1.419
1403	R703		31.208	CTATTGCTGGAGTCATGACAC	AGTCATGA		1.4182
1606	R906			CTTTGTACTCTTGCAGAGAAA	TTGCAGAG		1.41705
1271	R571			AGAGAAAGGAAGTACAGAAAA	AGTACAGA		1.41522
787	R87			ATCAACTCCAAGGGATTGGAA	AGGGATTG		1.40893
701	R1			TGCTGGGCATCTGGACCCTCC	CTGGACCC		1.40264
707	R7	13.6417	11.6609	GCATCTGGACCCTCCTACCTC	CCTCCTAC		1.40216
1206	R506			ATCCAGATCTAACTTGGGGTG	AACTTGGG		1.40055
1643	R943			TCAAGGACATTACTAGTGACT	TACTAGTG		1.39635
1487	R787			AGAATGACAATGTCCAAGACA	TGTCCAAG		1.39514
1205	R505	25.8844	16.2143	GATCCAGATCTAACTTGGGGT	TAACTTGG		1.38245
1320	R620	122.153	8.65385	AGGTTCTCATGAATCTCCAAC	GAATCTCC		1.38126
705	R5			GGGCATCTGGACCCTCCTACC	ACCCTCCT		1.37859
854	R154	24.0208	14.2695	TGCATCATGATGGCCAATTCT	TGGCCAAT		1.37748
1467	R767			AGCCAAAATAGATGAGATCAA	GATGAGAT		1.37748
1619	R919			CAGAGAAAATTCAGACTATCA	TCAGACTA		1.37479
1644	R944			CAAGGACATTACTAGTGACTC	ACTAGTGA		1.37479
738	R38			GTCTGTTGCTAGATTATCGTC	AGATTATC		1.37277
1295	R595			GCAGAAAGCACAGAAAGGAAA	CAGAAAGG		1.36993
797	R97			AGGGATTGGAATTGAGGAAGA	ATTGAGGA		1.35861
896	R196			GTGAAAGGAAAGCTAGGGACT	AGCTAGGG		1.35861
1601	R901			CCAATCTTTGTACTCTTGCAG	TACTCTTG		1.35861
1019	R319			GTGATGAAGGACATGGCTTAG	ACATGGCT		1.35249
1477	R777			GATGAGATCAAGAATGACAAT	AGAATGAC		1.34783
1207	R507			TCCAGATCTAACTTGGGGTGG	ACTTGGGG		1.34489
1183	R483			AACACCAAGTGCAAAGAGGAA	GCAAAGAG		1.34352
1421	R721			CACTAAGTCAAGTTAAAGGCT	AGTTAAAG		1.34352
1453	R753			AATGGTGTCAATGAAGCCAAA	ATGAAGCC		1.33892
851	R151			GCCTGCATCATGATGGCCAAT	TGATGGCC		1.33803
905	R205			AAGCTAGGGACTGCACAGTCA	CTGCACAG		1.33803
1532	R832		7.33148	TTCGTAATTGGCATCAACTTC	GCATCAAC		1.33803
1565	R865			AAGCGTATGACACATTGATTA	CACATTGA		1.33803
927	R227			TGGGGATGAACCAGACTGCGT	CCAGACTG		1.33652
1114	R414			GTATGTGAACACTGTGACCCT	ACTGTGAC		1.33345
861	R161	114.736	35.5421	TGATGGCCAATTCTGCCATAA	TTCTGCCA		1.33089
945	R245			CGTGCCCTGCCAAGAAGGGAA	CAAGAAGG		1.33031
1390	R690			AAATATATCACCACTATTGCT	CCACTATT		1.32842
717	R17	5.23636		CCTCCTACCTCTGGTTCTTAC	CTGGTTCT		1.32716
763	R63			AGTGTTAATGCCCAAGTGACT	CCCAAGTG		1.32627
1294	R594			TGCAGAAAGCACAGAAAGGAA	ACAGAAAG		1.32507
1505	R805			ACACAGCAGAACAGAAAGTTC	ACAGAAAG		1.32507
1621	R921			GAGAAAATTCAGACTATCATC	AGACTATC		1.32378
1034	R334			GCTTAGAAGTGGAAATAAACT	GGAAATAA		1.32222
1670	R970			ATTCAAACTTCAGAAATGAAA	CAGAAATG		1.30955
1186	R486			ACCAAGTGCAAAGAGGAAGGA	AAGAGGAA		1.30885
900	R200			AAGGAAAGCTAGGGACTGCAC	AGGGACTG		1.30748
1098	R398			TTTTTGTAACTCTACTGTATG	TCTACTGT		1.30578
1509	R809			AGCAGAACAGAAAGTTCAACT	AAAGTTCA		1.30533
1137	R437			CACCAAATGTGAACATGGAAT	GAACATGG		1.302
812	R112			GGAAGACTGTTACTACAGTTG	TACTACAG		1.29201
1393	R693			TATATCACCACTATTGCTGGA	CTATTGCT		1.29201
1143	R443			ATGTGAACATGGAATCATCAA	GGAATCAT		1.2897
832	R132			GAGACTCAGAACTTGGAAGGC	ACTTGGAA		1.28313
1042	R342			GTGGAAATAAACTGCACCCGG	ACTGCACC		1.28313
1218	R518			CTTGGGGTGGCTTTGTCTTCT	CTTTGTCT		1.28313
765	R65			TGTTAATGCCCAAGTGACTGA	CAAGTGAC		1.27936
1282	R582			GTACAGAAAACATGCAGAAAG	CATGCAGA		1.27684
941	R241			ACTGCGTGCCCTGCCAAGAAG	CTGCCAAG		1.27577
1079	R379			GCAGATGTAAACCAAACTTTT	ACCAAACT		1.27519
1452	R752		48.0144	GAATGGTGTCAATGAAGCCAA	AATGAAGC		1.27203
794	R94			CCAAGGGATTGGAATTGAGGA	GGAATTGA		1.26662
1110	R410			TACTGTATGTGAACACTGTGA	GAACACTG		1.26492
1361	R661			CAATAAATTTATCTGATGTTG	ATCTGATG		1.26281
1201	R501	21.5938		GAAGGATCCAGATCTAACTTG	GATCTAAC		1.26157
1039	R339			GAAGTGGAAATAAACTGCACC	TAAACTGC		1.26016
1269	R569			GAAGAGAAAGGAAGTACAGAA	GAAGTACA		1.26016
1339	R639			ACTTTAAATCCTGAAACAGTG	CTGAAACA		1.25856
1002	R302			CAGAAGATGTAGATTGTGTGA	AGATTGTG		1.25672
799	R99		5.48996	GGATTGGAATTGAGGAAGACT	TGAGGAAG		1.2536
1088	R388			AACCAAACTTTTTTTGTAACT	TTTTTGTA		1.24599
1041	R341			AGTGGAAATAAACTGCACCCG	AACTGCAC		1.2454
805	R105			GAATTGAGGAAGACTGTTACT	AGACTGTT		1.24276
784	R84			GACATCAACTCCAAGGGATTG	CCAAGGGA		1.24174
1517	R817			AGAAAGTTCAACTGCTTCGTA	ACTGCTTC		1.2412
1162	R462			AAGGAATGCACACTCACCAGC	CACTCACC		1.24
876	R176			CCATAAGCCCTGTCCTCCAGG	TGTCCTCC		1.23874
1188	R488			CAAGTGCAAAGAGGAAGGATC	GAGGAAGG		1.23641
877	R177			CATAAGCCCTGTCCTCCAGGT	GTCCTCCA		1.23063
906	R206			AGCTAGGGACTGCACAGTCAA	TGCACAGT		1.2303
1072	R372			ACCAAGTGCAGATGTAAACCA	GATGTAAA		1.22653
814	R114			AAGACTGTTACTACAGTTGAG	CTACAGTT		1.22443
1584	R884	8.12082		TAAAGATCTCAAAAAAGCCAA	AAAAAAGC		1.22148
1618	R918			GCAGAGAAAATTCAGACTATC	TTCAGACT		1.22054
1494	R794			CAATGTCCAAGACACAGCAGA	GACACAGC		1.21983
1009	R309			TGTAGATTGTGTGATGAAGGA	GTGATGAA		1.21876
1552	R852			CATGGAAAGAAAGAAGCGTAT	AAGAAGCG		1.21452
1241	R541			TTTTGCCAATTCCACTAATTG	TCCACTAA		1.2121
789	R89			CAACTCCAAGGGATTGGAATT	GGATTGGA		1.21094
1138	R438			ACCAAATGTGAACATGGAATC	AACATGGA		1.20964
968	R268		5.27036	AGTACACAGACAAAGCCCATT	CAAAGCCC		1.20766
1158	R458		37.3362	CATCAAGGAATGCACACTCAC	TGCACACT		1.20766
1193	R493			GCAAAGAGGAAGGATCCAGAT	AGGATCCA		1.20766
1451	R751			AGAATGGTGTCAATGAAGCCA	CAATGAAG		1.20245
790	R90			AACTCCAAGGGATTGGAATTG	GATTGGAA		1.20185
1267	R567			GTGAAGAGAAAGGAAGTACAG	AGGAAGTA		1.20011
1213	R513	148.575		TCTAACTTGGGGTGGCTTTGT	GGTGGCTT		1.1995
1092	R392			AAACTTTTTTTGTAACTCTAC	TGTAACTC		1.19878
788	R88			TCAACTCCAAGGGATTGGAAT	GGGATTGG		1.19687
1065	R365			CCAGAATACCAAGTGCAGATG	AAGTGCAG		1.19393
969	R269			GTACACAGACAAAGCCCATTT	AAAGCCCA		1.19256
709	R9			ATCTGGACCCTCCTACCTCTG	TCCTACCT		1.19125
1221	R521			GGGGTGGCTTTGTCTTCTTCT	TGTCTTCT		1.18199
867	R167			CCAATTCTGCCATAAGCCCTG	CATAAGCC		1.1807
1634	R934	7.0229	6.35404	CTATCATCCTCAAGGACATTA	CAAGGACA		1.1807
976	R276			GACAAAGCCCATTTTTCTTCC	ATTTTTCT		1.17776
1281	R581			AGTACAGAAAACATGCAGAAA	ACATGCAG		1.17746
800	R100			GATTGGAATTGAGGAAGACTG	GAGGAAGA		1.17531
979	R279			AAAGCCCATTTTTCTTCCAAA	TTTCTTCC		1.17495
1473	R773			AATAGATGAGATCAAGAATGA	ATCAAGAA		1.17431
1195	R495			AAAGAGGAAGGATCCAGATCT	GATCCAGA		1.17411
1490	R790			ATGACAATGTCCAAGACACAG	CCAAGACA		1.17411
1096	R396			TTTTTTTGTAACTCTACTGTA	ACTCTACT		1.17214
1425	R725			AAGTCAAGTTAAAGGCTTTGT	AAAGGCTT		1.1718
715	R15			ACCCTCCTACCTCTGGTTCTT	CTCTGGTT		1.16992
1266	R566			GGTGAAGAGAAAGGAAGTACA	AAGGAAGT		1.16992
1179	R479		6.72819	CAGCAACACCAAGTGCAAAGA	AAGTGCAA		1.1687
848	R148			AAGGCCTGCATCATGATGGCC	TCATGATG		1.16841
1234	R534			CTTCTTCTTTTGCCAATTCCA	TGCCAATT		1.16841
1463	R763			ATGAAGCCAAAATAGATGAGA	AATAGATG		1.16756
1017	R317			GTGTGATGAAGGACATGGCTT	GGACATGG		1.16341
1272	R572			GAGAAAGGAAGTACAGAAAAC	GTACAGAA		1.16197
978	R278			CAAAGCCCATTTTTCTTCCAA	TTTTCTTC		1.16048
1043	R343			TGGAAATAAACTGCACCCGGA	CTGCACCC		1.15979
938	R238			CAGACTGCGTGCCCTGCCAAG	GCCCTGCC		1.15601
1645	R945			AAGGACATTACTAGTGACTCA	CTAGTGAC		1.15482
1346	R646			ATCCTGAAACAGTGGCAATAA	AGTGGCAA		1.15276
1472	R772			AAATAGATGAGATCAAGAATG	GATCAAGA		1.15054
1172	R472			CACTCACCAGCAACACCAAGT	CAACACCA		1.15029
1309	R609			AAGGAAAACCAAGGTTCTCAT	AAGGTTCT		1.1496
1219	R519			TTGGGGTGGCTTTGTCTTCTT	TTTGTCTT		1.14397
852	R152		5.78133	CCTGCATCATGATGGCCAATT	GATGGCCA		1.1435
771	R71		184.951	TGCCCAAGTGACTGACATCAA	ACTGACAT		1.14124
928	R228			GGGGATGAACCAGACTGCGTG	CAGACTGC		1.14089
1156	R456			ATCATCAAGGAATGCACACTC	AATGCACA		1.14056
1091	R391			CAAACTTTTTTTGTAACTCTA	TTGTAACT		1.13814
740	R40			CTGTTGCTAGATTATCGTCCA	ATTATCGT		1.13218
883	R183			CCCTGTCCTCCAGGTGAAAGG	CAGGTGAA		1.13218
943	R243			TGCGTGCCCTGCCAAGAAGGG	GCCAAGAA		1.13218
1014	R314			ATTGTGTGATGAAGGACATGG	GAAGGACA		1.13218
1040	R340			AAGTGGAAATAAACTGCACCC	AAACTGCA		1.13218
1148	R448			AACATGGAATCATCAAGGAAT	CATCAAGG		1.13218
1638	R938			CATCCTCAAGGACATTACTAG	GACATTAC		1.13218
1647	R947			GGACATTACTAGTGACTCAGA	AGTGACTC		1.13218
835	R135			ACTCAGAACTTGGAAGGCCTG	TGGAAGGC		1.12606
1291	R591			ACATGCAGAAAGCACAGAAAG	AGCACAGA		1.1233
864	R164	87.5446		TGGCCAATTCTGCCATAAGCC	TGCCATAA		1.12274
940	R240			GACTGCGTGCCCTGCCAAGAA	CCTGCCAA		1.11994
1600	R900			GCCAATCTTTGTACTCTTGCA	GTACTCTT		1.1196
1454	R754			ATGGTGTCAATGAAGCCAAAA	TGAAGCCA		1.11886
843	R143	140.177	38.9576	CTTGGAAGGCCTGCATCATGA	CTGCATCA		1.11708
1212	R512			ATCTAACTTGGGGTGGCTTTG	GGGTGGCT		1.11476
728	R28	8.64615	75.9635	TGGTTCTTACGTCTGTTGCTA	GTCTGTTG		1.11331
703	R3			CTGGGCATCTGGACCCTCCTA	GGACCCTC		1.11249
1515	R815	5.1353		ACAGAAAGTTCAACTGCTTCG	CAACTGCT		1.11095
1345	R645			AATCCTGAAACAGTGGCAATA	CAGTGGCA		1.10921
1649	R949			ACATTACTAGTGACTCAGAAA	TGACTCAG		1.10895
865	R165		10.7517	GGCCAATTCTGCCATAAGCCC	GCCATAAG		1.10702
1046	R346			AAATAAACTGCACCCGGACCC	CACCCGGA		1.10702
863	R163			ATGGCCAATTCTGCCATAAGC	CTGCCATA		1.10387
1598	R898			AAGCCAATCTTTGTACTCTTG	TTGTACTC		1.10387
1445	R745			TTCGAAAGAATGGTGTCAATG	TGGTGTCA		1.10095
1024	R324	75.4292		GAAGGACATGGCTTAGAAGTG	GCTTAGAA		1.09983
1436	R736			AAGGCTTTGTTCGAAAGAATG	TCGAAAGA		1.09983
1542	R842		226.356	GCATCAACTTCATGGAAAGAA	CATGGAAA		1.09916
1397	R697			TCACCACTATTGCTGGAGTCA	TGCTGGAG		1.09904
1457	R757			GTGTCAATGAAGCCAAAATAG	AGCCAAAA		1.09904
1068	R368			GAATACCAAGTGCAGATGTAA	TGCAGATG		1.098
1136	R436			GCACCAAATGTGAACATGGAA	TGAACATG		1.09734
1222	R522			GGGTGGCTTTGTCTTCTTCTT	GTCTTCTT		1.09734
749	R49			GATTATCGTCCAAAAGTGTTA	CAAAAGTG		1.09336
779	R79			TGACTGACATCAACTCCAAGG	CAACTCCA		1.08533
1093	R393			AACTTTTTTTGTAACTCTACT	GTAACTCT		1.08366
729	R29	9.57999		GGTTCTTACGTCTGTTGCTAG	TCTGTTGC		1.08277
720	R20	5.92323		CCTACCTCTGGTTCTTACGTC	GTTCTTAC		1.08186
1429	R729			CAAGTTAAAGGCTTTGTTCGA	GCTTTGTT		1.08135
1157	R457		13.0108	TCATCAAGGAATGCACACTCA	ATGCACAC		1.07992
849	R149			AGGCCTGCATCATGATGGCCA	CATGATGG		1.07783
1602	R902			CAATCTTTGTACTCTTGCAGA	ACTCTTGC		1.07783
1187	R487			CCAAGTGCAAAGAGGAAGGAT	AGAGGAAG		1.07722
756	R56			GTCCAAAAGTGTTAATGCCCA	GTTAATGC		1.07557
1052	R352			ACTGCACCCGGACCCAGAATA	GACCCAGA		1.07557
1368	R668			TTTATCTGATGTTGACTTGAG	GTTGACTT		1.07557
1523	R823	14.6694	20.1741	TTCAACTGCTTCGTAATTGGC	TCGTAATT		1.07557
1252	R552			CCACTAATTGTTTGGGTGAAG	TTTGGGTG		1.07179
1372	R672			TCTGATGTTGACTTGAGTAAA	ACTTGAGT		1.06849
1300	R600			AAGCACAGAAAGGAAAACCAA	AGGAAAAC		1.06693
1085	R385			GTAAACCAAACTTTTTTTGTA	CTTTTTTT		1.0665
1683	R983			AAATGAAATCCAAAGCTTGGT	CAAAGCTT		1.06356
1007	R307			GATGTAGATTGTGTGATGAAG	GTGTGATG		1.06251
1263	R563			TTGGGTGAAGAGAAAGGAAGT	AGAAAGGA		1.06157
1296	R596			CAGAAAGCACAGAAAGGAAAA	AGAAAGGA		1.06157
1400	R700			CCACTATTGCTGGAGTCATGA	TGGAGTCA		1.05834
1239	R539			TCTTTTGCCAATTCCACTAAT	ATTCCACT		1.0567
973	R273			ACAGACAAAGCCCATTTTTCT	CCCATTTT		1.05107
1681	R981			AGAAATGAAATCCAAAGCTTG	TCCAAAGC		1.04875
893	R193			CAGGTGAAAGGAAAGCTAGGG	GAAAGCTA		1.04831
888	R188			TCCTCCAGGTGAAAGGAAAGC	GAAAGGAA		1.04509
1264	R564			TGGGTGAAGAGAAAGGAAGTA	GAAAGGAA		1.04509
1297	R597			AGAAAGCACAGAAAGGAAAAC	GAAAGGAA		1.04509
1304	R604			ACAGAAAGGAAAACCAAGGTT	AAACCAAG		1.04469
950	R250			CCTGCCAAGAAGGGAAGGAGT	AGGGAAGG		1.04391
741	R41			TGTTGCTAGATTATCGTCCAA	TTATCGTC		1.0416
1036	R336			TTAGAAGTGGAAATAAACTGC	AAATAAAC		1.03861
1499	R799			TCCAAGACACAGCAGAACAGA	AGCAGAAC		1.03684
1033	R333			GGCTTAGAAGTGGAAATAAAC	TGGAAATA		1.0365
824	R124			CTACAGTTGAGACTCAGAACT	GACTCAGA		1.03611
1650	R950			CATTACTAGTGACTCAGAAAA	GACTCAGA		1.03611
988	R288			TTTTCTTCCAAATGCAGAAGA	AATGCAGA		1.03573
1398	R698			CACCACTATTGCTGGAGTCAT	GCTGGAGT		1.03566
1087	R387			AAACCAAACTTTTTTTGTAAC	TTTTTTGT		1.03258
1659	R959			TGACTCAGAAAATTCAAACTT	AATTCAAA		1.03202
873	R173			CTGCCATAAGCCCTGTCCTCC	CCCTGTCC		1.03195
1311	R611			GGAAAACCAAGGTTCTCATGA	GGTTCTCA		1.03067
1486	R786			AAGAATGACAATGTCCAAGAC	ATGTCCAA		1.03028
1500	R800			CCAAGACACAGCAGAACAGAA	GCAGAACA		1.02925
1587	R887			AGATCTCAAAAAAGCCAATCT	AAAGCCAA		1.02855
1121	R421			AACACTGTGACCCTTGCACCA	CCCTTGCA		1.02839
974	R274			CAGACAAAGCCCATTTTTCTT	CCATTTTT		1.02814
1669	R969			AATTCAAACTTCAGAAATGAA	TCAGAAAT		1.0279
1169	R469			GCACACTCACCAGCAACACCA	CAGCAACA		1.02767
1257	R557			AATTGTTTGGGTGAAGAGAAA	GTGAAGAG		1.02724
834	R134			GACTCAGAACTTGGAAGGCCT	TTGGAAGG		1.02525
1675	R975			AACTTCAGAAATGAAATCCAA	ATGAAATC		1.02492
1251	R551			TCCACTAATTGTTTGGGTGAA	GTTTGGGT		1.02388
1496	R796			ATGTCCAAGACACAGCAGAAC	CACAGCAG		1.02388
1064	R364			CCCAGAATACCAAGTGCAGAT	CAAGTGCA		1.02286
1178	R478			CCAGCAACACCAAGTGCAAAG	CAAGTGCA		1.02286
1326	R626			TCATGAATCTCCAACTTTAAA	CCAACTTT		1.02261
1209	R509			CAGATCTAACTTGGGGTGGCT	TTGGGGTG		1.02172
1066	R366			CAGAATACCAAGTGCAGATGT	AGTGCAGA		1.01896
1119	R419			TGAACACTGTGACCCTTGCAC	GACCCTTG		1.01896
1465	R765			GAAGCCAAAATAGATGAGATC	TAGATGAG		1.01896
767	R67		23.4359	TTAATGCCCAAGTGACTGACA	AGTGACTG		1.01644
1253	R553			CACTAATTGTTTGGGTGAAGA	TTGGGTGA		1.01357
782	R82		8.67912	CTGACATCAACTCCAAGGGAT	CTCCAAGG		1.0133
952	R252			TGCCAAGAAGGGAAGGAGTAC	GGAAGGAG		1.01249
1616	R916			TTGCAGAGAAAATTCAGACTA	AATTCAGA		1.01087
1015	R315			TTGTGTGATGAAGGACATGGC	AAGGACAT		1.00764
1635	R935			TATCATCCTCAAGGACATTAC	AAGGACAT		1.00764
957	R257			AGAAGGGAAGGAGTACACAGA	GAGTACAC		1.00638
1125	R425			CTGTGACCCTTGCACCAAATG	TGCACCAA		1.00638
1265	R565			GGGTGAAGAGAAAGGAAGTAC	AAAGGAAG		1.00481
1288	R588			AAAACATGCAGAAAGCACAGA	GAAAGCAC		1.00386
1508	R808			CAGCAGAACAGAAAGTTCAAC	GAAAGTTC		1.00386
884	R184			CCTGTCCTCCAGGTGAAAGGA	AGGTGAAA		1.00352
1333	R633			TCTCCAACTTTAAATCCTGAA	TAAATCCT		1.00198
1238	R538			TTCTTTTGCCAATTCCACTAA	AATTCCAC		1.00154
1115	R415			TATGTGAACACTGTGACCCTT	CTGTGACC		1.00135
836	R136			CTCAGAACTTGGAAGGCCTGC	GGAAGGCC		0.997732
1440	R740			CTTTGTTCGAAAGAATGGTGT	AAGAATGG		0.997187
1299	R599			AAAGCACAGAAAGGAAAACCA	AAGGAAAA		0.996039
1112	R412			CTGTATGTGAACACTGTGACC	ACACTGTG		0.995536
1684	R984			AATGAAATCCAAAGCTTGGTC	AAAGCTTG		0.9938
997	R297			AAATGCAGAAGATGTAGATTG	GATGTAGA		0.990655
1164	R464		250.875	GGAATGCACACTCACCAGCAA	CTCACCAG		0.990655
1280	R580			AAGTACAGAAAACATGCAGAA	AACATGCA		0.989847
1458	R758			TGTCAATGAAGCCAAAATAGA	GCCAAAAT		0.988584
1284	R584			ACAGAAAACATGCAGAAAGCA	TGCAGAAA		0.988325
1469	R769			CCAAAATAGATGAGATCAAGA	TGAGATCA		0.988082
1580	R880			TGATTAAAGATCTCAAAAAAG	TCTCAAAA		0.986487
1686	R986	11.6647		TGAAATCCAAAGCTTGGTCTA	AGCTTGGT		0.984124
1016	R316			TGTGTGATGAAGGACATGGCT	AGGACATG		0.983377
987	R287			TTTTTCTTCCAAATGCAGAAG	AAATGCAG		0.981221
1000	R300			TGCAGAAGATGTAGATTGTGT	GTAGATTG		0.981221
1170	R470			CACACTCACCAGCAACACCAA	AGCAACAC		0.981221
718	R18			CTCCTACCTCTGGTTCTTACG	TGGTTCTT		0.976503
1003	R303			AGAAGATGTAGATTGTGTGAT	GATTGTGT		0.976503
1240	R540			CTTTTGCCAATTCCACTAATT	TTCCACTA		0.976503
1364	R664			TAAATTTATCTGATGTTGACT	TGATGTTG		0.974199
772	R72			GCCCAAGTGACTGACATCAAC	CTGACATC		0.973673
882	R182			GCCCTGTCCTCCAGGTGAAAG	CCAGGTGA		0.973061
1081	R381			AGATGTAAACCAAACTTTTTT	CAAACTTT		0.971614
977	R277			ACAAAGCCCATTTTTCTTCCA	TTTTTCTT		0.971566
1203	R503			AGGATCCAGATCTAACTTGGG	TCTAACTT		0.969427
796	R96			AAGGGATTGGAATTGAGGAAG	AATTGAGG		0.969144
1062	R362			GACCCAGAATACCAAGTGCAG	ACCAAGTG		0.968207
1176	R476			CACCAGCAACACCAAGTGCAA	ACCAAGTG		0.968207
1324	R624		12.0436	TCTCATGAATCTCCAACTTTA	CTCCAACT		0.967497
880	R180			AAGCCCTGTCCTCCAGGTGAA	CTCCAGGT		0.96533
1337	R637			CAACTTTAAATCCTGAAACAG	TCCTGAAA		0.96533
1232	R532			GTCTTCTTCTTTTGCCAATTC	TTTGCCAA		0.964615
1289	R589			AAACATGCAGAAAGCACAGAA	AAAGCACA		0.964177
1541	R841			GGCATCAACTTCATGGAAAGA	TCATGGAA		0.963668
783	R83	6.40237		TGACATCAACTCCAAGGGATT	TCCAAGGG		0.962351
791	R91			ACTCCAAGGGATTGGAATTGA	ATTGGAAT		0.962351
1101	R401			TTGTAACTCTACTGTATGTGA	ACTGTATG		0.962351
1362	R662			AATAAATTTATCTGATGTTGA	TCTGATGT		0.961093
915	R215			CTGCACAGTCAATGGGGATGA	AATGGGGA		0.960821
1124	R424			ACTGTGACCCTTGCACCAAAT	TTGCACCA		0.957997
761	R61			AAAGTGTTAATGCCCAAGTGA	TGCCCAAG		0.956061
859	R159	6.53419		CATGATGGCCAATTCTGCCAT	AATTCTGC		0.953413
1166	R466	28.6598		AATGCACACTCACCAGCAACA	CACCAGCA		0.953413
1554	R854			TGGAAAGAAAGAAGCGTATGA	GAAGCGTA		0.951029
1555	R855			GGAAAGAAAGAAGCGTATGAC	AAGCGTAT		0.951029
1530	R830	9.61314	19.2858	GCTTCGTAATTGGCATCAACT	TGGCATCA		0.949925
1151	R451			ATGGAATCATCAAGGAATGCA	CAAGGAAT		0.949771
1583	R883			TTAAAGATCTCAAAAAAGCCA	CAAAAAAG		0.949168
1216	R516	9.5335	5.48443	AACTTGGGGTGGCTTTGTCTT	GGCTTTGT		0.94787
1428	R728			TCAAGTTAAAGGCTTTGTTCG	GGCTTTGT		0.94787
1609	R909			TGTACTCTTGCAGAGAAAATT	CAGAGAAA		0.946693
1626	R926			AATTCAGACTATCATCCTCAA	ATCATCCT		0.945701
1340	R640			CTTTAAATCCTGAAACAGTGG	TGAAACAG		0.945468
1599	R899			AGCCAATCTTTGTACTCTTGC	TGTACTCT		0.942461
1394	R694	7.63461		ATATCACCACTATTGCTGGAG	TATTGCTG		0.941766
1344	R644		17.242	AAATCCTGAAACAGTGGCAAT	ACAGTGGC		0.941261
702	R2			GCTGGGCATCTGGACCCTCCT	TGGACCCT		0.940965
1581	R881			GATTAAAGATCTCAAAAAAGC	CTCAAAAA		0.940312
1365	R665			AAATTTATCTGATGTTGACTT	GATGTTGA		0.939041
1082	R382			GATGTAAACCAAACTTTTTTT	AAACTTTT		0.935197
1254	R554			ACTAATTGTTTGGGTGAAGAG	TGGGTGAA		0.934047
1516	R816			CAGAAAGTTCAACTGCTTCGT	AACTGCTT		0.934047
953	R253			GCCAAGAAGGGAAGGAGTACA	GAAGGAGT		0.932382
1118	R418			GTGAACACTGTGACCCTTGCA	TGACCCTT		0.932382
951	R251			CTGCCAAGAAGGGAAGGAGTA	GGGAAGGA		0.931996
996	R296			CAAATGCAGAAGATGTAGATT	AGATGTAG		0.930003
937	R237			CCAGACTGCGTGCCCTGCCAA	TGCCCTGC		0.929577
704	R4			TGGGCATCTGGACCCTCCTAC	GACCCTCC		0.928386
750	R50			ATTATCGTCCAAAAGTGTTAA	AAAAGTGT		0.928386
1480	R780			GAGATCAAGAATGACAATGTC	ATGACAAT		0.927655
1383	R683			CTTGAGTAAATATATCACCAC	TATATCAC		0.926327
755	R55			CGTCCAAAAGTGTTAATGCCC	TGTTAATG		0.92596
998	R298			AATGCAGAAGATGTAGATTGT	ATGTAGAT		0.923619
1139	R439			CCAAATGTGAACATGGAATCA	ACATGGAA		0.923619
1338	R638			AACTTTAAATCCTGAAACAGT	CCTGAAAC		0.923619
1150	R450			CATGGAATCATCAAGGAATGC	TCAAGGAA		0.92154
1461	R761			CAATGAAGCCAAAATAGATGA	AAAATAGA		0.921251
1261	R561			GTTTGGGTGAAGAGAAAGGAA	AGAGAAAG		0.921131
1005	R305			AAGATGTAGATTGTGTGATGA	TTGTGTGA		0.920195
753	R53			ATCGTCCAAAAGTGTTAATGC	AGTGTTAA		0.917064
1336	R636			CCAACTTTAAATCCTGAAACA	ATCCTGAA		0.916274
804	R104			GGAATTGAGGAAGACTGTTAC	AAGACTGT		0.914129
1629	R929		11.6845	TCAGACTATCATCCTCAAGGA	ATCCTCAA		0.912402
1011	R311	15.7085		TAGATTGTGTGATGAAGGACA	GATGAAGG		0.911701
1165	R465			GAATGCACACTCACCAGCAAC	TCACCAGC		0.911701
904	R204			AAAGCTAGGGACTGCACAGTC	ACTGCACA		0.911265
1604	R904			ATCTTTGTACTCTTGCAGAGA	TCTTGCAG		0.911265
1313	R613			AAAACCAAGGTTCTCATGAAT	TTCTCATG		0.910182
1426	R726			AGTCAAGTTAAAGGCTTTGTT	AAGGCTTT		0.909859
1358	R658			TGGCAATAAATTTATCTGATG	TTTATCTG		0.909715
792	R92			CTCCAAGGGATTGGAATTGAG	TTGGAATT		0.905742
810	R110			GAGGAAGACTGTTACTACAGT	GTTACTAC		0.905742
853	R153		8.19851	CTGCATCATGATGGCCAATTC	ATGGCCAA		0.905742
1097	R397			TTTTTTGTAACTCTACTGTAT	CTCTACTG		0.905742
1525	R825			CAACTGCTTCGTAATTGGCAT	GTAATTGG		0.905742
1597	R897			AAAGCCAATCTTTGTACTCTT	TTTGTACT		0.905742
1658	R958			GTGACTCAGAAAATTCAAACT	AAATTCAA		0.903046
991	R291			TCTTCCAAATGCAGAAGATGT	GCAGAAGA		0.902507
1322	R622			GTTCTCATGAATCTCCAACTT	ATCTCCAA		0.900476
1672	R972			TCAAACTTCAGAAATGAAATC	GAAATGAA		0.900151
1442	R742			TTGTTCGAAAGAATGGTGTCA	GAATGGTG		0.899783
1086	R386			TAAACCAAACTTTTTTTGTAA	TTTTTTTG		0.899491
1648	R948			GACATTACTAGTGACTCAGAA	GTGACTCA		0.89888
1329	R629			TGAATCTCCAACTTTAAATCC	ACTTTAAA		0.898739
801	R101			ATTGGAATTGAGGAAGACTGT	AGGAAGAC		0.898194
1028	R328			GACATGGCTTAGAAGTGGAAA	AGAAGTGG		0.897797
1189	R489			AAGTGCAAAGAGGAAGGATCC	AGGAAGGA		0.895897
1384	R684			TTGAGTAAATATATCACCACT	ATATCACC		0.89496
1409	R709		226.319	CTGGAGTCATGACACTAAGTC	GACACTAA		0.89442
1031	R331			ATGGCTTAGAAGTGGAAATAA	AGTGGAAA		0.893162
1012	R312	7.73597		AGATTGTGTGATGAAGGACAT	ATGAAGGA		0.892422
1023	R323			TGAAGGACATGGCTTAGAAGT	GGCTTAGA		0.89159
1613	R913			CTCTTGCAGAGAAAATTCAGA	GAAAATTC		0.89159
1656	R956			TAGTGACTCAGAAAATTCAAA	GAAAATTC		0.89159
990	R290			TTCTTCCAAATGCAGAAGATG	TGCAGAAG		0.891039
1418	R718			TGACACTAAGTCAAGTTAAAG	TCAAGTTA		0.890646
1588	R888			GATCTCAAAAAAGCCAATCTT	AAGCCAAT		0.890126
821	R121			TTACTACAGTTGAGACTCAGA	TGAGACTC		0.887982
1677	R977			CTTCAGAAATGAAATCCAAAG	GAAATCCA		0.887982
1680	R980			CAGAAATGAAATCCAAAGCTT	ATCCAAAG		0.887383
762	R62			AAGTGTTAATGCCCAAGTGAC	GCCCAAGT		0.886873
1113	R413	7.12909		TGTATGTGAACACTGTGACCC	CACTGTGA		0.886553
1145	R445			GTGAACATGGAATCATCAAGG	AATCATCA		0.886052
933	R233			TGAACCAGACTGCGTGCCCTG	TGCGTGCC		0.885157
1054	R354			TGCACCCGGACCCAGAATACC	CCCAGAAT		0.885157
1531	R831		6.03127	CTTCGTAATTGGCATCAACTT	GGCATCAA		0.885157
1146	R446			TGAACATGGAATCATCAAGGA	ATCATCAA		0.883829
1561	R861			AAAGAAGCGTATGACACATTG	ATGACACA		0.883099
1682	R982			GAAATGAAATCCAAAGCTTGG	CCAAAGCT		0.883099
947	R247			TGCCCTGCCAAGAAGGGAAGG	AGAAGGGA		0.881907
1391	R691			AATATATCACCACTATTGCTG	CACTATTG		0.880583
1679	R979			TCAGAAATGAAATCCAAAGCT	AATCCAAA		0.880583
925	R225			AATGGGGATGAACCAGACTGC	AACCAGAC		0.87857
1381	R681			GACTTGAGTAAATATATCACC	AATATATC		0.878295
1273	R573			AGAAAGGAAGTACAGAAAACA	TACAGAAA		0.87773
1357	R657			GTGGCAATAAATTTATCTGAT	ATTTATCT		0.877438
1083	R383			ATGTAAACCAAACTTTTTTTG	AACTTTTT		0.876835
949	R249			CCCTGCCAAGAAGGGAAGGAG	AAGGGAAG		0.876629
1089	R389			ACCAAACTTTTTTTGTAACTC	TTTTGTAA		0.876525
775	R75			CAAGTGACTGACATCAACTCC	ACATCAAC		0.876207
1456	R756	5.79031		GGTGTCAATGAAGCCAAAATA	AAGCCAAA		0.876207
1673	R973			CAAACTTCAGAAATGAAATCC	AAATGAAA		0.875382
1194	R494			CAAAGAGGAAGGATCCAGATC	GGATCCAG		0.87451
1611	R911			TACTCTTGCAGAGAAAATTCA	GAGAAAAT		0.873004
1025	R325			AAGGACATGGCTTAGAAGTGG	CTTAGAAG		0.872443
1407	R707			TGCTGGAGTCATGACACTAAG	ATGACACT		0.871285
1437	R737	9.88877		AGGCTTTGTTCGAAAGAATGG	CGAAAGAA		0.870906
830	R130			TTGAGACTCAGAACTTGGAAG	GAACTTGG		0.870519
885	R185			CTGTCCTCCAGGTGAAAGGAA	GGTGAAAG		0.869989
911	R211			GGGACTGCACAGTCAATGGGG	AGTCAATG		0.869989
1529	R829			TGCTTCGTAATTGGCATCAAC	TTGGCATC		0.869989
1510	R810			GCAGAACAGAAAGTTCAACTG	AAGTTCAA		0.869718
781	R81			ACTGACATCAACTCCAAGGGA	ACTCCAAG		0.86922
1351	R651			GAAACAGTGGCAATAAATTTA	CAATAAAT		0.868369
1422	R722			ACTAAGTCAAGTTAAAGGCTT	GTTAAAGG		0.868003
1438	R738			GGCTTTGTTCGAAAGAATGGT	GAAAGAAT		0.868003
1315	R615			AACCAAGGTTCTCATGAATCT	CTCATGAA		0.867082
1180	R480			AGCAACACCAAGTGCAAAGAG	AGTGCAAA		0.865783
1470	R770			CAAAATAGATGAGATCAAGAA	GAGATCAA		0.8651
1147	R447			GAACATGGAATCATCAAGGAA	TCATCAAG		0.861916
1603	R903			AATCTTTGTACTCTTGCAGAG	CTCTTGCA		0.861713
711	R11			CTGGACCCTCCTACCTCTGGT	CTACCTCT		0.860455
1392	R692			ATATATCACCACTATTGCTGG	ACTATTGC		0.860455
1641	R941			CCTCAAGGACATTACTAGTGA	ATTACTAG		0.860455
1080	R380			CAGATGTAAACCAAACTTTTT	CCAAACTT		0.859123
764	R64			GTGTTAATGCCCAAGTGACTG	CCAAGTGA		0.858893
1359	R659			GGCAATAAATTTATCTGATGT	TTATCTGA		0.858349
1636	R936			ATCATCCTCAAGGACATTACT	AGGACATT		0.858349
1247	R547			CAATTCCACTAATTGTTTGGG	AATTGTTT		0.85722
887	R187	12.4084		GTCCTCCAGGTGAAAGGAAAG	TGAAAGGA		0.856517
829	R129			GTTGAGACTCAGAACTTGGAA	AGAACTTG		0.853488
1111	R411			ACTGTATGTGAACACTGTGAC	AACACTGT		0.853488
872	R172			TCTGCCATAAGCCCTGTCCTC	GCCCTGTC		0.853083
1316	R616			ACCAAGGTTCTCATGAATCTC	TCATGAAT		0.852747
1006	R306			AGATGTAGATTGTGTGATGAA	TGTGTGAT		0.850959
837	R137			TCAGAACTTGGAAGGCCTGCA	GAAGGCCT		0.850514
1185	R485			CACCAAGTGCAAAGAGGAAGG	AAAGAGGA		0.850391
1229	R529			TTTGTCTTCTTCTTTTGCCAA	TCTTTTGC		0.850126
780	R80			GACTGACATCAACTCCAAGGG	AACTCCAA		0.849133
923	R223	11.1121		TCAATGGGGATGAACCAGACT	TGAACCAG		0.849133
1307	R607			GAAAGGAAAACCAAGGTTCTC	CCAAGGTT		0.849133
1443	R743			TGTTCGAAAGAATGGTGTCAA	AATGGTGT		0.849133
1608	R908			TTGTACTCTTGCAGAGAAAAT	GCAGAGAA		0.847753
747	R47	64.1006		TAGATTATCGTCCAAAAGTGT	TCCAAAAG		0.847037
881	R181			AGCCCTGTCCTCCAGGTGAAA	TCCAGGTG		0.847037
1227	R527			GCTTTGTCTTCTTCTTTTGCC	CTTCTTTT		0.846956
866	R166	24.441		GCCAATTCTGCCATAAGCCCT	CCATAAGC		0.843987
1049	R349			TAAACTGCACCCGGACCCAGA	CCGGACCC		0.843987
1539	R839			TTGGCATCAACTTCATGGAAA	CTTCATGG		0.843472
1249	R549			ATTCCACTAATTGTTTGGGTG	TTGTTTGG		0.843037
809	R109			TGAGGAAGACTGTTACTACAG	TGTTACTA		0.842843
1302	R602			GCACAGAAAGGAAAACCAAGG	GAAAACCA		0.842057
1631	R931			AGACTATCATCCTCAAGGACA	CCTCAAGG		0.841876
1607	R907			TTTGTACTCTTGCAGAGAAAA	TGCAGAGA		0.841585
875	R175			GCCATAAGCCCTGTCCTCCAG	CTGTCCTC		0.841046
1566	R866			AGCGTATGACACATTGATTAA	ACATTGAT		0.839143
1278	R578			GGAAGTACAGAAAACATGCAG	AAAACATG		0.838973
1301	R601			AGCACAGAAAGGAAAACCAAG	GGAAAACC		0.837811
760	R60			AAAAGTGTTAATGCCCAAGTG	ATGCCCAA		0.835469
1411	R711			GGAGTCATGACACTAAGTCAA	CACTAAGT		0.834236
820	R120			GTTACTACAGTTGAGACTCAG	TTGAGACT		0.833475
1126	R426			TGTGACCCTTGCACCAAATGT	GCACCAAA		0.833283
1507	R807			ACAGCAGAACAGAAAGTTCAA	AGAAAGTT		0.832586
1330	R630			GAATCTCCAACTTTAAATCCT	CTTTAAAT		0.831342
739	R39			TCTGTTGCTAGATTATCGTCC	GATTATCG		0.830264
828	R128			AGTTGAGACTCAGAACTTGGA	CAGAACTT		0.830264
924	R224			CAATGGGGATGAACCAGACTG	GAACCAGA		0.830264
958	R258		6.38965	GAAGGGAAGGAGTACACAGAC	AGTACACA		0.830264
1534	R834	7.66905		CGTAATTGGCATCAACTTCAT	ATCAACTT		0.830264
1632	R932			GACTATCATCCTCAAGGACAT	CTCAAGGA		0.830264
946	R246			GTGCCCTGCCAAGAAGGGAAG	AAGAAGGG		0.825394
706	R6			GGCATCTGGACCCTCCTACCT	CCCTCCTA		0.824225
1057	R357			ACCCGGACCCAGAATACCAAG	AGAATACC		0.823402
1084	R384			TGTAAACCAAACTTTTTTTGT	ACTTTTTT		0.822678
967	R267			GAGTACACAGACAAAGCCCAT	ACAAAGCC		0.820829
1671	R971			TTCAAACTTCAGAAATGAAAT	AGAAATGA		0.820829
1260	R560			TGTTTGGGTGAAGAGAAAGGA	AAGAGAAA		0.820628
1328	R628			ATGAATCTCCAACTTTAAATC	AACTTTAA		0.819853
975	R275			AGACAAAGCCCATTTTTCTTC	CATTTTTC		0.818827
1053	R353			CTGCACCCGGACCCAGAATAC	ACCCAGAA		0.818652
1347	R647			TCCTGAAACAGTGGCAATAAA	GTGGCAAT		0.817684
1293	R593			ATGCAGAAAGCACAGAAAGGA	CACAGAAA		0.816785
980	R280			AAGCCCATTTTTCTTCCAAAT	TTCTTCCA		0.816444
726	R26			TCTGGTTCTTACGTCTGTTGC	ACGTCTGT		0.815168
897	R197			TGAAAGGAAAGCTAGGGACTG	GCTAGGGA		0.815168
1292	R592			CATGCAGAAAGCACAGAAAGG	GCACAGAA		0.814297
890	R190			CTCCAGGTGAAAGGAAAGCTA	AAGGAAAG		0.81415
1334	R634			CTCCAACTTTAAATCCTGAAA	AAATCCTG		0.812742
1287	R587			GAAAACATGCAGAAAGCACAG	AGAAAGCA		0.812686
1489	R789			AATGACAATGTCCAAGACACA	TCCAAGAC		0.812045
1506	R806			CACAGCAGAACAGAAAGTTCA	CAGAAAGT		0.812045
798	R98			GGGATTGGAATTGAGGAAGAC	TTGAGGAA		0.811394
1462	R762			AATGAAGCCAAAATAGATGAG	AAATAGAT		0.810785
1395	R695			TATCACCACTATTGCTGGAGT	ATTGCTGG		0.810639
1661	R961			ACTCAGAAAATTCAAACTTCA	TTCAAACT		0.809942
1503	R803			AGACACAGCAGAACAGAAAGT	GAACAGAA		0.80913
1466	R766			AAGCCAAAATAGATGAGATCA	AGATGAGA		0.808201
919	R219			ACAGTCAATGGGGATGAACCA	GGGATGAA		0.807963
921	R221			AGTCAATGGGGATGAACCAGA	GATGAACC		0.807292
1468	R768			GCCAAAATAGATGAGATCAAG	ATGAGATC		0.807292
1377	R677			TGTTGACTTGAGTAAATATAT	AGTAAATA		0.805104
1032	R332			TGGCTTAGAAGTGGAAATAAA	GTGGAAAT		0.804717
993	R293			TTCCAAATGCAGAAGATGTAG	AGAAGATG		0.802817
918	R218			CACAGTCAATGGGGATGAACC	GGGGATGA		0.802229
1617	R917			TGCAGAGAAAATTCAGACTAT	ATTCAGAC		0.802229
1662	R962			CTCAGAAAATTCAAACTTCAG	TCAAACTT		0.801582
1319	R619			AAGGTTCTCATGAATCTCCAA	TGAATCTC		0.800611
1474	R774			ATAGATGAGATCAAGAATGAC	TCAAGAAT		0.800423
1615	R915			CTTGCAGAGAAAATTCAGACT	AAATTCAG		0.798483
963	R263			GAAGGAGTACACAGACAAAGC	ACAGACAA		0.797242
1511	R811			CAGAACAGAAAGTTCAACTGC	AGTTCAAC		0.797053
1030	R330			CATGGCTTAGAAGTGGAAATA	AAGTGGAA		0.796617
889	R189			CCTCCAGGTGAAAGGAAAGCT	AAAGGAAA		0.795699
1298	R598			GAAAGCACAGAAAGGAAAACC	AAAGGAAA		0.795699
1610	R910			GTACTCTTGCAGAGAAAATTC	AGAGAAAA		0.793351
984	R284			CCATTTTTCTTCCAAATGCAG	TCCAAATG		0.792524
1123	R423			CACTGTGACCCTTGCACCAAA	CTTGCACC		0.792524
1557	R857			AAAGAAAGAAGCGTATGACAC	GCGTATGA		0.792524
1625	R925			AAATTCAGACTATCATCCTCA	TATCATCC		0.792524
994	R294			TCCAAATGCAGAAGATGTAGA	GAAGATGT		0.790884
813	R113			GAAGACTGTTACTACAGTTGA	ACTACAGT		0.78862
1310	R610			AGGAAAACCAAGGTTCTCATG	AGGTTCTC		0.78862
1572	R872			TGACACATTGATTAAAGATCT	ATTAAAGA		0.788225
1242	R542			TTTGCCAATTCCACTAATTGT	CCACTAAT		0.787602
1367	R667			ATTTATCTGATGTTGACTTGA	TGTTGACT		0.787133
1544	R844			ATCAACTTCATGGAAAGAAAG	TGGAAAGA		0.786806
1396	R696			ATCACCACTATTGCTGGAGTC	TTGCTGGA		0.78522
1303	R603			CACAGAAAGGAAAACCAAGGT	AAAACCAA		0.785173
981	R281			AGCCCATTTTTCTTCCAAATG	TCTTCCAA		0.784625
808	R108			TTGAGGAAGACTGTTACTACA	CTGTTACT		0.78424
1667	R967			AAAATTCAAACTTCAGAAATG	CTTCAGAA		0.782461
1214	R514	44.4238	8.95412	CTAACTTGGGGTGGCTTTGTC	GTGGCTTT		0.782232
751	R51	16.5827		TTATCGTCCAAAAGTGTTAAT	AAAGTGTT		0.781742
1290	R590			AACATGCAGAAAGCACAGAAA	AAGCACAG		0.779945
1549	R849			CTTCATGGAAAGAAAGAAGCG	AGAAAGAA		0.779327
985	R285			CATTTTTCTTCCAAATGCAGA	CCAAATGC		0.777086
1116	R416			ATGTGAACACTGTGACCCTTG	TGTGACCC		0.77635
1410	R710			TGGAGTCATGACACTAAGTCA	ACACTAAG		0.77635
1167	R467			ATGCACACTCACCAGCAACAC	ACCAGCAA		0.774094
1654	R954			ACTAGTGACTCAGAAAATTCA	CAGAAAAT		0.773838
1013	R313	10.5237	6.11555	GATTGTGTGATGAAGGACATG	TGAAGGAC		0.773004
768	R68		25.5359	TAATGCCCAAGTGACTGACAT	GTGACTGA		0.772834
816	R116			GACTGTTACTACAGTTGAGAC	ACAGTTGA		0.771729
916	R216			TGCACAGTCAATGGGGATGAA	ATGGGGAT		0.769881
1576	R876			ACATTGATTAAAGATCTCAAA	AAGATCTC		0.769881
1386	R686			GAGTAAATATATCACCACTAT	ATCACCAC		0.767912
1226	R526			GGCTTTGTCTTCTTCTTTTGC	TCTTCTTT		0.765679
1354	R654			ACAGTGGCAATAAATTTATCT	TAAATTTA		0.765568
961	R261			GGGAAGGAGTACACAGACAAA	ACACAGAC		0.764849
909	R209	6.53455		TAGGGACTGCACAGTCAATGG	ACAGTCAA		0.76422
1622	R922			AGAAAATTCAGACTATCATCC	GACTATCA		0.76422
1331	R631			AATCTCCAACTTTAAATCCTG	TTTAAATC		0.763879
1482	R782			GATCAAGAATGACAATGTCCA	GACAATGT		0.763562
730	R30			GTTCTTACGTCTGTTGCTAGA	CTGTTGCT		0.763494
1029	R329			ACATGGCTTAGAAGTGGAAAT	GAAGTGGA		0.762914
1522	R822			GTTCAACTGCTTCGTAATTGG	TTCGTAAT		0.761647
1199	R499			AGGAAGGATCCAGATCTAACT	CAGATCTA		0.758067
1163	R463			AGGAATGCACACTCACCAGCA	ACTCACCA		0.757688
1570	R870			TATGACACATTGATTAAAGAT	TGATTAAA		0.757038
1502	R802			AAGACACAGCAGAACAGAAAG	AGAACAGA		0.756853
1370	R670			TATCTGATGTTGACTTGAGTA	TGACTTGA		0.756391
1074	R374			CAAGTGCAGATGTAAACCAAA	TGTAAACC		0.754785
1593	R893			CAAAAAAGCCAATCTTTGTAC	AATCTTTG		0.753659
1420	R720			ACACTAAGTCAAGTTAAAGGC	AAGTTAAA		0.753089
1551	R851			TCATGGAAAGAAAGAAGCGTA	AAAGAAGC		0.75235
712	R12			TGGACCCTCCTACCTCTGGTT	TACCTCTG		0.751573
1674	R974			AAACTTCAGAAATGAAATCCA	AATGAAAT		0.748665
1077	R377			GTGCAGATGTAAACCAAACTT	AAACCAAA		0.747923
1279	R579			GAAGTACAGAAAACATGCAGA	AAACATGC		0.747764
1215	R515	16.477	84.092	TAACTTGGGGTGGCTTTGTCT	TGGCTTTG		0.746977
1223	R523			GGTGGCTTTGTCTTCTTCTTT	TCTTCTTC		0.746899
1026	R326			AGGACATGGCTTAGAAGTGGA	TTAGAAGT		0.74535
1639	R939			ATCCTCAAGGACATTACTAGT	ACATTACT		0.745046
871	R171			TTCTGCCATAAGCCCTGTCCT	AGCCCTGT		0.744551
1668	R968			AAATTCAAACTTCAGAAATGA	TTCAGAAA		0.74424
1250	R550			TTCCACTAATTGTTTGGGTGA	TGTTTGGG		0.744002
1419	R719			GACACTAAGTCAAGTTAAAGG	CAAGTTAA		0.744002
1488	R788			GAATGACAATGTCCAAGACAC	GTCCAAGA		0.744002
1248	R548			AATTCCACTAATTGTTTGGGT	ATTGTTTG		0.742412
892	R192			CCAGGTGAAAGGAAAGCTAGG	GGAAAGCT		0.742205
1612	R912			ACTCTTGCAGAGAAAATTCAG	AGAAAATT		0.741367
1655	R955			CTAGTGACTCAGAAAATTCAA	AGAAAATT		0.741367
1350	R650			TGAAACAGTGGCAATAAATTT	GCAATAAA		0.74014
1001	R301			GCAGAAGATGTAGATTGTGTG	TAGATTGT		0.740058
1352	R652			AAACAGTGGCAATAAATTTAT	AATAAATT		0.740027
1455	R755			TGGTGTCAATGAAGCCAAAAT	GAAGCCAA		0.739245
1035	R335			CTTAGAAGTGGAAATAAACTG	GAAATAAA		0.738733
1497	R797			TGTCCAAGACACAGCAGAACA	ACAGCAGA		0.738377
1459	R759			GTCAATGAAGCCAAAATAGAT	CCAAAATA		0.737742
1536	R836	96.1045	7.30501	TAATTGGCATCAACTTCATGG	CAACTTCA		0.73712
743	R43			TTGCTAGATTATCGTCCAAAA	ATCGTCCA		0.735915
959	R259			AAGGGAAGGAGTACACAGACA	GTACACAG		0.7342
1067	R367			AGAATACCAAGTGCAGATGTA	GTGCAGAT		0.731561
1070	R370			ATACCAAGTGCAGATGTAAAC	CAGATGTA		0.730769
1200	R500		20.6804	GGAAGGATCCAGATCTAACTT	AGATCTAA		0.730769
1369	R669	6.10228		TTATCTGATGTTGACTTGAGT	TTGACTTG		0.729626
825	R125			TACAGTTGAGACTCAGAACTT	ACTCAGAA		0.727145
1651	R951			ATTACTAGTGACTCAGAAAAT	ACTCAGAA		0.727145
1286	R586			AGAAAACATGCAGAAAGCACA	CAGAAAGC		0.726785
745	R45			GCTAGATTATCGTCCAAAAGT	CGTCCAAA		0.724594
1141	R441			AAATGTGAACATGGAATCATC	ATGGAATC		0.724594
1484	R784			TCAAGAATGACAATGTCCAAG	CAATGTCC		0.724594
1225	R525			TGGCTTTGTCTTCTTCTTTTG	TTCTTCTT		0.724166
1624	R924			AAAATTCAGACTATCATCCTC	CTATCATC		0.722437
1245	R545	35.3287		GCCAATTCCACTAATTGTTTG	CTAATTGT		0.722146
1526	R826			AACTGCTTCGTAATTGGCATC	TAATTGGC		0.721763
1577	R877			CATTGATTAAAGATCTCAAAA	AGATCTCA		0.721018
1665	R965			AGAAAATTCAAACTTCAGAAA	AACTTCAG		0.720477
773	R73			CCCAAGTGACTGACATCAACT	TGACATCA		0.718497
716	R16			CCCTCCTACCTCTGGTTCTTA	TCTGGTTC		0.717849
1335	R635			TCCAACTTTAAATCCTGAAAC	AATCCTGA		0.716026
1285	R585			CAGAAAACATGCAGAAAGCAC	GCAGAAAG		0.715936
1069	R369			AATACCAAGTGCAGATGTAAA	GCAGATGT		0.714826
1182	R482			CAACACCAAGTGCAAAGAGGA	TGCAAAGA		0.714443
1353	R653			AACAGTGGCAATAAATTTATC	ATAAATTT		0.712363
917	R217			GCACAGTCAATGGGGATGAAC	TGGGGATG		0.712243
1027	R327			GGACATGGCTTAGAAGTGGAA	TAGAAGTG		0.711655
1246	R546			CCAATTCCACTAATTGTTTGG	TAATTGTT		0.711655
1423	R723			CTAAGTCAAGTTAAAGGCTTT	TTAAAGGC		0.711655
1399	R699			ACCACTATTGCTGGAGTCATG	CTGGAGTC		0.709003
1010	R310			GTAGATTGTGTGATGAAGGAC	TGATGAAG		0.708842
1366	R666			AATTTATCTGATGTTGACTTG	ATGTTGAC		0.708842
1582	R882			ATTAAAGATCTCAAAAAAGCC	TCAAAAAA		0.707753
986	R286			ATTTTTCTTCCAAATGCAGAA	CAAATGCA		0.707611
1578	R878			ATTGATTAAAGATCTCAAAAA	GATCTCAA		0.707611
1094	R394			ACTTTTTTTGTAACTCTACTG	TAACTCTA		0.706479
1103	R403			GTAACTCTACTGTATGTGAAC	TGTATGTG		0.705687
989	R289			TTTCTTCCAAATGCAGAAGAT	ATGCAGAA		0.703142
1283	R583			TACAGAAAACATGCAGAAAGC	ATGCAGAA		0.703142
1305	R605		10.4936	CAGAAAGGAAAACCAAGGTTC	AACCAAGG		0.702731
995	R295			CCAAATGCAGAAGATGTAGAT	AAGATGTA		0.70195
1475	R775	5.26891		TAGATGAGATCAAGAATGACA	CAAGAATG		0.701579
1495	R795			AATGTCCAAGACACAGCAGAA	ACACAGCA		0.70122
1356	R656			AGTGGCAATAAATTTATCTGA	AATTTATC		0.697421
1140	R440			CAAATGTGAACATGGAATCAT	CATGGAAT		0.696289
1224	R524			GTGGCTTTGTCTTCTTCTTTT	CTTCTTCT		0.696205
1373	R673			CTGATGTTGACTTGAGTAAAT	CTTGAGTA		0.69608
1652	R952			TTACTAGTGACTCAGAAAATT	CTCAGAAA		0.69608
1259	R559			TTGTTTGGGTGAAGAGAAAGG	GAAGAGAA		0.696011
1048	R348			ATAAACTGCACCCGGACCCAG	CCCGGACC		0.695481
960	R260			AGGGAAGGAGTACACAGACAA	TACACAGA		0.694923
774	R74			CCAAGTGACTGACATCAACTC	GACATCAA		0.693915
1243	R543			TTGCCAATTCCACTAATTGTT	CACTAATT		0.693459
1481	R781			AGATCAAGAATGACAATGTCC	TGACAATG		0.693459
713	R13			GGACCCTCCTACCTCTGGTTC	ACCTCTGG		0.692626
862	R162			GATGGCCAATTCTGCCATAAG	TCTGCCAT		0.691069
1538	R838			ATTGGCATCAACTTCATGGAA	ACTTCATG		0.690628
1174	R474			CTCACCAGCAACACCAAGTGC	ACACCAAG		0.68937
1633	R933			ACTATCATCCTCAAGGACATT	TCAAGGAC		0.688549
1447	R747			CGAAAGAATGGTGTCAATGAA	GTGTCAAT		0.688364
1342	R642			TTAAATCCTGAAACAGTGGCA	AAACAGTG		0.687851
962	R262			GGAAGGAGTACACAGACAAAG	CACAGACA		0.687394
795	R95			CAAGGGATTGGAATTGAGGAA	GAATTGAG		0.685113
1450	R750			AAGAATGGTGTCAATGAAGCC	TCAATGAA		0.684124
1228	R528			CTTTGTCTTCTTCTTTTGCCA	TTCTTTTG		0.682306
819	R119			TGTTACTACAGTTGAGACTCA	GTTGAGAC		0.679307
847	R147	30.083		GAAGGCCTGCATCATGATGGC	ATCATGAT		0.679307
934	R234			GAACCAGACTGCGTGCCCTGC	GCGTGCCC		0.679307
1589	R889			ATCTCAAAAAAGCCAATCTTT	AGCCAATC		0.679307
1550	R850			TTCATGGAAAGAAAGAAGCGT	GAAAGAAG		0.677087
942	R242			CTGCGTGCCCTGCCAAGAAGG	TGCCAAGA		0.673268
1678	R978			TTCAGAAATGAAATCCAAAGC	AAATCCAA		0.672118
1191	R491			GTGCAAAGAGGAAGGATCCAG	GAAGGATC		0.672002
1537	R837			AATTGGCATCAACTTCATGGA	AACTTCAT		0.672002
972	R272			CACAGACAAAGCCCATTTTTC	GCCCATTT		0.671631
1274	R574			GAAAGGAAGTACAGAAAACAT	ACAGAAAA		0.670064
1585	R885			AAAGATCTCAAAAAAGCCAAT	AAAAAGCC		0.669317
1100	R400			TTTGTAACTCTACTGTATGTG	TACTGTAT		0.668394
827	R127		6.6518	CAGTTGAGACTCAGAACTTGG	TCAGAACT		0.66835
1073	R373			CCAAGTGCAGATGTAAACCAA	ATGTAAAC		0.667176
1102	R402			TGTAACTCTACTGTATGTGAA	CTGTATGT		0.667176
1198	R498			GAGGAAGGATCCAGATCTAAC	CCAGATCT		0.666727
811	R111			AGGAAGACTGTTACTACAGTT	TTACTACA		0.666367
1666	R966			GAAAATTCAAACTTCAGAAAT	ACTTCAGA		0.66441
982	R282			GCCCATTTTTCTTCCAAATGC	CTTCCAAA		0.663582
1575	R875			CACATTGATTAAAGATCTCAA	AAAGATCT		0.663133
802	R102		163.544	TTGGAATTGAGGAAGACTGTT	GGAAGACT		0.662839
1075	R375			AAGTGCAGATGTAAACCAAAC	GTAAACCA		0.661888
1122	R422			ACACTGTGACCCTTGCACCAA	CCTTGCAC		0.661888
1563	R863			AGAAGCGTATGACACATTGAT	GACACATT		0.654827
815	R115			AGACTGTTACTACAGTTGAGA	TACAGTTG		0.654694
725	R25			CTCTGGTTCTTACGTCTGTTG	TACGTCTG		0.654147
1038	R338			AGAAGTGGAAATAAACTGCAC	ATAAACTG		0.654147
1573	R873			GACACATTGATTAAAGATCTC	TTAAAGAT		0.652809
1590	R890		5.90646	TCTCAAAAAAGCCAATCTTTG	GCCAATCT		0.652667
1464	R764			TGAAGCCAAAATAGATGAGAT	ATAGATGA		0.651002
786	R86			CATCAACTCCAAGGGATTGGA	AAGGGATT		0.650488
1501	R801			CAAGACACAGCAGAACAGAAA	CAGAACAG		0.650276
1540	R840			TGGCATCAACTTCATGGAAAG	TTCATGGA		0.64889
1142	R442			AATGTGAACATGGAATCATCA	TGGAATCA		0.647954
1099	R399			TTTTGTAACTCTACTGTATGT	CTACTGTA		0.647711
1321	R621			GGTTCTCATGAATCTCCAACT	AATCTCCA		0.647526
1535	R835			GTAATTGGCATCAACTTCATG	TCAACTTC		0.646959
1596	R896			AAAAGCCAATCTTTGTACTCT	CTTTGTAC		0.645128
1504	R804			GACACAGCAGAACAGAAAGTT	AACAGAAA		0.644816
1547	R847			AACTTCATGGAAAGAAAGAAG	AAAGAAAG		0.644789
1202	R502	15.8711	20.537	AAGGATCCAGATCTAACTTGG	ATCTAACT		0.64447
736	R36		115.515	ACGTCTGTTGCTAGATTATCG	CTAGATTA		0.643554
1109	R409		9.94873	CTACTGTATGTGAACACTGTG	TGAACACT		0.642915
752	R52			TATCGTCCAAAAGTGTTAATG	AAGTGTTA		0.641567
1044	R344			GGAAATAAACTGCACCCGGAC	TGCACCCG		0.641567
1306	R606			AGAAAGGAAAACCAAGGTTCT	ACCAAGGT		0.641567
1513	R813			GAACAGAAAGTTCAACTGCTT	TTCAACTG		0.641567
1591	R891			CTCAAAAAAGCCAATCTTTGT	CCAATCTT		0.641567
1237	R537			CTTCTTTTGCCAATTCCACTA	CAATTCCA		0.640647
1663	R963			TCAGAAAATTCAAACTTCAGA	CAAACTTC		0.63968
1586	R886			AAGATCTCAAAAAAGCCAATC	AAAAGCCA		0.639347
1355	R655			CAGTGGCAATAAATTTATCTG	AAATTTAT		0.639133
964	R264	19.5214		AAGGAGTACACAGACAAAGCC	CAGACAAA		0.638137
1071	R371			TACCAAGTGCAGATGTAAACC	AGATGTAA		0.637793
891	R191			TCCAGGTGAAAGGAAAGCTAG	AGGAAAGC		0.634657
1155	R455			AATCATCAAGGAATGCACACT	GAATGCAC		0.631275
948	R248			GCCCTGCCAAGAAGGGAAGGA	GAAGGGAA		0.630966
1258	R558			ATTGTTTGGGTGAAGAGAAAG	TGAAGAGA		0.630417
913	R213			GACTGCACAGTCAATGGGGAT	TCAATGGG		0.630081
1559	R859			AGAAAGAAGCGTATGACACAT	GTATGACA		0.630081
1543	R843			CATCAACTTCATGGAAAGAAA	ATGGAAAG		0.629955
1493	R793			ACAATGTCCAAGACACAGCAG	AGACACAG		0.629358
1441	R741			TTTGTTCGAAAGAATGGTGTC	AGAATGGT		0.627052
1059	R359			CCGGACCCAGAATACCAAGTG	AATACCAA		0.626311
1408	R708			GCTGGAGTCATGACACTAAGT	TGACACTA		0.624962
1021	R321			GATGAAGGACATGGCTTAGAA	ATGGCTTA		0.622698
1173	R473			ACTCACCAGCAACACCAAGTG	AACACCAA		0.622698
1374	R674			TGATGTTGACTTGAGTAAATA	TTGAGTAA		0.621588
954	R254		55.5118	CCAAGAAGGGAAGGAGTACAC	AAGGAGTA		0.618924
1460	R760			TCAATGAAGCCAAAATAGATG	CAAAATAG		0.61798
1004	R304	5.72991		GAAGATGTAGATTGTGTGATG	ATTGTGTG		0.617219
860	R160	68.7867		ATGATGGCCAATTCTGCCATA	ATTCTGCC		0.615905
1190	R490			AGTGCAAAGAGGAAGGATCCA	GGAAGGAT		0.615221
758	R58			CCAAAAGTGTTAATGCCCAAG	TAATGCCC		0.614611
757	R57			TCCAAAAGTGTTAATGCCCAA	TTAATGCC		0.613567
1664	R964			CAGAAAATTCAAACTTCAGAA	AAACTTCA		0.611609
1105	R405			AACTCTACTGTATGTGAACAC	TATGTGAA		0.610118
1277	R577			AGGAAGTACAGAAAACATGCA	GAAAACAT		0.609807
1646	R946			AGGACATTACTAGTGACTCAG	TAGTGACT		0.60886
1594	R894			AAAAAAGCCAATCTTTGTACT	ATCTTTGT		0.608403
920	R220		25.4994	CAGTCAATGGGGATGAACCAG	GGATGAAC		0.608141
1592	R892			TCAAAAAAGCCAATCTTTGTA	CAATCTTT		0.607259
1379	R679			TTGACTTGAGTAAATATATCA	TAAATATA		0.60713
1371	R671			ATCTGATGTTGACTTGAGTAA	GACTTGAG		0.606387
1108	R408			TCTACTGTATGTGAACACTGT	GTGAACAC		0.605868
1567	R867			GCGTATGACACATTGATTAAA	CATTGATT		0.6052
1050	R350			AAACTGCACCCGGACCCAGAA	CGGACCCA		0.603828
1492	R792			GACAATGTCCAAGACACAGCA	AAGACACA		0.600925
1078	R378			TGCAGATGTAAACCAAACTTT	AACCAAAC		0.600054
1128	R428			TGACCCTTGCACCAAATGTGA	ACCAAATG		0.599856
965	R265			AGGAGTACACAGACAAAGCCC	AGACAAAG		0.599388
1637	R937			TCATCCTCAAGGACATTACTA	GGACATTA		0.599388
914	R214			ACTGCACAGTCAATGGGGATG	CAATGGGG		0.596966
1168	R468			TGCACACTCACCAGCAACACC	CCAGCAAC		0.596464
1569	R869			GTATGACACATTGATTAAAGA	TTGATTAA		0.595306
1360	R660			GCAATAAATTTATCTGATGTT	TATCTGAT		0.595052
1152	R452		152.159	TGGAATCATCAAGGAATGCAC	AAGGAATG		0.591563
735	R35	5.24238		TACGTCTGTTGCTAGATTATC	GCTAGATT		0.588732
754	R54	5.04662		TCGTCCAAAAGTGTTAATGCC	GTGTTAAT		0.588732
1341	R641			TTTAAATCCTGAAACAGTGGC	GAAACAGT		0.588732
714	R14			GACCCTCCTACCTCTGGTTCT	CCTCTGGT		0.588002
1385	R685			TGAGTAAATATATCACCACTA	TATCACCA		0.585609
777	R77	7.5677		AGTGACTGACATCAACTCCAA	ATCAACTC		0.584958
1378	R678			GTTGACTTGAGTAAATATATC	GTAAATAT		0.58196
1037	R337			TAGAAGTGGAAATAAACTGCA	AATAAACT		0.580915
894	R194			AGGTGAAAGGAAAGCTAGGGA	AAAGCTAG		0.580604
1479	R779			TGAGATCAAGAATGACAATGT	AATGACAA		0.579812
1545	R845			TCAACTTCATGGAAAGAAAGA	GGAAAGAA		0.577096
1614	R914			TCTTGCAGAGAAAATTCAGAC	AAAATTCA		0.575967
1657	R957			AGTGACTCAGAAAATTCAAAC	AAAATTCA		0.575967
1548	R848			ACTTCATGGAAAGAAAGAAGC	AAGAAAGA		0.574132
922	R222			GTCAATGGGGATGAACCAGAC	ATGAACCA		0.573637
1127	R427			GTGACCCTTGCACCAAATGTG	CACCAAAT		0.570443
1090	R390			CCAAACTTTTTTTGTAACTCT	TTTGTAAC		0.570388
1104	R404			TAACTCTACTGTATGTGAACA	GTATGTGA		0.568498
1595	R895			AAAAAGCCAATCTTTGTACTC	TCTTTGTA		0.567945
1056	R356			CACCCGGACCCAGAATACCAA	CAGAATAC		0.566089
1413	R713			AGTCATGACACTAAGTCAAGT	CTAAGTCA		0.566089
1512	R812			AGAACAGAAAGTTCAACTGCT	GTTCAACT		0.566089
1414	R714			GTCATGACACTAAGTCAAGTT	TAAGTCAA		0.561166
1055	R355			GCACCCGGACCCAGAATACCA	CCAGAATA		0.560698
1546	R846			CAACTTCATGGAAAGAAAGAA	GAAAGAAA		0.558673
1153	R453		5.12035	GGAATCATCAAGGAATGCACA	AGGAATGC		0.55738
785	R85	119.217		ACATCAACTCCAAGGGATTGG	CAAGGGAT		0.556244
1317	R617			CCAAGGTTCTCATGAATCTCC	CATGAATC		0.555132
1107	R407			CTCTACTGTATGTGAACACTG	TGTGAACA		0.551574
1134	R434			TTGCACCAAATGTGAACATGG	TGTGAACA		0.551574
1184	R484			ACACCAAGTGCAAAGAGGAAG	CAAAGAGG		0.545673
1323	R623			TTCTCATGAATCTCCAACTTT	TCTCCAAC		0.545123
1623	R923			GAAAATTCAGACTATCATCCT	ACTATCAT		0.545123
822	R122			TACTACAGTTGAGACTCAGAA	GAGACTCA		0.544669
1498	R798			GTCCAAGACACAGCAGAACAG	CAGCAGAA		0.543006
1449	R749			AAAGAATGGTGTCAATGAAGC	GTCAATGA		0.541476
1485	R785			CAAGAATGACAATGTCCAAGA	AATGTCCA		0.541236
1382	R682			ACTTGAGTAAATATATCACCA	ATATATCA		0.540929
1415	R715			TCATGACACTAAGTCAAGTTA	AAGTCAAG		0.539591
1244	R544			TGCCAATTCCACTAATTGTTT	ACTAATTG		0.535897
1579	R879			TTGATTAAAGATCTCAAAAAA	ATCTCAAA		0.534715
766	R66		68.0535	GTTAATGCCCAAGTGACTGAC	AAGTGACT		0.534536
1008	R308	6.98675		ATGTAGATTGTGTGATGAAGG	TGTGATGA		0.533519
1154	R454	53.1076	6.0077	GAATCATCAAGGAATGCACAC	GGAATGCA		0.529774
1380	R680			TGACTTGAGTAAATATATCAC	AAATATAT		0.529582
1276	R576			AAGGAAGTACAGAAAACATGC	AGAAAACA		0.527939
1327	R627			CATGAATCTCCAACTTTAAAT	CAACTTTA		0.526977
868	R168			CAATTCTGCCATAAGCCCTGT	ATAAGCCC		0.524919
850	R150			GGCCTGCATCATGATGGCCAA	ATGATGGC		0.524668
1562	R862			AAGAAGCGTATGACACATTGA	TGACACAT		0.523318
1343	R643			TAAATCCTGAAACAGTGGCAA	AACAGTGG		0.520802
1574	R874			ACACATTGATTAAAGATCTCA	TAAAGATC		0.520802
1236	R536			TCTTCTTTTGCCAATTCCACT	CCAATTCC		0.514626
742	R42			GTTGCTAGATTATCGTCCAAA	TATCGTCC		0.50948
1275	R575			AAAGGAAGTACAGAAAACATG	CAGAAAAC		0.507061
826	R126			ACAGTTGAGACTCAGAACTTG	CTCAGAAC		0.506784
1135	R435			TGCACCAAATGTGAACATGGA	GTGAACAT		0.506784
1653	R953			TACTAGTGACTCAGAAAATTC	TCAGAAAA		0.50319
748	R48			AGATTATCGTCCAAAAGTGTT	CCAAAAGT		0.498997
855	R155			GCATCATGATGGCCAATTCTG	GGCCAATT		0.498158
1402	R702			ACTATTGCTGGAGTCATGACA	GAGTCATG		0.498158
1314	R614			AAACCAAGGTTCTCATGAATC	TCTCATGA		0.496569
1312	R612			GAAAACCAAGGTTCTCATGAA	GTTCTCAT		0.492597
857	R157			ATCATGATGGCCAATTCTGCC	CCAATTCT		0.491689
1375	R675			GATGTTGACTTGAGTAAATAT	TGAGTAAA		0.49061
1376	R676			ATGTTGACTTGAGTAAATATA	GAGTAAAT		0.483353
1404	R704			TATTGCTGGAGTCATGACACT	GTCATGAC		0.480043
845	R145	79.8977	10.2725	TGGAAGGCCTGCATCATGATG	GCATCATG		0.478602
908	R208	5.56741	101.116	CTAGGGACTGCACAGTCAATG	CACAGTCA		0.478031
1406	R706			TTGCTGGAGTCATGACACTAA	CATGACAC		0.475515
1417	R717			ATGACACTAAGTCAAGTTAAA	GTCAAGTT		0.474962
1160	R460			TCAAGGAATGCACACTCACCA	CACACTCA		0.473727
737	R37			CGTCTGTTGCTAGATTATCGT	TAGATTAT		0.471741
856	R156			CATCATGATGGCCAATTCTGC	GCCAATTC		0.471741
1235	R535			TTCTTCTTTTGCCAATTCCAC	GCCAATTC		0.471741
1528	R828			CTGCTTCGTAATTGGCATCAA	ATTGGCAT		0.471132
912	R212			GGACTGCACAGTCAATGGGGA	GTCAATGG		0.462306
1527	R827			ACTGCTTCGTAATTGGCATCA	AATTGGCA		0.462306
844	R144	58.0042		TTGGAAGGCCTGCATCATGAT	TGCATCAT		0.458532
1129	R429			GACCCTTGCACCAAATGTGAA	CCAAATGT		0.458462
746	R46			CTAGATTATCGTCCAAAAGTG	GTCCAAAA		0.457588
858	R158		88.5359	TCATGATGGCCAATTCTGCCA	CAATTCTG		0.456709
983	R283			CCCATTTTTCTTCCAAATGCA	TTCCAAAT		0.456677
1132	R432			CCTTGCACCAAATGTGAACAT	AATGTGAA		0.450093
970	R270		9.63786	TACACAGACAAAGCCCATTTT	AAGCCCAT		0.444637
1568	R868			CGTATGACACATTGATTAAAG	ATTGATTA		0.441159
1478	R778			ATGAGATCAAGAATGACAATG	GAATGACA		0.440054
1106	R406			ACTCTACTGTATGTGAACACT	ATGTGAAC		0.430599
1133	R433			CTTGCACCAAATGTGAACATG	ATGTGAAC		0.430599
1448	R748			GAAAGAATGGTGTCAATGAAG	TGTCAATG		0.42714
910	R210			AGGGACTGCACAGTCAATGGG	CAGTCAAT		0.426232
759	R59			CAAAAGTGTTAATGCCCAAGT	AATGCCCA		0.425914
1181	R481	20.5155		GCAACACCAAGTGCAAAGAGG	GTGCAAAG		0.422389
1130	R430			ACCCTTGCACCAAATGTGAAC	CAAATGTG		0.421792
1076	R376			AGTGCAGATGTAAACCAAACT	TAAACCAA		0.409326
1131	R431			CCCTTGCACCAAATGTGAACA	AAATGTGA		0.40677
1325	R625			CTCATGAATCTCCAACTTTAA	TCCAACTT		0.405697
1640	R940			TCCTCAAGGACATTACTAGTG	CATTACTA		0.396262
1348	R648		6.30147	CCTGAAACAGTGGCAATAAAT	TGGCAATA		0.391908
1022	R322			ATGAAGGACATGGCTTAGAAG	TGGCTTAG		0.391116
999	R299			ATGCAGAAGATGTAGATTGTG	TGTAGATT		0.385234
1349	R649			CTGAAACAGTGGCAATAAATT	GGCAATAA		0.377393
1435	R735			AAAGGCTTTGTTCGAAAGAAT	TTCGAAAG		0.377393
846	R146			GGAAGGCCTGCATCATGATGG	CATCATGA		0.376373
971	R271			ACACAGACAAAGCCCATTTTT	AGCCCATT		0.362811
1564	R864			GAAGCGTATGACACATTGATT	ACACATTG		0.339653
1405	R705			ATTGCTGGAGTCATGACACTA	TCATGACA		0.336115
1387	R687			AGTAAATATATCACCACTATT	TCACCACT		0.315525
1483	R783			ATCAAGAATGACAATGTCCAA	ACAATGTC		0.309684
1416	R716			CATGACACTAAGTCAAGTTAA	AGTCAAGT		0.294366
1524	R824			TCAACTGCTTCGTAATTGGCA	CGTAATTG		0.174973
1558	R858			AAGAAAGAAGCGTATGACACA	CGTATGAC		0.16468
2527	R840'		14.8891	CAAAAGGCAAGACTGCCCTTA	GACTGCCC		11.7746
2989	R1302'			ATAGGTAAAAGTACGTAATTA	GTACGTAA		5.20802
2801	R1114'			TTACTACTATCCTACGTTTAA	CCTACGTT		4.98158
1794	R107'			TATCATTTATTAGCGCTGAAG	TAGCGCTG		4.98158
2654	R967'	12.6525		TTTTCCCCCACCCCCGAAAAT	CCCCCGAA		4.75515
2364	R677'			TGGCTCAAAACTACCTACTTC	CTACCTAC		4.15132
1741	R54'			AGATTCTTAATAGCTGGCTGT	TAGCTGGC		3.93998
1797	R110'		24.4015	CATTTATTAGCGCTGAAGAGC	CGCTGAAG		3.8494
2531	R844'	133.24	70.6523	AGGCAAGACTGCCCTTAGAAA	GCCCTTAG		3.8494
2655	R968'	10.9626		TTTCCCCCACCCCCGAAAATG	CCCCGAAA		3.73619
2988	R1301'			TATAGGTAAAAGTACGTAATT	AGTACGTA		3.62297
2227	R540'			AGAATTTAAATAAGGCTCTAC	TAAGGCTC		3.53239
2802	R1115'			TACTACTATCCTACGTTTAAA	CTACGTTT		3.47201
2937	R1250'			AACTTCCATTTATGGAGGATT	TATGGAGG		3.31162
2136	R449'			TCTGATAATTCTAGAGATTTT	CTAGAGAT		3.23479
2178	R491'			TATAACTCTGAGAAGATCATA	AGAAGATC		3.21006
2323	R636'			AATTATAATGTTTGACTATTA	TTTGACTA		3.19526
2648	R961'	5.04497		TCTTATTTTTCCCCCACCCCC	CCCCCACC		3.08776
1796	R109'			TCATTTATTAGCGCTGAAGAG	GCGCTGAA		2.94366
2029	R342'	7.14401		TGTCTATCCACAGGCTAACCC	CAGGCTAA		2.66062
2090	R403'			AAATATCAGTTACTGAACAGG	TACTGAAC		2.5474
2743	R1056'			TCTGGATTTAGGAATTGCTCT	GGAATTGC		2.52853
2101	R414'		378.285	ACTGAACAGGCAGGCCACTTT	CAGGCCAC		2.49079
2605	R918'			ATGTCATGAACCCATGTTTGC	CCCATGTT		2.49079
1740	R53'			AAGATTCTTAATAGCTGGCTG	ATAGCTGG		2.47021
2521	R834'	149.762		GTCCACCAAAAGGCAAGACTG	AGGCAAGA		2.38353
2697	R1010'		44.7677	ACCTGCTACAAATGGCAGCTT	AATGGCAG		2.36625
2953	R1266'	5.6468		GGATTTTTTTGCCCCTTGTGT	GCCCCTTG		2.35759
2100	R413'	61.1627		TACTGAACAGGCAGGCCACTT	GCAGGCCA		2.26436
1842	R155'	6.03597		TCTCATGATTCTGCCTCCAAG	CTGCCTCC		2.23348
2649	R962'			CTTATTTTTCCCCCACCCCCG	CCCCACCC		2.21907
2105	R418'			AACAGGCAGGCCACTTTGCCT	CCACTTTG		2.2026
1934	R247'	5.1306		AGGAGTGTATGCAGAGGATGA	GCAGAGGA		2.18401
2526	R839'		84.7487	CCAAAAGGCAAGACTGCCCTT	AGACTGCC		2.13856
2447	R760'	84.4284		TTTTTGCCTTGGTGCTCATCT	GGTGCTCA		2.13227
2209	R522'			GTATATGTATTTGAGTGCAGA	TTGAGTGC		2.12501
2399	R712'			AAAGCATTTTGAGCAGGAGAG	GAGCAGGA		2.10262
2468	R781'	51.6259	21.0224	TAATGGCCTAATGCACCCCCA	ATGCACCC		2.08321
2398	R711'			AAAAGCATTTTGAGCAGGAGA	TGAGCAGG		2.04735
1793	R106'			TTATCATTTATTAGCGCTGAA	TTAGCGCT		2.03792
2992	R1305'			GGTAAAAGTACGTAATTAAAT	CGTAATTA		2.03792
2759	R1072'		24.4361	GCTCTTGTCATACCCCCAAGT	TACCCCCA		2.01905
2602	R915'	8.66289		GACATGTCATGAACCCATGTT	GAACCCAT		2.00018
1959	R272'	65.1202		TTAAGATTATGCTCTGGCATC	GCTCTGGC		1.99263
2093	R406'			TATCAGTTACTGAACAGGCAG	TGAACAGG		1.98131
1843	R156'	22.3244		CTCATGATTCTGCCTCCAAGG	TGCCTCCA		1.96765
2056	R369'			ATGAATCAATAGAAGAAGCTA	AGAAGAAG		1.965
2906	R1219'			AACTGAAGCAGATACCTGGAA	GATACCTG		1.96244
1806	R119'			GCGCTGAAGAGCCAACATATT	GCCAACAT		1.94403
1727	R40'			ATTAGTGTTTGAAAAGATTCT	GAAAAGAT		1.94258
1908	R221'			TGCAGTGGCATGCTAAGTACC	TGCTAAGT		1.93341
2677	R990'			TCAATAATGTCCCATGTAAAA	CCCATGTA		1.93341
2363	R676'		70.6354	CTGGCTCAAAACTACCTACTT	ACTACCTA		1.9247
2229	R542'			AATTTAAATAAGGCTCTACCT	AGGCTCTA		1.91599
2952	R1265'			AGGATTTTTTTGCCCCTTGTG	TGCCCCTT		1.90206
2026	R339'			AAATGTCTATCCACAGGCTAA	CCACAGGC		1.90044
2644	R957'			AGATTCTTATTTTTCCCCCAC	TTTTCCCC		1.88971
2367	R680'			CTCAAAACTACCTACTTCTTT	CCTACTTC		1.88696
2704	R1017'			ACAAATGGCAGCTTATACATA	GCTTATAC		1.88696
2117	R430'			ACTTTGCCTCTAAATTACCTC	TAAATTAC		1.8804
2230	R543'			ATTTAAATAAGGCTCTACCTC	GGCTCTAC		1.87618
2466	R779'		7.20346	CTTAATGGCCTAATGCACCCC	TAATGCAC		1.87324
2756	R1069'	6.77777		ATTGCTCTTGTCATACCCCCA	TCATACCC		1.86809
2525	R838'			ACCAAAAGGCAAGACTGCCCT	AAGACTGC		1.84922
2038	R351'	202.1		ACAGGCTAACCCCACTCTATG	CCCACTCT		1.84632
2261	R574'			GCACAGTTTATTGGTGTCATA	TTGGTGTC		1.83812
2701	R1014'			GCTACAAATGGCAGCTTATAC	GCAGCTTA		1.83413
2914	R1227'	117.64	6.32349	CAGATACCTGGAACCACCTAA	GAACCACC		1.83035
2416	R729'			AGAGTATTACTAGAGCTTTGC	TAGAGCTT		1.81148
2469	R782'	5.59265		AATGGCCTAATGCACCCCCAA	TGCACCCC		1.79957
2234	R547'			AAATAAGGCTCTACCTCAAAG	CTACCTCA		1.79531
1868	R181'			TTAAAATCTAGTTGGGAAAAC	GTTGGGAA		1.78431
2099	R412'	76.378	6.74613	TTACTGAACAGGCAGGCCACT	GGCAGGCC		1.77525
2116	R429'			CACTTTGCCTCTAAATTACCT	CTAAATTA		1.7662
2405	R718'			TTTTGAGCAGGAGAGTATTAC	GAGAGTAT		1.75488
2650	R963'	11.3618		TTATTTTTCCCCCACCCCCGA	CCCACCCC		1.74808
1962	R275'			AGATTATGCTCTGGCATCTAA	CTGGCATC		1.74355
2951	R1264'	80.2848	35.0665	GAGGATTTTTTTGCCCCTTGT	TTGCCCCT		1.73601
2112	R425'			AGGCCACTTTGCCTCTAAATT	GCCTCTAA		1.73061
2057	R370'			TGAATCAATAGAAGAAGCTAT	GAAGAAGC		1.72914
2424	R737'			ACTAGAGCTTTGCCACCTCTC	TGCCACCT		1.71949
2885	R1198'			TAAACTGTGAAGATAGTTATA	AGATAGTT		1.68411
2761	R1074'	67.1503	18.5674	TCTTGTCATACCCCCAAGTTT	CCCCCAAG		1.6835
1841	R154'			ATCTCATGATTCTGCCTCCAA	TCTGCCTC		1.67968
2647	R960'			TTCTTATTTTTCCCCCACCCC	TCCCCCAC		1.67254
2428	R741'			GAGCTTTGCCACCTCTCCATT	ACCTCTCC		1.66996
2528	R841'		7.67255	AAAAGGCAAGACTGCCCTTAG	ACTGCCCT		1.66497
2570	R883'			ATACTAACTGCTCTCAGAGAA	CTCTCAGA		1.66381
2097	R410'	8.09117	12.4967	AGTTACTGAACAGGCAGGCCA	CAGGCAGG		1.65298
2548	R861'			GAAATTCTAGCCTGGTTTGGA	CCTGGTTT		1.64845
1990	R303'			TTCTGTAGTATGAATGTAATC	TGAATGTA		1.64625
1935	R248'			GGAGTGTATGCAGAGGATGAA	CAGAGGAT		1.6373
2462	R775'	18.5469		TCATCTTAATGGCCTAATGCA	GGCCTAAT		1.63034
2653	R966'			TTTTTCCCCCACCCCCGAAAA	ACCCCCGA		1.63034
2383	R696'			TCTTTCTCAGGCATCAAAAGC	GCATCAAA		1.62751
2656	R969'			TTCCCCCACCCCCGAAAATGT	CCCGAAAA		1.62279
1930	R243'			AAATAGGAGTGTATGCAGAGG	GTATGCAG		1.60769
2671	R984'			AAATGTTCAATAATGTCCCAT	TAATGTCC		1.60563
2087	R400'			CTGAAATATCAGTTACTGAAC	AGTTACTG		1.5926
2524	R837'			CACCAAAAGGCAAGACTGCCC	CAAGACTG		1.5926
1795	R108'	21.3013		ATCATTTATTAGCGCTGAAGA	AGCGCTGA		1.58505
2037	R350'		20.121	CACAGGCTAACCCCACTCTAT	CCCCACTC		1.58505
2137	R450'			CTGATAATTCTAGAGATTTTA	TAGAGATT		1.58505
2790	R1103'			TAAGATTCTCCTTACTACTAT	CTTACTAC		1.58505
2569	R882'			GATACTAACTGCTCTCAGAGA	GCTCTCAG		1.57427
1762	R75'			AAATACTGCTTGGTTTTTTAC	TGGTTTTT		1.57326
2464	R777'			ATCTTAATGGCCTAATGCACC	CCTAATGC		1.55674
2950	R1263'	26.009		GGAGGATTTTTTTGCCCCTTG	TTTGCCCC		1.5527
1790	R103'			ATTTTATCATTTATTAGCGCT	TTATTAGC		1.55021
1924	R237'			GTACCCAAATAGGAGTGTATG	AGGAGTGT		1.5493
2658	R971'			CCCCCACCCCCGAAAATGTTC	CGAAAATG		1.54731
2916	R1229'		17.9928	GATACCTGGAACCACCTAAAG	ACCACCTA		1.54731
2954	R1267'	8.64178		GATTTTTTTGCCCCTTGTGTT	CCCCTTGT		1.54731
2450	R763'	10.8663		TTGCCTTGGTGCTCATCTTAA	GCTCATCT		1.54388
1958	R271'			ATTAAGATTATGCTCTGGCAT	TGCTCTGG		1.54122
1933	R246'			TAGGAGTGTATGCAGAGGATG	TGCAGAGG		1.52035
1937	R250'			AGTGTATGCAGAGGATGAAAG	GAGGATGA		1.50957
2915	R1228'			AGATACCTGGAACCACCTAAA	AACCACCT		1.50957
2073	R386'			GCTATGACCTTTTGCTGAAAT	TTTGCTGA		1.50014
2110	R423'			GCAGGCCACTTTGCCTCTAAA	TTGCCTCT		1.49796
2696	R1009'			AACCTGCTACAAATGGCAGCT	AAATGGCA		1.48881
2020	R333'			TAGTACAAATGTCTATCCACA	GTCTATCC		1.488
2555	R868'			TAGCCTGGTTTGGAGATACTA	TGGAGATA		1.48315
2098	R411'		256.908	GTTACTGAACAGGCAGGCCAC	AGGCAGGC		1.47619
2025	R338'			CAAATGTCTATCCACAGGCTA	TCCACAGG		1.47602
2132	R445'			TACCTCTGATAATTCTAGAGA	AATTCTAG		1.47183
2540	R853'		118.075	TGCCCTTAGAAATTCTAGCCT	AATTCTAG		1.47183
1744	R57'			TTCTTAATAGCTGGCTGTAAA	CTGGCTGT		1.4673
1699	R12'			ACAACAAATTCAGTTCTGAGT	CAGTTCTG		1.46587
2253	R566'	42.7068		AGACCTTTGCACAGTTTATTG	ACAGTTTA		1.45653
1721	R34'			TATGCAATTAGTGTTTGAAAA	GTGTTTGA		1.45639
2553	R866'	9.44477		TCTAGCCTGGTTTGGAGATAC	TTTGGAGA		1.45566
2520	R833'			AGTCCACCAAAAGGCAAGACT	AAGGCAAG		1.43699
2758	R1071'			TGCTCTTGTCATACCCCCAAG	ATACCCCC		1.43409
1947	R260'			GAGGATGAAAGATTAAGATTA	GATTAAGA		1.42937
2585	R898'			AGAGAAAGTAGCTTTGTGACA	GCTTTGTG		1.4278
2353	R666'			ATGCATTTTACTGGCTCAAAA	CTGGCTCA		1.42723
2426	R739'	7.90883		TAGAGCTTTGCCACCTCTCCA	CCACCTCT		1.42331
1963	R276'		5.39134	GATTATGCTCTGGCATCTAAC	TGGCATCT		1.42037
2938	R1251'			ACTTCCATTTATGGAGGATTT	ATGGAGGA		1.41869
1906	R219'		49.0982	AATGCAGTGGCATGCTAAGTA	CATGCTAA		1.4182
2551	R864'			ATTCTAGCCTGGTTTGGAGAT	GGTTTGGA		1.40893
2109	R422'	67.876	68.5608	GGCAGGCCACTTTGCCTCTAA	TTTGCCTC		1.40815
1754	R67'			CTGGCTGTAAATACTGCTTGG	ATACTGCT		1.40628
2552	R865'			TTCTAGCCTGGTTTGGAGATA	GTTTGGAG		1.40546
2757	R1070'	6.30784		TTGCTCTTGTCATACCCCCAA	CATACCCC		1.39978
2069	R382'		5.30014	AGAAGCTATGACCTTTTGCTG	ACCTTTTG		1.39857
2074	R387'			CTATGACCTTTTGCTGAAATA	TTGCTGAA		1.39727
1910	R223'			CAGTGGCATGCTAAGTACCCA	CTAAGTAC		1.39635
2033	R346'	6.42395	12.6376	TATCCACAGGCTAACCCCACT	CTAACCCC		1.39345
2449	R762'			TTTGCCTTGGTGCTCATCTTA	TGCTCATC		1.38692
2583	R896'			TCAGAGAAAGTAGCTTTGTGA	TAGCTTTG		1.37479
2523	R836'	148.95	188.924	CCACCAAAAGGCAAGACTGCC	GCAAGACT		1.37277
2442	R755'	6.58716		CTCCATTTTTGCCTTGGTGCT	GCCTTGGT		1.36569
1923	R236'			AGTACCCAAATAGGAGTGTAT	TAGGAGTG		1.35861
1925	R238'			TACCCAAATAGGAGTGTATGC	GGAGTGTA		1.35861
2990	R1303'			TAGGTAAAAGTACGTAATTAA	TACGTAAT		1.35861
1792	R105'			TTTATCATTTATTAGCGCTGA	ATTAGCGC		1.35861
2943	R1256'			CATTTATGGAGGATTTTTTTG	GGATTTTT		1.35513
1743	R56'			ATTCTTAATAGCTGGCTGTAA	GCTGGCTG		1.35417
2248	R561'			CTCAAAGACCTTTGCACAGTT	TTTGCACA		1.35107
2547	R860'			AGAAATTCTAGCCTGGTTTGG	GCCTGGTT		1.34783
2094	R407'		20.6139	ATCAGTTACTGAACAGGCAGG	GAACAGGC		1.3467
2456	R769'			TGGTGCTCATCTTAATGGCCT	CTTAATGG		1.3467
2472	R785'	111.256	87.8314	GGCCTAATGCACCCCCAAACA	ACCCCCAA		1.34603
2760	R1073'			CTCTTGTCATACCCCCAAGTT	ACCCCCAA		1.34603
1770	R83'		6.70901	CTTGGTTTTTTACTGGGTACA	TACTGGGT		1.3405
2170	R483'			ACTTTGTTTATAACTCTGAGA	TAACTCTG		1.33892
2448	R761'			TTTTGCCTTGGTGCTCATCTT	GTGCTCAT		1.33597
2793	R1106'			GATTCTCCTTACTACTATCCT	ACTACTAT		1.33597
2651	R964'			TATTTTTCCCCCACCCCCGAA	CCACCCCC		1.33406
2549	R862'	64.6304	11.6191	AAATTCTAGCCTGGTTTGGAG	CTGGTTTG		1.33197
1901	R214'	27.2372		GAGTAAATGCAGTGGCATGCT	AGTGGCAT		1.32627
2977	R1290'			GAATTATAAAATATAGGTAAA	ATATAGGT		1.32627
1746	R59'			CTTAATAGCTGGCTGTAAATA	GGCTGTAA		1.32378
2379	R692'			TACTTCTTTCTCAGGCATCAA	TCAGGCAT		1.32286
2727	R1040'			AATGGTAAAATCATCATCTGG	TCATCATC		1.32087
2362	R675'	25.8709		ACTGGCTCAAAACTACCTACT	AACTACCT		1.31333
2544	R857'			CTTAGAAATTCTAGCCTGGTT	CTAGCCTG		1.30829
1717	R30'			AGTATATGCAATTAGTGTTTG	ATTAGTGT		1.30715
2175	R488'			GTTTATAACTCTGAGAAGATC	CTGAGAAG		1.302
2530	R843'			AAGGCAAGACTGCCCTTAGAA	TGCCCTTA		1.302
2400	R713'			AAGCATTTTGAGCAGGAGAGT	AGCAGGAG		1.29902
1907	R220'			ATGCAGTGGCATGCTAAGTAC	ATGCTAAG		1.29686
2771	R1084'		60.1242	CCCCCAAGTTTCTAAGATTTA	TCTAAGAT		1.29686
2131	R444'			TTACCTCTGATAATTCTAGAG	TAATTCTA		1.28894
2814	R1127'			ACGTTTAAATATCTTTGAAAG	ATCTTTGA		1.28894
2378	R691'			CTACTTCTTTCTCAGGCATCA	CTCAGGCA		1.28711
1952	R265'			TGAAAGATTAAGATTATGCTC	AGATTATG		1.28557
1899	R212'	52.7753		AAGAGTAAATGCAGTGGCATG	GCAGTGGC		1.27996
2096	R409'		76.1135	CAGTTACTGAACAGGCAGGCC	ACAGGCAG		1.2737
2245	R558'			TACCTCAAAGACCTTTGCACA	ACCTTTGC		1.2737
2936	R1249'			GAACTTCCATTTATGGAGGAT	TTATGGAG		1.27272
2983	R1296'			TAAAATATAGGTAAAAGTACG	GTAAAAGT		1.27272
2228	R541'			GAATTTAAATAAGGCTCTACC	AAGGCTCT		1.27203
2762	R1075'		94.7382	CTTGTCATACCCCCAAGTTTC	CCCCAAGT		1.27001
2700	R1013'			TGCTACAAATGGCAGCTTATA	GGCAGCTT		1.26966
1729	R42'			TAGTGTTTGAAAAGATTCTTA	AAAGATTC		1.26492
2247	R560'	8.71525		CCTCAAAGACCTTTGCACAGT	CTTTGCAC		1.26492
1730	R43'			AGTGTTTGAAAAGATTCTTAA	AAGATTCT		1.26473
2781	R1094'			TCTAAGATTTAAGATTCTCCT	AAGATTCT		1.26473
1982	R295'			ACATATGATTCTGTAGTATGA	CTGTAGTA		1.25798
1909	R222'			GCAGTGGCATGCTAAGTACCC	GCTAAGTA		1.25569
2063	R376'	8.41994		AATAGAAGAAGCTATGACCTT	GCTATGAC		1.25569
2403	R716'			CATTTTGAGCAGGAGAGTATT	AGGAGAGT		1.2541
2179	R492'			ATAACTCTGAGAAGATCATAT	GAAGATCA		1.25247
1826	R139'			TTGTAGATTTTTAATATCTCA	TTAATATC		1.25032
2642	R955'			ATAGATTCTTATTTTTCCCCC	ATTTTTCC		1.24738
2058	R371'			GAATCAATAGAAGAAGCTATG	AAGAAGCT		1.24731
2643	R956'			TAGATTCTTATTTTTCCCCCA	TTTTTCCC		1.24673
2604	R917'			CATGTCATGAACCCATGTTTG	ACCCATGT		1.2454
2177	R490'			TTATAACTCTGAGAAGATCAT	GAGAAGAT		1.24047
1911	R224'	23.0165		AGTGGCATGCTAAGTACCCAA	TAAGTACC		1.23785
1715	R28'			TGAGTATATGCAATTAGTGTT	CAATTAGT		1.2351
2567	R880'			GAGATACTAACTGCTCTCAGA	CTGCTCTC		1.23471
2461	R774'			CTCATCTTAATGGCCTAATGC	TGGCCTAA		1.23124
2425	R738'		49.9065	CTAGAGCTTTGCCACCTCTCC	GCCACCTC		1.23088
1759	R72'			TGTAAATACTGCTTGGTTTTT	GCTTGGTT		1.2303
2250	R563'			CAAAGACCTTTGCACAGTTTA	TGCACAGT		1.2303
2947	R1260'	29.7064	13.6565	TATGGAGGATTTTTTTGCCCC	TTTTTTGC		1.22972
1886	R199'			AACAAACTTCATCAAGAGTAA	ATCAAGAG		1.22798
1978	R291'			TCTAACATATGATTCTGTAGT	GATTCTGT		1.22752
2107	R420'	20.4447		CAGGCAGGCCACTTTGCCTCT	ACTTTGCC		1.22542
2260	R573'			TGCACAGTTTATTGGTGTCAT	ATTGGTGT		1.22481
2088	R401'			TGAAATATCAGTTACTGAACA	GTTACTGA		1.22275
2926	R1239'			ACCACCTAAAGAACTTCCATT	GAACTTCC		1.22275
2601	R914'	7.57765		TGACATGTCATGAACCCATGT	TGAACCCA		1.2217
1758	R71'			CTGTAAATACTGCTTGGTTTT	TGCTTGGT		1.21983
2539	R852'	109.416	33.2782	CTGCCCTTAGAAATTCTAGCC	AAATTCTA		1.21643
2682	R995'			AATGTCCCATGTAAAACCTGC	GTAAAACC		1.21452
2095	R408'	287.868		TCAGTTACTGAACAGGCAGGC	AACAGGCA		1.21253
2769	R1082'			TACCCCCAAGTTTCTAAGATT	TTTCTAAG		1.21056
2479	R792'	15.5194		TGCACCCCCAAACATGGAAAT	AACATGGA		1.20964
1708	R21'			TCAGTTCTGAGTATATGCAAT	GTATATGC		1.20766
2039	R352'			CAGGCTAACCCCACTCTATGA	CCACTCTA		1.20766
2322	R635'			AAATTATAATGTTTGACTATT	GTTTGACT		1.20766
2546	R859'			TAGAAATTCTAGCCTGGTTTG	AGCCTGGT		1.20766
2976	R1289'			GGAATTATAAAATATAGGTAA	AATATAGG		1.20423
2204	R517'			GTAAAGTATATGTATTTGAGT	TGTATTTG		1.20234
2246	R559'	88.1685		ACCTCAAAGACCTTTGCACAG	CCTTTGCA		1.20137
2706	R1019'			AAATGGCAGCTTATACATAGC	TTATACAT		1.20137
1946	R259'			AGAGGATGAAAGATTAAGATT	AGATTAAG		1.20011
2421	R734'			ATTACTAGAGCTTTGCCACCT	CTTTGCCA		1.19822
2064	R377'			ATAGAAGAAGCTATGACCTTT	CTATGACC		1.19687
2042	R355'			GCTAACCCCACTCTATGAATC	CTCTATGA		1.19177
2283	R596'			TATACAATATTTCAATTGTGA	TTCAATTG		1.19177
2963	R1276'			GCCCCTTGTGTTTGGAATTAT	TTTGGAAT		1.18958
1856	R169'			CTCCAAGGATGTTTAAAATCT	GTTTAAAA		1.18643
2065	R378'	8.35295		TAGAAGAAGCTATGACCTTTT	TATGACCT		1.18546
2232	R545'			TTAAATAAGGCTCTACCTCAA	CTCTACCT		1.18501
2360	R673'			TTACTGGCTCAAAACTACCTA	AAAACTAC		1.18443
2491	R804'			CATGGAAATATCACCAAAAAA	TCACCAAA		1.1807
2837	R1150'			TGTATTAAATGTGAATTTTAA	GTGAATTT		1.17839
2115	R428'			CCACTTTGCCTCTAAATTACC	TCTAAATT		1.17746
2256	R569'	14.9036		CCTTTGCACAGTTTATTGGTG	GTTTATTG		1.17746
2794	R1107'			ATTCTCCTTACTACTATCCTA	CTACTATC		1.17746
2705	R1018'			CAAATGGCAGCTTATACATAG	CTTATACA		1.17463
2145	R458'			TCTAGAGATTTTACCATATTT	TTACCATA		1.17335
2787	R1100'			ATTTAAGATTCTCCTTACTAC	CTCCTTAC		1.17335
2939	R1252'			CTTCCATTTATGGAGGATTTT	TGGAGGAT		1.17214
2208	R521'			AGTATATGTATTTGAGTGCAG	TTTGAGTG		1.16992
2558	R871'		12.1037	CCTGGTTTGGAGATACTAACT	AGATACTA		1.16992
2332	R645'			GTTTGACTATTATATATGTGT	TATATATG		1.16793
2443	R756'	16.3217		TCCATTTTTGCCTTGGTGCTC	CCTTGGTG		1.16649
1904	R217'			TAAATGCAGTGGCATGCTAAG	GGCATGCT		1.16453
2657	R970'			TCCCCCACCCCCGAAAATGTT	CCGAAAAT		1.16453
2365	R678'			GGCTCAAAACTACCTACTTCT	TACCTACT		1.16237
1881	R194'			GGGAAAACAAACTTCATCAAG	ACTTCATC		1.16171
2055	R368'			TATGAATCAATAGAAGAAGCT	TAGAAGAA		1.1614
2380	R693'			ACTTCTTTCTCAGGCATCAAA	CAGGCATC		1.16048
2324	R637'			ATTATAATGTTTGACTATTAT	TTGACTAT		1.1583
2805	R1118'			TACTATCCTACGTTTAAATAT	CGTTTAAA		1.15734
2708	R1021'			ATGGCAGCTTATACATAGCAA	ATACATAG		1.15601
2477	R790'		13.3885	AATGCACCCCCAAACATGGAA	CAAACATG		1.15482
2734	R1047'			AAATCATCATCTGGATTTAGG	CTGGATTT		1.15438
2377	R690'		44.6553	CCTACTTCTTTCTCAGGCATC	TCTCAGGC		1.15159
2381	R694'		7.59679	CTTCTTTCTCAGGCATCAAAA	AGGCATCA		1.15105
2744	R1057'			CTGGATTTAGGAATTGCTCTT	GAATTGCT		1.14895
1739	R52'			AAAGATTCTTAATAGCTGGCT	AATAGCTG		1.14835
1848	R161'	11.1124	5.31207	GATTCTGCCTCCAAGGATGTT	CCAAGGAT		1.14476
1735	R48'			TTGAAAAGATTCTTAATAGCT	TCTTAATA		1.14271
2222	R535'			AGTGCAGAATTTAAATAAGGC	TTAAATAA		1.13999
2997	R1310'			AAGTACGTAATTAAATAATGT	TTAAATAA		1.13999
2471	R784'		61.8697	TGGCCTAATGCACCCCCAAAC	CACCCCCA		1.13904
2358	R671'			TTTTACTGGCTCAAAACTACC	TCAAAACT		1.13865
1898	R211'			CAAGAGTAAATGCAGTGGCAT	TGCAGTGG		1.1377
2580	R893'			CTCTCAGAGAAAGTAGCTTTG	AAGTAGCT		1.13662
1742	R55'			GATTCTTAATAGCTGGCTGTA	AGCTGGCT		1.13218
2683	R996'			ATGTCCCATGTAAAACCTGCT	TAAAACCT		1.13218
2752	R1065'			AGGAATTGCTCTTGTCATACC	CTTGTCAT		1.13218
2529	R842'	6.07825		AAAGGCAAGACTGCCCTTAGA	CTGCCCTT		1.12827
1902	R215'			AGTAAATGCAGTGGCATGCTA	GTGGCATG		1.12703
1847	R160'			TGATTCTGCCTCCAAGGATGT	TCCAAGGA		1.12622
2431	R744'			CTTTGCCACCTCTCCATTTTT	TCTCCATT		1.12589
2043	R356'			CTAACCCCACTCTATGAATCA	TCTATGAA		1.12571
2985	R1298'			AAATATAGGTAAAAGTACGTA	AAAAGTAC		1.12487
2717	R1030'			TATACATAGCAATGGTAAAAT	AATGGTAA		1.12437
2921	R1234'	6.60174		CTGGAACCACCTAAAGAACTT	CTAAAGAA		1.12363
1738	R51'			AAAAGATTCTTAATAGCTGGC	TAATAGCT		1.12274
2900	R1213'			GTTATAAACTGAAGCAGATAC	GAAGCAGA		1.11977
2059	R372'			AATCAATAGAAGAAGCTATGA	AGAAGCTA		1.11656
2470	R783'			ATGGCCTAATGCACCCCCAAA	GCACCCCC		1.1154
2770	R1083'			ACCCCCAAGTTTCTAAGATTT	TTCTAAGA		1.1152
2517	R830'	29.7948		AATAGTCCACCAAAAGGCAAG	CAAAAGGC		1.11331
2733	R1046'			AAAATCATCATCTGGATTTAG	TCTGGATT		1.11205
2446	R759'	33.7525		ATTTTTGCCTTGGTGCTCATC	TGGTGCTC		1.11159
1728	R41'			TTAGTGTTTGAAAAGATTCTT	AAAAGATT		1.11128
2571	R884'			TACTAACTGCTCTCAGAGAAA	TCTCAGAG		1.11009
1900	R213'			AGAGTAAATGCAGTGGCATGC	CAGTGGCA		1.10921
2118	R431'			CTTTGCCTCTAAATTACCTCT	AAATTACC		1.10702
2865	R1178'			TATTTATATTTCTGTAAATGT	TCTGTAAA		1.1067
2337	R650'			ACTATTATATATGTGTATGCA	ATGTGTAT		1.10661
[truncated: 1,005 more rows]
